# Supplementary material for: A comparison of shared patterns of differential gene expression and gene ontologies in response to water-stress in roots and leaves of four diverse genotypes of Lolium and Festuca spp. temperate pasture grasses
Source: PLoS One. 2021 Apr 8;16(4):e0249636. doi: 10.1371/journal.pone.0249636 (PMC8031407; doi:10.1371/journal.pone.0249636)
Supplement: S4 Table — (XLSX) [file pone.0249636.s004.xlsx]

## Sheet: S4 Table
Key	Leaf Differentially Expressed Gene	Leaf Core DEGs		Ba12_leaf_35/15	Ba12_leaf_35/5	Ba12_leaf_35/1	Ba12_leaf_15/5	Ba12_leaf_5/1	Ba12_leaf_AR	Ba12_leaf_TC		Ba99_leaf_35/15	Ba99_leaf_35/5	Ba99_leaf_35/1	Ba99_leaf_15/5	Ba99_leaf_5/1	Ba99_leaf_AR	Ba99_leaf_TC		Bf11_leaf_35/15	Bf11_leaf_35/5	Bf11_leaf_35/1	Bf11_leaf_15/5	Bf11_leaf_5/1	Bf11_leaf_AR	Bf11_leaf_TC		p194_leaf_35/15	p194_leaf_35/5	p194_leaf_35/1	p194_leaf_15/5	p194_leaf_5/1	p194_leaf_AR	p194_leaf_TC		Key	Root Differentially Expressed Gene	Root Core DEGs		Ba12_root_35/15	Ba12_root_35/5	Ba12_root_35/1	Ba12_root_15/5	Ba12_root_5/1	Ba12_root_AR	Ba12_root_TC		Ba99_root_35/15	Ba99_root_35/5
1	maker-scaffold_0|ref0040988-exonerate_est2genome-gene-1.1			-	-1.27862	-	-	-	ndn	nnn		-	-	-1.53659	-	-	nnd	nnn		-	-	-	-	-	nnn	nnn		-	-	-	-	-	nnn	nnn		1	maker-scaffold_0|ref0040988-exonerate_est2genome-gene-1.1			-	-	-	-	-	nnn	nnn		-	-
2	maker-scaffold_0|ref0040988-exonerate_est2genome-gene-2.0			-	-	1.21423	-	-	nnu	nnn		-	-	-	-	-	nnn	nnn		-	-	-	-	-	nnn	nnn		-	1.60781	2.21756	-	-	nuu	nnn		2	maker-scaffold_0|ref0040988-exonerate_est2genome-gene-2.0			-	-	1.86894	-	-	nnu	nnn		-	-
3	maker-scaffold_0|ref0040988-exonerate_est2genome-gene-3.1			-	-	-	-	-	nnn	nnn		-	-	-	-	-	nnn	nnn		-	-	-	-	-	nnn	nnn		-	-	-	-	-	nnn	nnn		3	maker-scaffold_0|ref0040988-exonerate_est2genome-gene-3.1			-	-	-1.34458	-	-	nnd	nnn		-	-
4	maker-scaffold_0|ref0040988-exonerate_est2genome-gene-3.3			-	-	-	-	-	nnn	nnn		-	-	-	-	-	nnn	nnn		-	-	-	-	-	nnn	nnn		-	-2.09649	-	-	-	ndn	nnn		4	maker-scaffold_0|ref0040988-exonerate_est2genome-gene-3.3			-	-	-	-	-	nnn	nnn		-	-
5	maker-scaffold_1|ref0040986-exonerate_est2genome-gene-0.1			-	-	-	-	-	nnn	nnn		-	-	-	-	-	nnn	nnn		-	-	-	-	-	nnn	nnn		-	-	-	-	-	nnn	nnn		5	maker-scaffold_1|ref0040986-exonerate_est2genome-gene-0.1			-	-	-	-	-	nnn	nnn		1.34013	-
6	maker-scaffold_1|ref0040986-exonerate_est2genome-gene-0.2			-	-	-	-	-	nnn	nnn		-	-	-	-	-	nnn	nnn		-	-	-	-	-	nnn	nnn		-	-	-	-	-	nnn	nnn		6	maker-scaffold_1|ref0040986-exonerate_est2genome-gene-0.2			-	-	-	-	-	nnn	nnn		-	-
7	maker-scaffold_1|ref0040986-exonerate_est2genome-gene-4.0			-	-	-	-	-	nnn	nnn		-	-	-	-	-	nnn	nnn		-	-	-	-	-	nnn	nnn		-	-	-	-	-	nnn	nnn		7	maker-scaffold_1|ref0040986-exonerate_est2genome-gene-4.0			-	-	-	-	-	nnn	nnn		-	-
8	maker-scaffold_1|ref0040986-exonerate_est2genome-gene-4.1			-	1.53728	-	-	-	nun	nnn		-	-	-	-	-	nnn	nnn		-	-	1.31047	-	-	nnu	nnn		-	-	-	-	-	nnn	nnn		8	maker-scaffold_1|ref0040986-exonerate_est2genome-gene-4.1			-	-	-	-	-	nnn	nnn		-	-
9	maker-scaffold_10|ref0042663-exonerate_est2genome-gene-0.1			-	-	-1.82689	-	-	nnd	nnn		-	-	-	-1.42994	-	nnn	ndn		-	-	-	-	-	nnn	nnn		-1.63512	-1.40997	-1.79874	-	-	ddd	dnn		9	maker-scaffold_10|ref0042663-exonerate_est2genome-gene-0.1			-	-	-	-	-	nnn	nnn		-	-
10	maker-scaffold_100|ref0001926-exonerate_est2genome-gene-0.0			-	-	-	-	-	nnn	nnn		-	-	-	-	-	nnn	nnn		-	-	-	-	-	nnn	nnn		-	-	-	-1.23277	1.80655	nnn	ndu		10	maker-scaffold_100|ref0001926-exonerate_est2genome-gene-0.0			-	-	-	-	-	nnn	nnn		-	-
11	maker-scaffold_100|ref0001926-exonerate_est2genome-gene-0.3			-	-	-	-	-	nnn	nnn		-	-	-	-	-	nnn	nnn		-	-	-	-	-	nnn	nnn		-	-	-	-	-	nnn	nnn		11	maker-scaffold_100|ref0001926-exonerate_est2genome-gene-0.3			-	-4.11057	-3.28586	-	-	ndd	nnn		-	-
12	maker-scaffold_100|ref0001926-exonerate_est2genome-gene-1.0			-	-	1.39152	-	-	nnu	nnn		-	-	-	-	-	nnn	nnn		-	-	-	-	-	nnn	nnn		-	-	1.35809	-	-	nnu	nnn		12	maker-scaffold_100|ref0001926-exonerate_est2genome-gene-1.0			-	-	-	-	-	nnn	nnn		-	-
13	maker-scaffold_100|ref0001926-exonerate_est2genome-gene-1.4			-	-	-	-	-	nnn	nnn		-	-	-	-	-	nnn	nnn		-	-	-	-	-	nnn	nnn		-	-	-	-	-	nnn	nnn		13	maker-scaffold_100|ref0001926-exonerate_est2genome-gene-1.4			-	-	1.3049	-	-	nnu	nnn		-	-
14	maker-scaffold_1000|ref0001976-exonerate_est2genome-gene-0.12	1		-	-	-3.67162	-	-3.15279	nnd	nnd		-	-	2.03639	-	1.58883	nnu	nnu		-2.21834	-1.74561	-2.36733	-	-	ddd	dnn		-1.80227	-1.59333	-4.41682	-	-2.82349	ddd	dnd		14	maker-scaffold_1000|ref0001976-exonerate_est2genome-gene-0.12			-	-	-	-	-	nnn	nnn		-	-
15	maker-scaffold_1000|ref0001976-exonerate_est2genome-gene-0.4			-	-	-	-	-	nnn	nnn		-	-	1.49915	-	-	nnu	nnn		-	-	-	-	-	nnn	nnn		-	-	-	-	-	nnn	nnn		15	maker-scaffold_1000|ref0001976-exonerate_est2genome-gene-0.4			-	-	-	-	-	nnn	nnn		-	-
16	maker-scaffold_1000|ref0001976-exonerate_est2genome-gene-0.7	2		-	-	-3.73314	-	-3.03101	nnd	nnd		-	-	1.54313	-	1.49199	nnu	nnu		-2.30267	-1.91349	-2.58205	-	-	ddd	dnn		-1.71534	-1.88858	-4.92626	-	-3.03769	ddd	dnd		16	maker-scaffold_1000|ref0001976-exonerate_est2genome-gene-0.7			-	-	-1.29709	-	-	nnd	nnn		-	-
17	maker-scaffold_1000|ref0001976-exonerate_est2genome-gene-0.8			-	-	-	-	-	nnn	nnn		-	-	-	-	-	nnn	nnn		-	-	-	-	-	nnn	nnn		-	-	-	-	-	nnn	nnn		17	maker-scaffold_1000|ref0001976-exonerate_est2genome-gene-0.8			-	-	-	-	1.92661	nnn	nnu		-	-
18	maker-scaffold_10005|ref0012902-exonerate_est2genome-gene-0.0			-	-	-	-	-	nnn	nnn		-	-	-	-	-	nnn	nnn		-3.33992	-7.45868	-7.53927	-4.11875	-	ddd	ddn		-	-	-	-	-	nnn	nnn		18	maker-scaffold_10005|ref0012902-exonerate_est2genome-gene-0.0			-	-	-	-	-	nnn	nnn		-	-
19	maker-scaffold_10007|ref0012904-exonerate_est2genome-gene-0.0			-	-	-	-	-	nnn	nnn		-	-	-	-	-	nnn	nnn		-	-	-	-	-	nnn	nnn		-	-	-	-	-	nnn	nnn		19	maker-scaffold_10007|ref0012904-exonerate_est2genome-gene-0.0			-	-	1.37947	-	-	nnu	nnn		-	-
20	maker-scaffold_1001|ref0001975-exonerate_est2genome-gene-0.1			-	-	-	-	-	nnn	nnn		-	-	-	-	-	nnn	nnn		-	-	-	-	-	nnn	nnn		-	-	-	-	-	nnn	nnn		20	maker-scaffold_1001|ref0001975-exonerate_est2genome-gene-0.1			-	1.6067	3.87276	-	2.26606	nuu	nnu		-	-
21	maker-scaffold_10011|ref0043397-exonerate_est2genome-gene-0.0			-	-	-	-	-	nnn	nnn		-	-1.29942	-1.73217	-	-	ndd	nnn		-	-	-	-	-	nnn	nnn		-	-	-	-	-	nnn	nnn		21	maker-scaffold_10011|ref0043397-exonerate_est2genome-gene-0.0			-	-	-	-	-	nnn	nnn		-	-
22	maker-scaffold_10012|ref0043396-exonerate_est2genome-gene-0.1			-	-	-	-	-	nnn	nnn		-	-	1.38184	-	-	nnu	nnn		-	-	-	-	-	nnn	nnn		-	-	-1.68152	-	-2.04341	nnd	nnd		22	maker-scaffold_10012|ref0043396-exonerate_est2genome-gene-0.1			1.68411	1.60062	-	-	-1.64512	uun	und		-	-
23	maker-scaffold_10012|ref0043396-exonerate_est2genome-gene-0.2			-	-	-	-	-	nnn	nnn		-	-	-	-	-	nnn	nnn		-	-	-	-	-	nnn	nnn		-	-	-	-	-	nnn	nnn		23	maker-scaffold_10012|ref0043396-exonerate_est2genome-gene-0.2			-	-	-	-	-1.87615	nnn	nnd		-	-
24	maker-scaffold_10018|ref0043405-exonerate_est2genome-gene-0.1			-	-	-	-	-	nnn	nnn		-	-	-	-	-	nnn	nnn		-	-	-	-	-	nnn	nnn		-	-	-	-	-	nnn	nnn		24	maker-scaffold_10018|ref0043405-exonerate_est2genome-gene-0.1			-	-	1.67568	-	1.43182	nnu	nnu		-	-
25	maker-scaffold_10022|ref0000386-exonerate_est2genome-gene-0.1			-	-	-	-	-	nnn	nnn		-	-	-	-	-	nnn	nnn		-	-	-	-	-	nnn	nnn		-	-	-	-	-	nnn	nnn		25	maker-scaffold_10022|ref0000386-exonerate_est2genome-gene-0.1			-	-	-	-	-	nnn	nnn		-	-
26	maker-scaffold_10023|ref0000387-exonerate_est2genome-gene-0.0			-	-	-	-	-	nnn	nnn		-	-	-	-	-	nnn	nnn		-	-	-	-	-	nnn	nnn		-1.60163	-	-	-	-	dnn	dnn		26	maker-scaffold_10023|ref0000387-exonerate_est2genome-gene-0.0			-	-	-	-	-	nnn	nnn		-	-
27	maker-scaffold_1003|ref0001973-exonerate_est2genome-gene-0.0			-	-	-	-	-	nnn	nnn		-	-	-	-	1.25451	nnn	nnu		-	-	-	-	-	nnn	nnn		-	-	-	-	-	nnn	nnn		27	maker-scaffold_1003|ref0001973-exonerate_est2genome-gene-0.0			-	-	-2.74338	-	-2.21116	nnd	nnd		-	-
28	maker-scaffold_10031|ref0030939-exonerate_est2genome-gene-0.1			-	-	-	-	-	nnn	nnn		-	-	-	-	-	nnn	nnn		-	-	-	-	-	nnn	nnn		-	-	-	-	-	nnn	nnn		28	maker-scaffold_10031|ref0030939-exonerate_est2genome-gene-0.1			-	-	-	-	-	nnn	nnn		-	-
29	maker-scaffold_10034|ref0030944-exonerate_est2genome-gene-0.0			-	-	-	-	-	nnn	nnn		-	-	-	-	-	nnn	nnn		-	-	-	-	-	nnn	nnn		-	-	-	-	-	nnn	nnn		29	maker-scaffold_10034|ref0030944-exonerate_est2genome-gene-0.0			-	-	-	-	-	nnn	nnn		-	-
30	maker-scaffold_10038|ref0030937-exonerate_est2genome-gene-0.0			-	-	-	-	-	nnn	nnn		-	-	-	-	-	nnn	nnn		-	-	1.45791	-	-	nnu	nnn		-	-	-	-	-	nnn	nnn		30	maker-scaffold_10038|ref0030937-exonerate_est2genome-gene-0.0			-	-	-	-	-	nnn	nnn		-	-
31	maker-scaffold_1004|ref0001980-exonerate_est2genome-gene-0.3			-	-	-	-	-	nnn	nnn		-	-	-	-	-	nnn	nnn		-	-	-	-	-	nnn	nnn		-	-	-	-	-	nnn	nnn		31	maker-scaffold_1004|ref0001980-exonerate_est2genome-gene-0.3			-	-	-3.30287	-	-2.18696	nnd	nnd		-	-1.27731
32	maker-scaffold_1004|ref0001980-exonerate_est2genome-gene-0.4			-	-	-	-	-	nnn	nnn		-	-	-	-	-	nnn	nnn		-	-	-	-	-	nnn	nnn		-	-	-	-	-	nnn	nnn		32	maker-scaffold_1004|ref0001980-exonerate_est2genome-gene-0.4			-	-	-	-	-	nnn	nnn		-	-1.36336
33	maker-scaffold_10043|ref0036340-exonerate_est2genome-gene-0.1			-	-	4.06877	-	4.00685	nnu	nnu		-	3.18094	2.59346	-	-	nuu	nnn		-	-	-	-	-	nnn	nnn		-	-	-	-	-	nnn	nnn		33	maker-scaffold_10043|ref0036340-exonerate_est2genome-gene-0.1			-	-	-	-	-	nnn	nnn		-	-
34	maker-scaffold_10043|ref0036340-exonerate_est2genome-gene-0.2			-	-1.38769	-1.41274	-	-	ndd	nnn		-	-	-1.54667	-	-	nnd	nnn		-	-	-	-	-	nnn	nnn		-	-	-	-	-	nnn	nnn		34	maker-scaffold_10043|ref0036340-exonerate_est2genome-gene-0.2			-	-	-	-	-	nnn	nnn		-	-
35	maker-scaffold_10049|ref0036346-exonerate_est2genome-gene-0.1			-	-	2.31262	-	3.16112	nnu	nnu		-	-	-	-	-	nnn	nnn		-	-	-	-	-	nnn	nnn		-	2.07088	3.38229	-	1.31141	nuu	nnu		35	maker-scaffold_10049|ref0036346-exonerate_est2genome-gene-0.1			-	-	1.71383	-	-	nnu	nnn		-	-
36	maker-scaffold_1005|ref0001979-exonerate_est2genome-gene-0.0			-	-	-	-	-	nnn	nnn		-	-	-	-	-	nnn	nnn		-	1.23639	1.49886	-	-	nuu	nnn		1.28517	-	-	-	-	unn	unn		36	maker-scaffold_1005|ref0001979-exonerate_est2genome-gene-0.0			-	-	-1.58798	-	-1.27226	nnd	nnd		-	-
37	maker-scaffold_1005|ref0001979-exonerate_est2genome-gene-0.2			-	-	-	-	-	nnn	nnn		-	-	-	-	-	nnn	nnn		-	-	-	-	-	nnn	nnn		-	-1.6158	-	-2.15477	1.67462	ndn	ndu		37	maker-scaffold_1005|ref0001979-exonerate_est2genome-gene-0.2			-	-	-	-	-	nnn	nnn		-	-
38	maker-scaffold_10055|ref0018382-exonerate_est2genome-gene-0.0			-	-	-	-	-	nnn	nnn		-	-	-	-	-	nnn	nnn		-	-	-	-	-	nnn	nnn		-	-	-	-	-	nnn	nnn		38	maker-scaffold_10055|ref0018382-exonerate_est2genome-gene-0.0			-	-	-	-	-	nnn	nnn		-	-
39	maker-scaffold_10058|ref0018379-exonerate_est2genome-gene-0.0			1.44736	-	-4.07854	-	-4.82614	und	und		-	-	-	-	3.50736	nnn	nnu		-	-	-	-	-	nnn	nnn		-	-	-	-	-	nnn	nnn		39	maker-scaffold_10058|ref0018379-exonerate_est2genome-gene-0.0			-	-	-3.17727	-	-2.92777	nnd	nnd		-	-
40	maker-scaffold_10059|ref0018378-exonerate_est2genome-gene-0.0			-	-	1.26933	-	-	nnu	nnn		-	-	-	-	-	nnn	nnn		-	-	-	-	-	nnn	nnn		-	-	-	-	-	nnn	nnn		40	maker-scaffold_10059|ref0018378-exonerate_est2genome-gene-0.0			-	-	-	-	-	nnn	nnn		-	-
41	maker-scaffold_10059|ref0018378-exonerate_est2genome-gene-0.2			-	-	-	-	-	nnn	nnn		-	-	-	-	-	nnn	nnn		-	-	-	-	-	nnn	nnn		-	-	-	-	-	nnn	nnn		41	maker-scaffold_10059|ref0018378-exonerate_est2genome-gene-0.2			-	-	1.21624	-	-	nnu	nnn		-	-
42	maker-scaffold_1006|ref0001978-exonerate_est2genome-gene-0.0			-	-	-	-	-	nnn	nnn		-	-	-	-	-	nnn	nnn		-	-	-	-	-	nnn	nnn		-	-	-	-	-	nnn	nnn		42	maker-scaffold_1006|ref0001978-exonerate_est2genome-gene-0.0			-	-	-	-	-	nnn	nnn		-	-3.04709
43	maker-scaffold_1006|ref0001978-exonerate_est2genome-gene-0.1			-	-	-	-	-	nnn	nnn		-	-	-	-	-	nnn	nnn		-	-	-	-	-	nnn	nnn		-	-	-	-	-	nnn	nnn		43	maker-scaffold_1006|ref0001978-exonerate_est2genome-gene-0.1			-	-	-	-	1.59382	nnn	nnu		-	-
44	maker-scaffold_1007|ref0001977-exonerate_est2genome-gene-0.0	3		-1.32	-	3.67285	-	4.60636	dnu	dnu		-	-	-1.26167	-	-	nnd	nnn		2.68073	2.03178	2.30714	-	-	uuu	unn		-	-	4.09524	-	5.26769	nnu	nnu		44	maker-scaffold_1007|ref0001977-exonerate_est2genome-gene-0.0	1		-	-	5.53015	-	4.51697	nnu	nnu		-	-
45	maker-scaffold_10070|ref0005834-exonerate_est2genome-gene-0.0			-1.77091	-2.72	-	-	3.10781	ddn	dnu		-	-	-	-	-	nnn	nnn		-	-	-	1.45241	-	nnn	nun		-2.01531	-	-	-	-	dnn	dnn		45	maker-scaffold_10070|ref0005834-exonerate_est2genome-gene-0.0			-	-	3.54357	-	3.23115	nnu	nnu		-	-
46	maker-scaffold_10074|ref0005830-exonerate_est2genome-gene-0.0			-	-	-	-	-	nnn	nnn		-	-	-	-	-	nnn	nnn		-	-	-	-	-	nnn	nnn		-	-	-	1.23957	-	nnn	nun		46	maker-scaffold_10074|ref0005830-exonerate_est2genome-gene-0.0			-	-	-	-	-	nnn	nnn		-	-
47	maker-scaffold_10078|ref0005838-exonerate_est2genome-gene-0.1			-	-	-	-	-	nnn	nnn		-	-	-	-	-	nnn	nnn		-	-	-	-	-	nnn	nnn		-	-	-	-	-	nnn	nnn		47	maker-scaffold_10078|ref0005838-exonerate_est2genome-gene-0.1			-	-	-1.92639	-	-	nnd	nnn		-	-
48	maker-scaffold_1008|ref0001983-exonerate_est2genome-gene-0.0			-	-	-	-	-	nnn	nnn		-	-	-	-	-	nnn	nnn		-	-	-	-	-	nnn	nnn		-	-	-	-1.3489	-	nnn	ndn		48	maker-scaffold_1008|ref0001983-exonerate_est2genome-gene-0.0			-	-	-	-	-	nnn	nnn		-	-
49	maker-scaffold_1008|ref0001983-exonerate_est2genome-gene-0.1	4		-	-1.37415	-	-	2.03748	ndn	nnu		-	1.94656	1.68512	-	-	nuu	nnn		-	-	1.32901	-	-	nnu	nnn		-	-	1.59803	-	-	nnu	nnn		49	maker-scaffold_1008|ref0001983-exonerate_est2genome-gene-0.1			-	-	1.49464	-	1.42664	nnu	nnu		-	-
50	maker-scaffold_1008|ref0001983-exonerate_est2genome-gene-0.3			-	-	-	-	-	nnn	nnn		-	-	-	-	-	nnn	nnn		-	-	-	-	-	nnn	nnn		-	-	-	-	-	nnn	nnn		50	maker-scaffold_1008|ref0001983-exonerate_est2genome-gene-0.3			-	-	-2.66981	-	-1.97566	nnd	nnd		-	-
51	maker-scaffold_1008|ref0001983-exonerate_est2genome-gene-0.4			-	-	-	-	-	nnn	nnn		-	-	-	-	-	nnn	nnn		-	-	-	-	-	nnn	nnn		-	-	-	-	-	nnn	nnn		51	maker-scaffold_1008|ref0001983-exonerate_est2genome-gene-0.4			-	-	2.1021	-	-	nnu	nnn		-	-
52	maker-scaffold_10085|ref0011254-exonerate_est2genome-gene-0.0			-	-	2.44756	-	1.37646	nnu	nnu		-	-	-	-	-	nnn	nnn		-	-	5.26617	-	-	nnu	nnn		-	-	1.34516	-	-	nnu	nnn		52	maker-scaffold_10085|ref0011254-exonerate_est2genome-gene-0.0	2		-	-	3.28014	-	1.79241	nnu	nnu		-	1.54156
53	maker-scaffold_1009|ref0001982-exonerate_est2genome-gene-0.0	5		-	-2.59772	-3.96897	-	-	ndd	nnn		-1.91219	-2.47022	-3.3879	-	-	ddd	dnn		-	-2.46531	-3.82621	-	-	ndd	nnn		-	-2.47808	-4.34278	-1.75239	-1.86469	ndd	ndd		53	maker-scaffold_1009|ref0001982-exonerate_est2genome-gene-0.0			-	-	-2.10407	-	-	nnd	nnn		-	-
54	maker-scaffold_1009|ref0001982-exonerate_est2genome-gene-0.1			-	-	-	-	-	nnn	nnn		-	-	-	-	-	nnn	nnn		-	-	4.4724	-	-	nnu	nnn		-	4.07856	3.77364	2.83137	-	nuu	nun		54	maker-scaffold_1009|ref0001982-exonerate_est2genome-gene-0.1			-	-	-	-	-	nnn	nnn		-	-
55	maker-scaffold_10091|ref0041682-exonerate_est2genome-gene-0.0			-	-	-	-	-	nnn	nnn		-	-	-1.24274	-	-	nnd	nnn		-	-	-	-	-	nnn	nnn		-	-	-	-	-	nnn	nnn		55	maker-scaffold_10091|ref0041682-exonerate_est2genome-gene-0.0			-	-	-	-	1.44501	nnn	nnu		-	-
56	maker-scaffold_10091|ref0041682-exonerate_est2genome-gene-0.2			-	-	-2.49307	-	-2.2718	nnd	nnd		-	-	-3.71967	-	-	nnd	nnn		-	-	-	-	-	nnn	nnn		-	-	-	-	-	nnn	nnn		56	maker-scaffold_10091|ref0041682-exonerate_est2genome-gene-0.2			-	-	-	-	-	nnn	nnn		-	-
57	maker-scaffold_10093|ref0041680-exonerate_est2genome-gene-0.0			-	-	-	-	-	nnn	nnn		-	-	-1.2594	-	-	nnd	nnn		-	-	-	-	-	nnn	nnn		-	-	-	-	-	nnn	nnn		57	maker-scaffold_10093|ref0041680-exonerate_est2genome-gene-0.0			-	-	-	-	-	nnn	nnn		-	-
58	maker-scaffold_10096|ref0041685-exonerate_est2genome-gene-0.0			-	-	-	-	-1.78747	nnn	nnd		-	-	-	-	-	nnn	nnn		-	-	-	-	-	nnn	nnn		-	-	-2.31533	-	-2.17232	nnd	nnd		58	maker-scaffold_10096|ref0041685-exonerate_est2genome-gene-0.0			-	-	-1.25745	-	-	nnd	nnn		-	-
59	maker-scaffold_101|ref0001927-exonerate_est2genome-gene-0.1			-	-	-	-	-	nnn	nnn		-	-	1.59786	-	-	nnu	nnn		-	-	-	-	-	nnn	nnn		-	-1.45518	-	-	-	ndn	nnn		59	maker-scaffold_101|ref0001927-exonerate_est2genome-gene-0.1			-	-	-	-	-	nnn	nnn		-	-
60	maker-scaffold_101|ref0001927-exonerate_est2genome-gene-0.2			-	-	-	-	-	nnn	nnn		-	-	-	-	-	nnn	nnn		-	-	-	-	-	nnn	nnn		-	-	-1.39226	-	-	nnd	nnn		60	maker-scaffold_101|ref0001927-exonerate_est2genome-gene-0.2			-	-	-	-	-2.22097	nnn	nnd		-	-
61	maker-scaffold_101|ref0001927-exonerate_est2genome-gene-1.4			-	-	-	-	-	nnn	nnn		-	-	-	-	-	nnn	nnn		-	-	-	-	-	nnn	nnn		-	-	-	-	-	nnn	nnn		61	maker-scaffold_101|ref0001927-exonerate_est2genome-gene-1.4			-	-	1.29203	-	-	nnu	nnn		-	-
62	maker-scaffold_10103|ref0021036-exonerate_est2genome-gene-0.0			-	-	-	-	-	nnn	nnn		-	-	-1.6935	-	-	nnd	nnn		-	-	-	-	-	nnn	nnn		-	-	-	-	-	nnn	nnn		62	maker-scaffold_10103|ref0021036-exonerate_est2genome-gene-0.0			-	-	-1.3785	-	-	nnd	nnn		-	-
63	maker-scaffold_10103|ref0021036-exonerate_est2genome-gene-0.2			-	-	-	-	-	nnn	nnn		-	-	-	-	-	nnn	nnn		-	-	-	-	-	nnn	nnn		-	-	-1.40619	-	-1.30714	nnd	nnd		63	maker-scaffold_10103|ref0021036-exonerate_est2genome-gene-0.2			-	-	2.16246	-	1.93712	nnu	nnu		-	-
64	maker-scaffold_10106|ref0028932-exonerate_est2genome-gene-0.0			-	-	-	-	-	nnn	nnn		-	-	-	-	-	nnn	nnn		-	-	-	-	-	nnn	nnn		-	-	-	-	-	nnn	nnn		64	maker-scaffold_10106|ref0028932-exonerate_est2genome-gene-0.0			-	-	-	-	-	nnn	nnn		-	-
65	maker-scaffold_10107|ref0028931-exonerate_est2genome-gene-0.0			-2.11608	-3.08841	-4.74785	-	-	ddd	dnn		-	-	-	-	-	nnn	nnn		-	-	-	-	-	nnn	nnn		-	-	-	-	-	nnn	nnn		65	maker-scaffold_10107|ref0028931-exonerate_est2genome-gene-0.0			-	-2.10271	-5.85027	-	-3.74756	ndd	nnd		-1.56997	-2.62411
66	maker-scaffold_10111|ref0038952-exonerate_est2genome-gene-0.1			-	-	-	-	-	nnn	nnn		-	-	-	-	-	nnn	nnn		-	-	-	-	-	nnn	nnn		-	-	-	-	-	nnn	nnn		66	maker-scaffold_10111|ref0038952-exonerate_est2genome-gene-0.1			-	-	2.0793	-	-	nnu	nnn		-	-
67	maker-scaffold_10114|ref0038947-exonerate_est2genome-gene-0.0			-	-	-	-	-	nnn	nnn		-	-	-	-	-	nnn	nnn		-	-	-	-	-	nnn	nnn		-	-	-	-	-	nnn	nnn		67	maker-scaffold_10114|ref0038947-exonerate_est2genome-gene-0.0			-	-	1.22346	-	-	nnu	nnn		-	-
68	maker-scaffold_10117|ref0038946-exonerate_est2genome-gene-0.0			-	-	-	-	-	nnn	nnn		-	-	-1.79963	-	-	nnd	nnn		-	-	-	-	-	nnn	nnn		-	-	-	-	-	nnn	nnn		68	maker-scaffold_10117|ref0038946-exonerate_est2genome-gene-0.0			-	-	-	-	-	nnn	nnn		-	-
69	maker-scaffold_1012|ref0032515-exonerate_est2genome-gene-0.0			-	-	-	-	-	nnn	nnn		-	-	-	-	-	nnn	nnn		-	-	-	-	-	nnn	nnn		-	-	-	-	-	nnn	nnn		69	maker-scaffold_1012|ref0032515-exonerate_est2genome-gene-0.0			-	-	-	-	-	nnn	nnn		-	-
70	maker-scaffold_10121|ref0033463-exonerate_est2genome-gene-0.1			-	-	-	-	-	nnn	nnn		-	-	-1.44955	-	-	nnd	nnn		-	-	-1.77356	-	-	nnd	nnn		-	-	-1.50111	-	-	nnd	nnn		70	maker-scaffold_10121|ref0033463-exonerate_est2genome-gene-0.1			-	-	-	-	-	nnn	nnn		-	-
71	maker-scaffold_10129|ref0033471-exonerate_est2genome-gene-0.0	6		-	-1.22043	-1.68651	-	-	ndd	nnn		-	-1.2624	-1.9712	-	-	ndd	nnn		-	-	-1.97075	-	-	nnd	nnn		-	-1.21889	-1.92891	-	-	ndd	nnn		71	maker-scaffold_10129|ref0033471-exonerate_est2genome-gene-0.0			-	-	-	-	-	nnn	nnn		-	-
72	maker-scaffold_1013|ref0032516-exonerate_est2genome-gene-0.2			3.03356	2.78568	-	-	-5.4553	uun	und		-	-	-	-	-	nnn	nnn		-	-	-1.64387	-	-	nnd	nnn		-	-	-1.43513	1.80955	-2.39069	nnd	nud		72	maker-scaffold_1013|ref0032516-exonerate_est2genome-gene-0.2			-	-	-	-	-	nnn	nnn		-	-
73	maker-scaffold_1013|ref0032516-exonerate_est2genome-gene-0.3			-	-	-	-	-	nnn	nnn		-	-	-	-	-	nnn	nnn		-	-	-	-	-	nnn	nnn		-	-	-	-	-	nnn	nnn		73	maker-scaffold_1013|ref0032516-exonerate_est2genome-gene-0.3	3		-	-	-2.83051	-	-	nnd	nnn		-2.13841	-4.3307
74	maker-scaffold_1013|ref0032516-exonerate_est2genome-gene-0.4			-	-	-	-	-	nnn	nnn		-	-	-	-	-	nnn	nnn		-	-	-	-	-	nnn	nnn		-1.88235	-1.30726	-2.24154	-	-	ddd	dnn		74	maker-scaffold_1013|ref0032516-exonerate_est2genome-gene-0.4			-	-	-3.34592	-	-	nnd	nnn		-3.03593	-2.70436
75	maker-scaffold_1013|ref0032516-exonerate_est2genome-gene-0.5			-	-	-	-	-	nnn	nnn		-	-	-	-	1.76848	nnn	nnu		-	-	-	-	-	nnn	nnn		-2.09089	-	-2.33135	-	-1.46415	dnd	dnd		75	maker-scaffold_1013|ref0032516-exonerate_est2genome-gene-0.5			-	-	-	-	-	nnn	nnn		-	-2.36068
76	maker-scaffold_10134|ref0018136-exonerate_est2genome-gene-0.0			-	-	-	-	-	nnn	nnn		-	-	-	-	-	nnn	nnn		-	-	-	-	-	nnn	nnn		-	-	-	-	-	nnn	nnn		76	maker-scaffold_10134|ref0018136-exonerate_est2genome-gene-0.0			-	-	-2.28508	-	-1.86475	nnd	nnd		-	-1.59814
77	maker-scaffold_10138|ref0018104-exonerate_est2genome-gene-0.0			-	-	-	-	-	nnn	nnn		-	-	-	-	-	nnn	nnn		-	-	-	-	-	nnn	nnn		-	-	-	-	-	nnn	nnn		77	maker-scaffold_10138|ref0018104-exonerate_est2genome-gene-0.0			-	-	1.77555	-	1.52755	nnu	nnu		-	-
78	maker-scaffold_10142|ref0046078-exonerate_est2genome-gene-0.0			-	-	-1.3727	-	-	nnd	nnn		-	-	-	-	-	nnn	nnn		-	-	-	-	-	nnn	nnn		-	-	-1.43328	-	-	nnd	nnn		78	maker-scaffold_10142|ref0046078-exonerate_est2genome-gene-0.0			-	-	1.41813	-	-	nnu	nnn		-	-
79	maker-scaffold_10148|ref0034005-exonerate_est2genome-gene-0.0			-	-	-	-	-	nnn	nnn		-	-	-	-	-	nnn	nnn		-	-	-	-	-	nnn	nnn		-	-	-	-	-	nnn	nnn		79	maker-scaffold_10148|ref0034005-exonerate_est2genome-gene-0.0			-	-	-	-	-	nnn	nnn		-	-
80	maker-scaffold_1015|ref0032510-exonerate_est2genome-gene-0.1			-	-	-	-	-1.60963	nnn	nnd		-	-	-	-	-	nnn	nnn		-	-	-	-	-	nnn	nnn		-	-	-	-	-	nnn	nnn		80	maker-scaffold_1015|ref0032510-exonerate_est2genome-gene-0.1	4		-	-	-2.62887	-	-1.90336	nnd	nnd		-	-1.20179
81	maker-scaffold_1015|ref0032510-exonerate_est2genome-gene-0.3			-	-	-	-	-	nnn	nnn		-	-	-1.67521	-	-	nnd	nnn		-	-	-	-	-	nnn	nnn		-	-	-	-	-	nnn	nnn		81	maker-scaffold_1015|ref0032510-exonerate_est2genome-gene-0.3			-	-	-	-	-	nnn	nnn		-	-
82	maker-scaffold_10150|ref0044835-exonerate_est2genome-gene-0.0			-	-	-	-	-	nnn	nnn		-	-	-	-	-	nnn	nnn		-	-	-	-	-	nnn	nnn		-	-	-	-	-	nnn	nnn		82	maker-scaffold_10150|ref0044835-exonerate_est2genome-gene-0.0			-	-	-1.389	-	-	nnd	nnn		-	-
83	maker-scaffold_10157|ref0027897-exonerate_est2genome-gene-0.0			-	-	-	-	-	nnn	nnn		-	-	-	-	-	nnn	nnn		-	-	-	-	-	nnn	nnn		-	-	-	-	-	nnn	nnn		83	maker-scaffold_10157|ref0027897-exonerate_est2genome-gene-0.0			-	-	1.26742	-	1.32558	nnu	nnu		-	-
84	maker-scaffold_10159|ref0015572-exonerate_est2genome-gene-0.0			-	-	-	-	-	nnn	nnn		-	-	4.52781	-	-	nnu	nnn		-3.16196	-	-	1.96971	-	dnn	dun		-2.6798	-	-	-	-	dnn	dnn		84	maker-scaffold_10159|ref0015572-exonerate_est2genome-gene-0.0	5		-	-	2.11665	-	-	nnu	nnn		-	-
85	maker-scaffold_10160|ref0046581-exonerate_est2genome-gene-0.0			-	-	-	-	-	nnn	nnn		-	-	-	-	-	nnn	nnn		-	-	-	-	-	nnn	nnn		-	-	-	-1.37276	1.33499	nnn	ndu		85	maker-scaffold_10160|ref0046581-exonerate_est2genome-gene-0.0			-	-	-	-	-	nnn	nnn		-	-
86	maker-scaffold_10163|ref0012562-exonerate_est2genome-gene-0.0			-	-	-	-	-	nnn	nnn		-	-	-	-	-	nnn	nnn		-	-	-	-	-	nnn	nnn		-	-	-	-	-	nnn	nnn		86	maker-scaffold_10163|ref0012562-exonerate_est2genome-gene-0.0			-	-	2.86048	-	4.46304	nnu	nnu		-	-
87	maker-scaffold_10165|ref0012580-exonerate_est2genome-gene-0.0	7		-	-	1.57494	-	1.65014	nnu	nnu		-	-	1.2283	-	-	nnu	nnn		-	-	1.49919	-	-	nnu	nnn		-	-	2.07824	-	1.95295	nnu	nnu		87	maker-scaffold_10165|ref0012580-exonerate_est2genome-gene-0.0	6		-	-	3.91553	-	2.86812	nnu	nnu		-	-
88	maker-scaffold_10168|ref0010283-exonerate_est2genome-gene-0.0			-	-1.41632	-2.23908	-	-	ndd	nnn		-	-1.3618	-1.8745	-	-	ndd	nnn		-	-	-	-	-	nnn	nnn		-	-	-	-	-	nnn	nnn		88	maker-scaffold_10168|ref0010283-exonerate_est2genome-gene-0.0			-	-	-1.83441	-	-2.07876	nnd	nnd		-	-
89	maker-scaffold_10169|ref0010282-exonerate_est2genome-gene-0.0			-	-	-	-	-	nnn	nnn		-	-	-	-	-	nnn	nnn		-	-	-	-	-	nnn	nnn		-	-	-	-	-	nnn	nnn		89	maker-scaffold_10169|ref0010282-exonerate_est2genome-gene-0.0			-	3.11088	3.45436	-	-	nuu	nnn		-	-
90	maker-scaffold_10169|ref0010282-exonerate_est2genome-gene-0.1			-	-	-	-	-	nnn	nnn		-	-	-	-	-	nnn	nnn		-	-	-	-	-	nnn	nnn		-	-	-	-	-	nnn	nnn		90	maker-scaffold_10169|ref0010282-exonerate_est2genome-gene-0.1			-	-	-	-	-	nnn	nnn		-	-
91	maker-scaffold_1017|ref0032512-exonerate_est2genome-gene-0.0			-	-	-	-	-1.77744	nnn	nnd		-	-	-	-	-	nnn	nnn		-	-	-	-	-	nnn	nnn		-1.25215	-	-3.8788	-	-3.55694	dnd	dnd		91	maker-scaffold_1017|ref0032512-exonerate_est2genome-gene-0.0			-	-	-1.23649	-	-1.33727	nnd	nnd		-	-
92	maker-scaffold_10173|ref0023595-exonerate_est2genome-gene-0.0			-	-	-	-	-	nnn	nnn		-	-	-	-	-	nnn	nnn		-	-	-	-	-	nnn	nnn		-	-	-	-	-	nnn	nnn		92	maker-scaffold_10173|ref0023595-exonerate_est2genome-gene-0.0			-	-	-2.38903	-	-1.64153	nnd	nnd		-	-
93	maker-scaffold_10175|ref0028224-exonerate_est2genome-gene-0.1			-	-	-	-	-	nnn	nnn		-	-	-	-	-	nnn	nnn		-	-	-1.29274	-	-	nnd	nnn		-	-	-	-	-	nnn	nnn		93	maker-scaffold_10175|ref0028224-exonerate_est2genome-gene-0.1			-	-	-	-	-	nnn	nnn		-	-
94	maker-scaffold_10175|ref0028224-exonerate_est2genome-gene-0.2			-	-1.90441	-	-	-	ndn	nnn		-	-1.25584	-	-	-	ndn	nnn		-	-	-	-	-	nnn	nnn		-2.33424	-2.21104	-2.28385	-	-	ddd	dnn		94	maker-scaffold_10175|ref0028224-exonerate_est2genome-gene-0.2			-	-	-	-	-	nnn	nnn		-	-
95	maker-scaffold_1018|ref0032507-snap-gene-0.17			-	-	-	-	-	nnn	nnn		-	-	-	-	-	nnn	nnn		-	-	-1.74544	-	-	nnd	nnn		-	-	-	-	-	nnn	nnn		95	maker-scaffold_1018|ref0032507-snap-gene-0.17			-	-	-	-	-	nnn	nnn		-	-
96	maker-scaffold_10184|ref0022839-exonerate_est2genome-gene-0.0	8		-	-	-1.4487	-	-	nnd	nnn		-	-	-1.25301	-	-	nnd	nnn		-	-	-1.35544	-	-	nnd	nnn		-	-	-1.44154	-	-	nnd	nnn		96	maker-scaffold_10184|ref0022839-exonerate_est2genome-gene-0.0			-	-	-	-	-	nnn	nnn		-	-
97	maker-scaffold_10184|ref0022839-exonerate_est2genome-gene-0.1			-	-	-	-	-	nnn	nnn		-	-	-	-	-	nnn	nnn		-	-	-1.38641	-	-	nnd	nnn		-	-	-	-	-	nnn	nnn		97	maker-scaffold_10184|ref0022839-exonerate_est2genome-gene-0.1			-	-	-	-	-	nnn	nnn		-	-
98	maker-scaffold_10189|ref0022846-exonerate_est2genome-gene-0.0			-	-	-	-	-	nnn	nnn		-	-	-	-	-	nnn	nnn		-1.35822	-1.75888	-	-	-	ddn	dnn		-	-	-	-	-	nnn	nnn		98	maker-scaffold_10189|ref0022846-exonerate_est2genome-gene-0.0			-	-	-	-	-	nnn	nnn		-	-
99	maker-scaffold_10189|ref0022846-exonerate_est2genome-gene-0.1			-	-	-	-	-	nnn	nnn		-	-	-	-	-	nnn	nnn		-	-	-	-	-	nnn	nnn		-	-	-	-	-	nnn	nnn		99	maker-scaffold_10189|ref0022846-exonerate_est2genome-gene-0.1			-	-	-	-	-	nnn	nnn		-	-
100	maker-scaffold_10189|ref0022846-exonerate_est2genome-gene-0.2			-	-	-	-	-	nnn	nnn		-	-	-	-	-	nnn	nnn		-	-	-	-	-	nnn	nnn		-	-	1.77639	-	1.53161	nnu	nnu		100	maker-scaffold_10189|ref0022846-exonerate_est2genome-gene-0.2			-	-	-	-	-	nnn	nnn		-	-
101	maker-scaffold_1019|ref0032508-exonerate_est2genome-gene-0.2			-	-	-	-	-	nnn	nnn		-	-	-	-	-	nnn	nnn		-	-	-	-	-	nnn	nnn		-	-	-	-	-	nnn	nnn		101	maker-scaffold_1019|ref0032508-exonerate_est2genome-gene-0.2			-	-	-1.33742	-	-	nnd	nnn		-	-
102	maker-scaffold_1019|ref0032508-exonerate_est2genome-gene-0.3			-	-	-1.38968	-	-	nnd	nnn		-	-	-	-	-	nnn	nnn		-	-	-	-	-	nnn	nnn		-1.74006	-1.69392	-	-	-	ddn	dnn		102	maker-scaffold_1019|ref0032508-exonerate_est2genome-gene-0.3			-	-	-	-	1.92513	nnn	nnu		-	-
103	maker-scaffold_1019|ref0032508-exonerate_est2genome-gene-0.6	10		6.09846	6.62512	-	-	-6.17628	uun	und		-	-	2.97425	-	-	nnu	nnn		-4.92012	-1.93199	1.79068	-	3.72266	ddu	dnu		-4.41333	-	-2.6567	4.69274	-2.9361	dnd	dud		103	maker-scaffold_1019|ref0032508-exonerate_est2genome-gene-0.6			-	-	-	-	-2.11076	nnn	nnd		-	-
104	maker-scaffold_10195|ref0040644-exonerate_est2genome-gene-0.0			-	-	-	-	-	nnn	nnn		-	-	-	-	-	nnn	nnn		-	-	-	-	-	nnn	nnn		-	-	-1.67093	-	-1.57182	nnd	nnd		104	maker-scaffold_10195|ref0040644-exonerate_est2genome-gene-0.0			-	-	-	-	-	nnn	nnn		-	-
105	maker-scaffold_10196|ref0040641-exonerate_est2genome-gene-0.1			-	-	-2.45133	-	-1.8393	nnd	nnd		-	-	-	-	-	nnn	nnn		-	-	-	-	-	nnn	nnn		-	-	-3.15654	-	-2.52666	nnd	nnd		105	maker-scaffold_10196|ref0040641-exonerate_est2genome-gene-0.1			-	-	-	-	-	nnn	nnn		-	-
106	maker-scaffold_10196|ref0040641-exonerate_est2genome-gene-0.2	9		2.04552	2.34664	-5.26241	-	-7.60905	uud	und		-	-	4.47672	-	4.07343	nnu	nnu		-3.36821	-	-	2.53847	-	dnn	dun		-1.72247	-	-6.89112	2.54178	-7.71043	dnd	dud		106	maker-scaffold_10196|ref0040641-exonerate_est2genome-gene-0.2			-	-	-	-	-	nnn	nnn		-	-
107	maker-scaffold_102|ref0001924-exonerate_est2genome-gene-1.2			-	-	1.66789	-	1.29734	nnu	nnu		-	-	-	-	-	nnn	nnn		-	-	-	-	-	nnn	nnn		-	-	1.72822	-	-	nnu	nnn		107	maker-scaffold_102|ref0001924-exonerate_est2genome-gene-1.2			-	-	-	-	-	nnn	nnn		-	-
108	maker-scaffold_102|ref0001924-exonerate_est2genome-gene-1.3			-	-	1.29947	-	-	nnu	nnn		-	1.26594	1.33816	-	-	nuu	nnn		-1.44525	-	-	-	-	dnn	dnn		-	-	-	-	-	nnn	nnn		108	maker-scaffold_102|ref0001924-exonerate_est2genome-gene-1.3			-	-	-	-	-	nnn	nnn		-	-
109	maker-scaffold_102|ref0001924-exonerate_est2genome-gene-1.4			-	-	-1.3219	-	-	nnd	nnn		-	-	-1.22816	-	-	nnd	nnn		-	-	-	-	-	nnn	nnn		-	-	-	-	-	nnn	nnn		109	maker-scaffold_102|ref0001924-exonerate_est2genome-gene-1.4			-	-	-	-	-	nnn	nnn		-	-
110	maker-scaffold_102|ref0001924-exonerate_est2genome-gene-1.6			-	-	-	-	-	nnn	nnn		-	-	-	-	-	nnn	nnn		1.23807	-	-	-	-	unn	unn		-	-	-	-	-	nnn	nnn		110	maker-scaffold_102|ref0001924-exonerate_est2genome-gene-1.6			-	-	-	-	-	nnn	nnn		-	-
111	maker-scaffold_102|ref0001924-exonerate_est2genome-gene-1.7			-	-	-	-	-	nnn	nnn		-	-	-	-	-	nnn	nnn		-	-	-	-	-	nnn	nnn		-	-	1.3413	-	-	nnu	nnn		111	maker-scaffold_102|ref0001924-exonerate_est2genome-gene-1.7			-	-	-	-	-	nnn	nnn		-	-
112	maker-scaffold_102|ref0001924-exonerate_est2genome-gene-1.9			-	-	-	-	-	nnn	nnn		-	-	-	-	-	nnn	nnn		-	-	-	-	-	nnn	nnn		-	-	-	-	-	nnn	nnn		112	maker-scaffold_102|ref0001924-exonerate_est2genome-gene-1.9			-	-	1.26395	-	-	nnu	nnn		-	-
113	maker-scaffold_1021|ref0038067-exonerate_est2genome-gene-0.1			-	-	-	-	-	nnn	nnn		-	-	-	-	-	nnn	nnn		-	-	1.23735	-	-	nnu	nnn		-	-	-	-	-	nnn	nnn		113	maker-scaffold_1021|ref0038067-exonerate_est2genome-gene-0.1			-	-	-	-	-	nnn	nnn		-	-
114	maker-scaffold_10211|ref0033032-exonerate_est2genome-gene-0.1			-	-	1.3658	-	-	nnu	nnn		-	-	-	-	-	nnn	nnn		-	-	-	-	-	nnn	nnn		-	-	-	-	-	nnn	nnn		114	maker-scaffold_10211|ref0033032-exonerate_est2genome-gene-0.1			-	-	1.43164	-	-	nnu	nnn		-	-
115	maker-scaffold_10212|ref0023448-exonerate_est2genome-gene-0.0			-	-	-3.17461	-	-	nnd	nnn		-	-1.64241	-4.74126	-	-3.09886	ndd	nnd		-	-	-	-	-	nnn	nnn		-	-	-	-	-	nnn	nnn		115	maker-scaffold_10212|ref0023448-exonerate_est2genome-gene-0.0			-	-	-	-	-	nnn	nnn		-	-
116	maker-scaffold_10216|ref0033030-exonerate_est2genome-gene-0.0			-	-	-	-	-	nnn	nnn		-	-	-	-	-	nnn	nnn		-	-	-	-	-	nnn	nnn		-	-	-	-	-	nnn	nnn		116	maker-scaffold_10216|ref0033030-exonerate_est2genome-gene-0.0			-	-	-1.78108	-	-	nnd	nnn		-	-
117	maker-scaffold_10219|ref0013616-exonerate_est2genome-gene-0.1			-	-	-	-	-	nnn	nnn		-	-	-	-	-	nnn	nnn		-	-	-	-	-	nnn	nnn		-	1.2397	1.61548	-	-	nuu	nnn		117	maker-scaffold_10219|ref0013616-exonerate_est2genome-gene-0.1	7		-	-	1.81839	-	-	nnu	nnn		-	-
118	maker-scaffold_1022|ref0038070-exonerate_est2genome-gene-0.2			-	-	-	-	-	nnn	nnn		-	-	-	-	-	nnn	nnn		-	-	-	-	-	nnn	nnn		-	-	1.25948	-	-	nnu	nnn		118	maker-scaffold_1022|ref0038070-exonerate_est2genome-gene-0.2			-	-	-	-	-	nnn	nnn		-	-
119	maker-scaffold_10220|ref0044131-exonerate_est2genome-gene-0.0			-	-	-	-	-	nnn	nnn		-	-	-	-	-	nnn	nnn		-	-	-	-	-	nnn	nnn		-1.27854	-	-	-	-	dnn	dnn		119	maker-scaffold_10220|ref0044131-exonerate_est2genome-gene-0.0			-	-	-	-	-	nnn	nnn		-	-
120	maker-scaffold_10223|ref0044134-exonerate_est2genome-gene-0.0			-	-	-	-	-	nnn	nnn		-	-	-	-	-	nnn	nnn		-	-	1.28173	-	-	nnu	nnn		-	-	-	-	-	nnn	nnn		120	maker-scaffold_10223|ref0044134-exonerate_est2genome-gene-0.0			-	-	-	-	-	nnn	nnn		-	-
121	maker-scaffold_1023|ref0038069-exonerate_est2genome-gene-0.2			-	-	-	-	-	nnn	nnn		-	-	-	-	-	nnn	nnn		-	-	-	-	-	nnn	nnn		-	-	-	-	-	nnn	nnn		121	maker-scaffold_1023|ref0038069-exonerate_est2genome-gene-0.2			-	-	-3.06451	-	-	nnd	nnn		-	-
122	maker-scaffold_10230|ref0026342-exonerate_est2genome-gene-0.0			-	-	-	-	-	nnn	nnn		-	-	-	-	-	nnn	nnn		-	-	-	-	-	nnn	nnn		-	-	-	-	-	nnn	nnn		122	maker-scaffold_10230|ref0026342-exonerate_est2genome-gene-0.0	8		-	-	-1.57988	-	-	nnd	nnn		-	-
123	maker-scaffold_10235|ref0026337-exonerate_est2genome-gene-0.0			-	-	-	-	-	nnn	nnn		-	-	-	-	-	nnn	nnn		-	-	-	-	-	nnn	nnn		-	-	-	-	-	nnn	nnn		123	maker-scaffold_10235|ref0026337-exonerate_est2genome-gene-0.0			-	-2.76375	-2.47256	-	-	ndd	nnn		-1.64804	-2.31034
124	maker-scaffold_10235|ref0026337-exonerate_est2genome-gene-0.1			-	-	-	-	-	nnn	nnn		-	-	-	-	-	nnn	nnn		-	-	-	-	-	nnn	nnn		-	-	-	-	-	nnn	nnn		124	maker-scaffold_10235|ref0026337-exonerate_est2genome-gene-0.1			-	-	-	-	-	nnn	nnn		-	-2.33098
125	maker-scaffold_10235|ref0026337-exonerate_est2genome-gene-0.2			-	-	-	-	-	nnn	nnn		-	-	-	-	-	nnn	nnn		-	-	-	-	-	nnn	nnn		-	-	-	-	-	nnn	nnn		125	maker-scaffold_10235|ref0026337-exonerate_est2genome-gene-0.2			-	-	-2.18892	-	-	nnd	nnn		-1.69597	-2.35474
126	maker-scaffold_10235|ref0026337-exonerate_est2genome-gene-0.3			-	-	-	-	-	nnn	nnn		-	-	-	-	-	nnn	nnn		-	-	-	-	-	nnn	nnn		-	-1.64753	-	-1.53384	-	ndn	ndn		126	maker-scaffold_10235|ref0026337-exonerate_est2genome-gene-0.3			-	-	-	-	-	nnn	nnn		-	-
127	maker-scaffold_10235|ref0026337-exonerate_est2genome-gene-0.4			-	-	-	-	-	nnn	nnn		-	-	-	-	-	nnn	nnn		-	-	-	-	-	nnn	nnn		-	-	-	-	-	nnn	nnn		127	maker-scaffold_10235|ref0026337-exonerate_est2genome-gene-0.4			-	-	-	-	-	nnn	nnn		-1.53905	-2.38936
128	maker-scaffold_10244|ref0008209-exonerate_est2genome-gene-0.0			-	-	-	-	-	nnn	nnn		-	-	-	-	-	nnn	nnn		-	-	-	-	-	nnn	nnn		-	-	-	-	-	nnn	nnn		128	maker-scaffold_10244|ref0008209-exonerate_est2genome-gene-0.0			-	-	2.09462	-	-	nnu	nnn		-	-
129	maker-scaffold_10245|ref0008210-exonerate_est2genome-gene-0.1			-	-	-	-	-	nnn	nnn		-	-	-	-	-	nnn	nnn		-	-	-	-	-	nnn	nnn		-	-	-	-	-	nnn	nnn		129	maker-scaffold_10245|ref0008210-exonerate_est2genome-gene-0.1			-	-	-	-	-	nnn	nnn		-	-
130	maker-scaffold_10246|ref0008207-exonerate_est2genome-gene-0.1			-	-	2.58779	-	2.74415	nnu	nnu		-	-	-	-	-	nnn	nnn		-	-	-	-	-	nnn	nnn		-	-	3.37867	-	3.6361	nnu	nnu		130	maker-scaffold_10246|ref0008207-exonerate_est2genome-gene-0.1			-	-	1.64007	-	1.49632	nnu	nnu		-	-
131	maker-scaffold_10248|ref0008201-exonerate_est2genome-gene-0.2			-	-	1.50999	-	1.87743	nnu	nnu		-	-	-	-	-	nnn	nnn		-	-	-	-	-	nnn	nnn		-	-	1.53252	-	1.5761	nnu	nnu		131	maker-scaffold_10248|ref0008201-exonerate_est2genome-gene-0.2			-	-	-	-	-	nnn	nnn		-	-
132	maker-scaffold_10248|ref0008201-exonerate_est2genome-gene-0.3			-	-	-1.32967	-	-	nnd	nnn		-	-	-	-	-	nnn	nnn		-	-	-	-	-	nnn	nnn		-	-	-	-	-	nnn	nnn		132	maker-scaffold_10248|ref0008201-exonerate_est2genome-gene-0.3			-	-	-	-	-	nnn	nnn		-	-
133	maker-scaffold_1025|ref0038063-exonerate_est2genome-gene-0.3			-	-	-	-	-	nnn	nnn		-	-	-	-	2.27726	nnn	nnu		-	-	-	-	-	nnn	nnn		-2.11486	-1.78847	-1.48165	-	-	ddd	dnn		133	maker-scaffold_1025|ref0038063-exonerate_est2genome-gene-0.3			-	-	-	-	-	nnn	nnn		-	-
134	maker-scaffold_1025|ref0038063-exonerate_est2genome-gene-0.5			-	-	-	-	-	nnn	nnn		-	-	-	-	-	nnn	nnn		-	-	-	-	-	nnn	nnn		-	-	-	-	-	nnn	nnn		134	maker-scaffold_1025|ref0038063-exonerate_est2genome-gene-0.5			-	-	-	-	-	nnn	nnn		-	-
135	maker-scaffold_10250|ref0038703-exonerate_est2genome-gene-0.0			-	-	-	-	-	nnn	nnn		-	-	-	-	-	nnn	nnn		-	-	-	-	-	nnn	nnn		-	-	1.64727	-	1.49026	nnu	nnu		135	maker-scaffold_10250|ref0038703-exonerate_est2genome-gene-0.0			-	-	-	-	-	nnn	nnn		-	-
136	maker-scaffold_10250|ref0038703-exonerate_est2genome-gene-0.1			-	-	-	-	-	nnn	nnn		-	-	-	-	-	nnn	nnn		-	-	-	-	-	nnn	nnn		-	-	-	-	-	nnn	nnn		136	maker-scaffold_10250|ref0038703-exonerate_est2genome-gene-0.1			-	-	-1.76515	-	-1.37095	nnd	nnd		-	-
137	maker-scaffold_10254|ref0038707-exonerate_est2genome-gene-0.0			-	-	-	-	-	nnn	nnn		-	-	-	-	-	nnn	nnn		-	-	-	-	-	nnn	nnn		-	-	-1.98001	-	-	nnd	nnn		137	maker-scaffold_10254|ref0038707-exonerate_est2genome-gene-0.0			-	-	-	-	-	nnn	nnn		-	-
138	maker-scaffold_1026|ref0038066-exonerate_est2genome-gene-0.2			-	-	-	-	-	nnn	nnn		-	-	-	-	-	nnn	nnn		-	-	-	-	-	nnn	nnn		-	-	-1.79715	-	-	nnd	nnn		138	maker-scaffold_1026|ref0038066-exonerate_est2genome-gene-0.2			-	-	-	-	-	nnn	nnn		-	-
139	maker-scaffold_10267|ref0020808-exonerate_est2genome-gene-0.1			-	-	-	-	-	nnn	nnn		-	-	-	-	-	nnn	nnn		1.42981	-	-	-	-	unn	unn		-	-	-	-	-	nnn	nnn		139	maker-scaffold_10267|ref0020808-exonerate_est2genome-gene-0.1			-	-	2.34977	-	-	nnu	nnn		-	-
140	maker-scaffold_10267|ref0020808-exonerate_est2genome-gene-0.2			-	-	-	-	1.26727	nnn	nnu		-	-	-	-	-	nnn	nnn		-	-	-	-	-	nnn	nnn		-	-	-	-	-	nnn	nnn		140	maker-scaffold_10267|ref0020808-exonerate_est2genome-gene-0.2			-	-	-	-	-	nnn	nnn		-	-
141	maker-scaffold_1027|ref0038065-exonerate_est2genome-gene-0.0			-	-	-	-	-	nnn	nnn		-	-	-	-	-	nnn	nnn		-	-	-	-	-	nnn	nnn		-	-	-	-	-	nnn	nnn		141	maker-scaffold_1027|ref0038065-exonerate_est2genome-gene-0.0			-	-	2.5555	-	-	nnu	nnn		-	-
142	maker-scaffold_10271|ref0002742-exonerate_est2genome-gene-0.0			-	-	1.4395	-	1.51634	nnu	nnu		-	-	2.35557	-	-	nnu	nnn		-	-	-	-	-	nnn	nnn		-	-	2.56111	-	1.8036	nnu	nnu		142	maker-scaffold_10271|ref0002742-exonerate_est2genome-gene-0.0			-	-	-	-	-	nnn	nnn		-	-
143	maker-scaffold_10274|ref0002747-exonerate_est2genome-gene-0.0			-	-3.10713	-	-	1.9787	ndn	nnu		-	-	-	-	-	nnn	nnn		-	2.81065	-	-	-	nun	nnn		-2.48391	-	-	-	-	dnn	dnn		143	maker-scaffold_10274|ref0002747-exonerate_est2genome-gene-0.0			-	-	-	-	-	nnn	nnn		-	-
144	maker-scaffold_10278|ref0016787-exonerate_est2genome-gene-0.0			1.38699	-	1.38998	-	-	unu	unn		-	-	-	-	-	nnn	nnn		-	-	-	-	-	nnn	nnn		-	-	-	-	-	nnn	nnn		144	maker-scaffold_10278|ref0016787-exonerate_est2genome-gene-0.0			-	-	-	-	-	nnn	nnn		-	-
145	maker-scaffold_1028|ref0038072-exonerate_est2genome-gene-0.0			-	-	-1.88261	-	-1.47961	nnd	nnd		-	-	-	-	-	nnn	nnn		-	-	-	-	-	nnn	nnn		-	-	-1.79651	-	-1.43006	nnd	nnd		145	maker-scaffold_1028|ref0038072-exonerate_est2genome-gene-0.0			-	-	-	-	-	nnn	nnn		-	-
146	maker-scaffold_10280|ref0029887-exonerate_est2genome-gene-0.0			-	-	-	-	-1.63778	nnn	nnd		-	-	-	-	-	nnn	nnn		-	-	-	-	-	nnn	nnn		-	-	-	-	-	nnn	nnn		146	maker-scaffold_10280|ref0029887-exonerate_est2genome-gene-0.0			-	-	-	-	-	nnn	nnn		-	-
147	maker-scaffold_10282|ref0029885-exonerate_est2genome-gene-0.0			-	-	1.52906	-	-	nnu	nnn		-	-	2.17534	-	-	nnu	nnn		-	-	-	-	-	nnn	nnn		-	-	2.09695	-	2.21383	nnu	nnu		147	maker-scaffold_10282|ref0029885-exonerate_est2genome-gene-0.0			-	-	-	-	-	nnn	nnn		-	-
148	maker-scaffold_10282|ref0029885-exonerate_est2genome-gene-0.2			-	-	-	-	-	nnn	nnn		-	-	-	-	-	nnn	nnn		-	-	-	-	-	nnn	nnn		-	-	-	-1.37772	-	nnn	ndn		148	maker-scaffold_10282|ref0029885-exonerate_est2genome-gene-0.2			-	-	-	-	-	nnn	nnn		-	-
149	maker-scaffold_10284|ref0029883-exonerate_est2genome-gene-0.1			-	-	-	-	-	nnn	nnn		-	-	-	-	-	nnn	nnn		-	-	-	-	-	nnn	nnn		-	-	-	-	-	nnn	nnn		149	maker-scaffold_10284|ref0029883-exonerate_est2genome-gene-0.1			-	-	-	-	-	nnn	nnn		-	-
150	maker-scaffold_10286|ref0029881-exonerate_est2genome-gene-0.0			-	-	-	-	-	nnn	nnn		-	-	-	-	-	nnn	nnn		-	-	-	-	-	nnn	nnn		-	-	-	-	-	nnn	nnn		150	maker-scaffold_10286|ref0029881-exonerate_est2genome-gene-0.0	9		-	-	-2.49898	-	-1.63365	nnd	nnd		-	-1.43235
151	maker-scaffold_10288|ref0029879-exonerate_est2genome-gene-0.0			-	-	-	-	-	nnn	nnn		-	-	-	-	-	nnn	nnn		-	1.31525	1.83177	-	-	nuu	nnn		-	-	-	-	-	nnn	nnn		151	maker-scaffold_10288|ref0029879-exonerate_est2genome-gene-0.0			-	-	-	-	-	nnn	nnn		-	-
152	maker-scaffold_10288|ref0029879-exonerate_est2genome-gene-0.1			-	-	-	-	-	nnn	nnn		-	-	-	-	-	nnn	nnn		2.53495	2.30641	2.88942	-	-	uuu	unn		-	-	-	-	-	nnn	nnn		152	maker-scaffold_10288|ref0029879-exonerate_est2genome-gene-0.1			-	-1.54728	-	-	-	ndn	nnn		-	-
153	maker-scaffold_10289|ref0029880-exonerate_est2genome-gene-0.0			-	-	-	-	-	nnn	nnn		-	-	-	-	-	nnn	nnn		-	-	-	-	-	nnn	nnn		-2.04502	-1.79076	-1.70856	-	-	ddd	dnn		153	maker-scaffold_10289|ref0029880-exonerate_est2genome-gene-0.0			-	-	-	-	-	nnn	nnn		-	-
154	maker-scaffold_10289|ref0029880-exonerate_est2genome-gene-0.1			-	-	-	-	-	nnn	nnn		-	-	-	-	-	nnn	nnn		-	-	-	-	-	nnn	nnn		-	-	-1.40534	-	-	nnd	nnn		154	maker-scaffold_10289|ref0029880-exonerate_est2genome-gene-0.1			-	-	1.36679	-	1.69743	nnu	nnu		-	-
155	maker-scaffold_10290|ref0011881-exonerate_est2genome-gene-0.0			-	-	1.40746	-	-	nnu	nnn		-	-	-	-	-	nnn	nnn		-	-	-	-	-	nnn	nnn		-	-	1.37916	-	-	nnu	nnn		155	maker-scaffold_10290|ref0011881-exonerate_est2genome-gene-0.0			-	-	-1.82033	-	-	nnd	nnn		-	-
156	maker-scaffold_10293|ref0011882-exonerate_est2genome-gene-0.2			-	-	-	-	-	nnn	nnn		-	-	-	-	-	nnn	nnn		-	-	-	-	-	nnn	nnn		-	-	-	-	-	nnn	nnn		156	maker-scaffold_10293|ref0011882-exonerate_est2genome-gene-0.2			-	-	-	-	-	nnn	nnn		-	-
157	maker-scaffold_10295|ref0011876-exonerate_est2genome-gene-0.1			-	-	-	-	-	nnn	nnn		-	1.88944	1.70097	-	-	nuu	nnn		-	-	-	-	-	nnn	nnn		-	-	-	-	-	nnn	nnn		157	maker-scaffold_10295|ref0011876-exonerate_est2genome-gene-0.1			-	-	-	-	-	nnn	nnn		-	-
158	maker-scaffold_103|ref0001925-exonerate_est2genome-gene-0.0			-	-	-	-	-	nnn	nnn		-	-	-	-	-	nnn	nnn		-	-	-	-	-	nnn	nnn		-	-	-	-	-	nnn	nnn		158	maker-scaffold_103|ref0001925-exonerate_est2genome-gene-0.0	10		-	-	-1.35514	-	-1.38563	nnd	nnd		-	-
159	maker-scaffold_1030|ref0020117-exonerate_est2genome-gene-0.0			-1.34599	-1.80284	-	-	-	ddn	dnn		-	-1.47792	-	-	-	ndn	nnn		-	-	-	-	-	nnn	nnn		-1.5575	-1.56764	-1.52345	-	-	ddd	dnn		159	maker-scaffold_1030|ref0020117-exonerate_est2genome-gene-0.0			-	-	-	-	-	nnn	nnn		-	-
160	maker-scaffold_1030|ref0020117-exonerate_est2genome-gene-0.1			-	-	-	-	-	nnn	nnn		-	-1.29074	-1.65363	-	-	ndd	nnn		-	-	-	-	-	nnn	nnn		-	-	-	-	-	nnn	nnn		160	maker-scaffold_1030|ref0020117-exonerate_est2genome-gene-0.1			-	-	-	-	-	nnn	nnn		-	-
161	maker-scaffold_10301|ref0046543-exonerate_est2genome-gene-0.1			-	-	-	-	-	nnn	nnn		-	-	-	-	-	nnn	nnn		-	-	-	-	-	nnn	nnn		-	-	-	-	-1.42268	nnn	nnd		161	maker-scaffold_10301|ref0046543-exonerate_est2genome-gene-0.1			-	-	-	-	-	nnn	nnn		-	-
162	maker-scaffold_10302|ref0046542-exonerate_est2genome-gene-0.0			-	-	-	-	-	nnn	nnn		-	-	-	-	-	nnn	nnn		-	-	-	-	-	nnn	nnn		-	-	-	-	-	nnn	nnn		162	maker-scaffold_10302|ref0046542-exonerate_est2genome-gene-0.0			-	-	-1.66643	-	-	nnd	nnn		-	-
163	maker-scaffold_10305|ref0046539-exonerate_est2genome-gene-0.0			-	-	-	-	-	nnn	nnn		-	-	-	-	-	nnn	nnn		-	-	-	-	-	nnn	nnn		-	-	-	-1.25527	1.26833	nnn	ndu		163	maker-scaffold_10305|ref0046539-exonerate_est2genome-gene-0.0			-	-	-	-	-	nnn	nnn		-	-
164	maker-scaffold_10307|ref0046537-exonerate_est2genome-gene-0.0			-	-	-1.39516	-	-	nnd	nnn		-	-1.46742	-1.80721	-	-	ndd	nnn		-	-	-	-	-	nnn	nnn		-	-	-1.82283	-	-1.23822	nnd	nnd		164	maker-scaffold_10307|ref0046537-exonerate_est2genome-gene-0.0			-	-	-	-	-	nnn	nnn		-	-
165	maker-scaffold_10308|ref0046536-exonerate_est2genome-gene-0.0			-	-	-1.3235	-	-1.27873	nnd	nnd		-	-	-	-	-	nnn	nnn		-	-	-3.76795	-	-	nnd	nnn		-	-	-1.78889	-	-	nnd	nnn		165	maker-scaffold_10308|ref0046536-exonerate_est2genome-gene-0.0			-	-	-	-	-	nnn	nnn		-	-
166	maker-scaffold_1031|ref0020118-exonerate_est2genome-gene-0.3			-	-	-	-	-	nnn	nnn		-	-	-	-	-	nnn	nnn		-	-	-	-	-	nnn	nnn		-	-	-	-	-	nnn	nnn		166	maker-scaffold_1031|ref0020118-exonerate_est2genome-gene-0.3			-	-	1.74975	-	-	nnu	nnn		-	-
167	maker-scaffold_10311|ref0016007-exonerate_est2genome-gene-0.0	11		-3.06842	-2.92772	3.00609	-	5.93381	ddu	dnu		-	-	-1.72406	-	-2.59497	nnd	nnd		4.56867	3.14378	1.57891	-1.42489	-1.56488	uuu	udd		4.27444	2.22541	5.91911	-2.04904	3.69371	uuu	udu		167	maker-scaffold_10311|ref0016007-exonerate_est2genome-gene-0.0			-	-	-	-	-	nnn	nnn		-	-
168	maker-scaffold_1032|ref0020115-exonerate_est2genome-gene-0.1			-	-	1.8484	-	-	nnu	nnn		-	1.47834	2.07826	-	-	nuu	nnn		-	-	-	-	-	nnn	nnn		-	-	-	-	-	nnn	nnn		168	maker-scaffold_1032|ref0020115-exonerate_est2genome-gene-0.1			-	-	1.24244	-	-	nnu	nnn		-	-
169	maker-scaffold_1032|ref0020115-exonerate_est2genome-gene-0.4			-	-	-	-	-	nnn	nnn		-	-	-1.36112	-	-	nnd	nnn		-	-	-	-	-	nnn	nnn		-	-	-1.93413	-	-1.41052	nnd	nnd		169	maker-scaffold_1032|ref0020115-exonerate_est2genome-gene-0.4			-	-	-	-	-	nnn	nnn		-	-
170	maker-scaffold_10320|ref0009723-exonerate_est2genome-gene-0.2			-	-	-	-	-	nnn	nnn		-	1.36823	1.93485	-	-	nuu	nnn		-	-	-	-	-	nnn	nnn		-	-	-	-	-	nnn	nnn		170	maker-scaffold_10320|ref0009723-exonerate_est2genome-gene-0.2			-	-	1.89938	-	-	nnu	nnn		-	-
171	maker-scaffold_10325|ref0033922-exonerate_est2genome-gene-0.0			-	-	-	-	-	nnn	nnn		-	-	3.51092	-	-	nnu	nnn		3.75679	3.85435	4.81166	-	-	uuu	unn		-3.09382	-2.02086	-	-	-	ddn	dnn		171	maker-scaffold_10325|ref0033922-exonerate_est2genome-gene-0.0			-	-	-	-	-	nnn	nnn		-	-
172	maker-scaffold_10326|ref0009715-exonerate_est2genome-gene-0.1			-	-	-	-	-	nnn	nnn		-	-	-	-	-	nnn	nnn		-	-	-	-	-	nnn	nnn		-	-	-	-	1.23508	nnn	nnu		172	maker-scaffold_10326|ref0009715-exonerate_est2genome-gene-0.1			-	-	-	-	-	nnn	nnn		-	-
173	maker-scaffold_10337|ref0003441-exonerate_est2genome-gene-0.1			-	-1.60244	-	-	-	ndn	nnn		-	-	-1.47319	-	-	nnd	nnn		-	-	-	-	-	nnn	nnn		-	-	-	-	-	nnn	nnn		173	maker-scaffold_10337|ref0003441-exonerate_est2genome-gene-0.1			-	-	-	-	-	nnn	nnn		-	-
174	maker-scaffold_10338|ref0003450-exonerate_est2genome-gene-0.1			-	-	-	-	-	nnn	nnn		-	-	-	-	-	nnn	nnn		-	-	-	-	-	nnn	nnn		-	-	-	-	-	nnn	nnn		174	maker-scaffold_10338|ref0003450-exonerate_est2genome-gene-0.1			-	-	-1.33219	-	-1.38899	nnd	nnd		-	-
175	maker-scaffold_10339|ref0003451-exonerate_est2genome-gene-0.0			-	-	1.93236	-	2.6083	nnu	nnu		-	-	-	-	-	nnn	nnn		-	-	-	-	-	nnn	nnn		-	1.50229	3.23707	-	1.73478	nuu	nnu		175	maker-scaffold_10339|ref0003451-exonerate_est2genome-gene-0.0			-	-	1.61883	-	-	nnu	nnn		-	-
176	maker-scaffold_1034|ref0020113-exonerate_est2genome-gene-0.2			-	-	-	-	-	nnn	nnn		-	-	-	-	-	nnn	nnn		1.54015	-	-	-	-	unn	unn		-	-	-	-	-	nnn	nnn		176	maker-scaffold_1034|ref0020113-exonerate_est2genome-gene-0.2			-	-	-	-	-	nnn	nnn		-	-
177	maker-scaffold_1034|ref0020113-exonerate_est2genome-gene-0.4			-	-	-	-	-	nnn	nnn		-	-	-	-	-	nnn	nnn		-	-	-	-	-	nnn	nnn		-	-	-	-	-2.01133	nnn	nnd		177	maker-scaffold_1034|ref0020113-exonerate_est2genome-gene-0.4			-	-	-1.68255	-	-	nnd	nnn		-	-
178	maker-scaffold_10341|ref0023263-exonerate_est2genome-gene-0.1			-	-	-	-	-	nnn	nnn		-	-	-	-	-	nnn	nnn		-	-	-	-	-	nnn	nnn		-	-	-	-	-	nnn	nnn		178	maker-scaffold_10341|ref0023263-exonerate_est2genome-gene-0.1			-	-	-	-	-	nnn	nnn		-	-
179	maker-scaffold_10348|ref0023272-exonerate_est2genome-gene-0.0	12		-2.84053	-3.17694	2.12071	-	5.29764	ddu	dnu		-	-	-2.87089	-	-2.16266	nnd	nnd		2.28493	1.44165	-	-	-1.63789	uun	und		2.82425	-	4.46225	-1.42638	3.06438	unu	udu		179	maker-scaffold_10348|ref0023272-exonerate_est2genome-gene-0.0			-	-	-	-	-	nnn	nnn		-	-
180	maker-scaffold_10352|ref0041059-exonerate_est2genome-gene-0.0	13		-	-	-2.32406	-	-1.47132	nnd	nnd		-	-1.33687	-2.20459	-	-	ndd	nnn		-	-	-1.83209	-	-	nnd	nnn		-	-	-2.72459	-	-1.80214	nnd	nnd		180	maker-scaffold_10352|ref0041059-exonerate_est2genome-gene-0.0			-	-	-	-	-	nnn	nnn		-	-
181	maker-scaffold_10354|ref0041053-exonerate_est2genome-gene-0.0			-	-	-	-	-	nnn	nnn		-	-	1.30018	-	-	nnu	nnn		-	-	-	-	-	nnn	nnn		-	-	-	-	-	nnn	nnn		181	maker-scaffold_10354|ref0041053-exonerate_est2genome-gene-0.0			-	-	1.45077	-	-	nnu	nnn		-	-
182	maker-scaffold_10354|ref0041053-exonerate_est2genome-gene-0.1			-	-	-	-	-	nnn	nnn		-	-	-	-	-	nnn	nnn		-	-	-	-	-	nnn	nnn		-	-	-	-	-	nnn	nnn		182	maker-scaffold_10354|ref0041053-exonerate_est2genome-gene-0.1			-	-	-1.26168	-	-1.29033	nnd	nnd		-	-
183	maker-scaffold_10359|ref0041064-exonerate_est2genome-gene-0.1			-	-	-	-	-	nnn	nnn		-	-	-	-	-	nnn	nnn		-	-	-	-	-	nnn	nnn		-	-	1.37908	-	-	nnu	nnn		183	maker-scaffold_10359|ref0041064-exonerate_est2genome-gene-0.1			-	-	1.27659	-	1.39784	nnu	nnu		-	-
184	maker-scaffold_1036|ref0020111-exonerate_est2genome-gene-0.1			-	-	-	-	-	nnn	nnn		-	-	-1.4598	-	-	nnd	nnn		-	-	-	-	-	nnn	nnn		-	-	-	-	-	nnn	nnn		184	maker-scaffold_1036|ref0020111-exonerate_est2genome-gene-0.1			-	-	-	-	-	nnn	nnn		-	-
185	maker-scaffold_1036|ref0020111-exonerate_est2genome-gene-0.2			-	-	-	-	-	nnn	nnn		-	-	-	-	-	nnn	nnn		-	-	-	-	-	nnn	nnn		-	-	-	-	-	nnn	nnn		185	maker-scaffold_1036|ref0020111-exonerate_est2genome-gene-0.2	11		-	-	-	-	2.14744	nnn	nnu		-	-1.5148
186	maker-scaffold_10364|ref0010653-exonerate_est2genome-gene-0.0			-	-	-	-	-	nnn	nnn		-	-	-1.22869	-	-	nnd	nnn		-	-	-	-	-	nnn	nnn		-	-	-	-	-	nnn	nnn		186	maker-scaffold_10364|ref0010653-exonerate_est2genome-gene-0.0			-	-	-	-	-	nnn	nnn		-	-
187	maker-scaffold_10364|ref0010653-exonerate_est2genome-gene-0.2			-	-	-	-	-	nnn	nnn		-	-	-	-	-	nnn	nnn		-	-	1.2435	-	-	nnu	nnn		-	-	-	-	-	nnn	nnn		187	maker-scaffold_10364|ref0010653-exonerate_est2genome-gene-0.2			-	-	-	-	-	nnn	nnn		-	-
188	maker-scaffold_10367|ref0010654-exonerate_est2genome-gene-0.1			-	-	-	-	-	nnn	nnn		-	-	-	-	-	nnn	nnn		1.94659	1.42412	1.22244	-	-	uuu	unn		-	-	-	-	-	nnn	nnn		188	maker-scaffold_10367|ref0010654-exonerate_est2genome-gene-0.1			-	-	2.05797	-	1.57245	nnu	nnu		-	-
189	maker-scaffold_1037|ref0020112-exonerate_est2genome-gene-0.1			-	-	-	-	-	nnn	nnn		-	-	-	-	-	nnn	nnn		-2.3871	-	-	-	-	dnn	dnn		-	-	-	-	-	nnn	nnn		189	maker-scaffold_1037|ref0020112-exonerate_est2genome-gene-0.1			-	-	-2.55762	-	-1.94617	nnd	nnd		-	-
190	maker-scaffold_10371|ref0028624-exonerate_est2genome-gene-0.0			-	-	-	-	-	nnn	nnn		-	-	-	-	-	nnn	nnn		-	-	-	-	-	nnn	nnn		-	-	-	-	-	nnn	nnn		190	maker-scaffold_10371|ref0028624-exonerate_est2genome-gene-0.0	12		-2.72445	-3.2889	-3.63091	-	-	ddd	dnn		-	-2.54461
191	maker-scaffold_10373|ref0028622-exonerate_est2genome-gene-0.0			-	-	-	-	-	nnn	nnn		-	-	-	-	-	nnn	nnn		-	-	-	-	-	nnn	nnn		-	-	-	-	-	nnn	nnn		191	maker-scaffold_10373|ref0028622-exonerate_est2genome-gene-0.0			-	-	-1.27519	-	-	nnd	nnn		-	-
192	maker-scaffold_10377|ref0028626-exonerate_est2genome-gene-0.1			-	-	-	-	-	nnn	nnn		-	-	-	-	-	nnn	nnn		1.78837	-	-	-	-	unn	unn		-	-	-	-	-	nnn	nnn		192	maker-scaffold_10377|ref0028626-exonerate_est2genome-gene-0.1			-	-	-	-	-	nnn	nnn		-	-
193	maker-scaffold_10377|ref0028626-exonerate_est2genome-gene-0.2			-1.4641	-2.30041	-	-	1.59669	ddn	dnu		-	-	-2.11791	-	-1.82398	nnd	nnd		-	-	-	-	-	nnn	nnn		-	-	-	-	-	nnn	nnn		193	maker-scaffold_10377|ref0028626-exonerate_est2genome-gene-0.2			-	-	-	-	-	nnn	nnn		-	-
194	maker-scaffold_1038|ref0020121-exonerate_est2genome-gene-0.1			-	-	-	-	-	nnn	nnn		-	-	-	-	-	nnn	nnn		-	-	-	-	-	nnn	nnn		-	-	-	-	-	nnn	nnn		194	maker-scaffold_1038|ref0020121-exonerate_est2genome-gene-0.1			-	-	1.49589	-	-	nnu	nnn		-	-
195	maker-scaffold_1038|ref0020121-exonerate_est2genome-gene-0.2			-	-	-	-	-	nnn	nnn		-	-	-	-	-	nnn	nnn		-	-	-	-	-	nnn	nnn		-	-	-1.61167	-	-1.86701	nnd	nnd		195	maker-scaffold_1038|ref0020121-exonerate_est2genome-gene-0.2			-	-	1.50348	-	-	nnu	nnn		-	-
196	maker-scaffold_10380|ref0044774-exonerate_est2genome-gene-0.0			-	-	-	-	-	nnn	nnn		-	-	-	-	-	nnn	nnn		-	-	-	-	-	nnn	nnn		-	-	-	-	1.63401	nnn	nnu		196	maker-scaffold_10380|ref0044774-exonerate_est2genome-gene-0.0			-	-	-	-	-	nnn	nnn		-	-2.07737
197	maker-scaffold_10380|ref0044774-exonerate_est2genome-gene-0.1			-	-	-	-	-	nnn	nnn		-	-	-	-	-	nnn	nnn		-	-	-	-	-	nnn	nnn		-	-	-	-	-	nnn	nnn		197	maker-scaffold_10380|ref0044774-exonerate_est2genome-gene-0.1			-	-	-	-	-	nnn	nnn		-	-
198	maker-scaffold_10382|ref0044772-exonerate_est2genome-gene-0.0			-	-	-	-	-	nnn	nnn		-	-	-	-	-	nnn	nnn		-	-	-	-	-	nnn	nnn		-	-	1.54051	-	-	nnu	nnn		198	maker-scaffold_10382|ref0044772-exonerate_est2genome-gene-0.0			-	-	-	-	-	nnn	nnn		-	-
199	maker-scaffold_10386|ref0044768-exonerate_est2genome-gene-0.0			-	-	-	-	-	nnn	nnn		1.25709	-	1.27308	-	-	unu	unn		-	-	-	-	-	nnn	nnn		-	-	-	-	-	nnn	nnn		199	maker-scaffold_10386|ref0044768-exonerate_est2genome-gene-0.0			-	-	-	-	-2.05828	nnn	nnd		-	-
200	maker-scaffold_1039|ref0020122-exonerate_est2genome-gene-0.2			-	-	-	-	-	nnn	nnn		-	-	-	-	-	nnn	nnn		-	-	-	-	-	nnn	nnn		-	-	-	-	-	nnn	nnn		200	maker-scaffold_1039|ref0020122-exonerate_est2genome-gene-0.2			-	-	-	-	-	nnn	nnn		-	-
201	maker-scaffold_1039|ref0020122-exonerate_est2genome-gene-0.3			-	-	-	-	-1.32333	nnn	nnd		-	-	-	-	-	nnn	nnn		-	-	-	-	-	nnn	nnn		-	-	-1.55469	-	-1.67718	nnd	nnd		201	maker-scaffold_1039|ref0020122-exonerate_est2genome-gene-0.3			-	-	-	-	-	nnn	nnn		-	-
202	maker-scaffold_10391|ref0014266-exonerate_est2genome-gene-0.1			-	-	-	-	-	nnn	nnn		-	-	-	-	-	nnn	nnn		-	-	-	-	-	nnn	nnn		-1.58798	-	-	-	-	dnn	dnn		202	maker-scaffold_10391|ref0014266-exonerate_est2genome-gene-0.1			-	-	-	-	-	nnn	nnn		-	-
203	maker-scaffold_10394|ref0014269-exonerate_est2genome-gene-0.2			-1.97858	-2.89931	-1.27866	-	-	ddd	dnn		-	-1.27858	-4.45036	-	-3.17178	ndd	nnd		-	-	-	-	-	nnn	nnn		-	-	-	-	-	nnn	nnn		203	maker-scaffold_10394|ref0014269-exonerate_est2genome-gene-0.2			-	-	-	-	-	nnn	nnn		-	-
204	maker-scaffold_10395|ref0014270-exonerate_est2genome-gene-0.0			-	-	-	-	-	nnn	nnn		-	-	-	-	-	nnn	nnn		-3.56969	-2.81746	-3.1003	-	-	ddd	dnn		-	-	-	-	-	nnn	nnn		204	maker-scaffold_10395|ref0014270-exonerate_est2genome-gene-0.0			-	-	-	-	-	nnn	nnn		-	-
205	maker-scaffold_10396|ref0037154-exonerate_est2genome-gene-0.0			-	-	-1.21201	-	-	nnd	nnn		-	-	-1.30798	-	-	nnd	nnn		-	-	-1.43792	-	-	nnd	nnn		-	-	-	-	-	nnn	nnn		205	maker-scaffold_10396|ref0037154-exonerate_est2genome-gene-0.0			-	-	1.80935	-	2.26077	nnu	nnu		-	-
206	maker-scaffold_10396|ref0037154-exonerate_est2genome-gene-0.1			-	-	-	-	-	nnn	nnn		-	-	1.30376	-	-	nnu	nnn		-	-	-	-	-	nnn	nnn		-	-	-	-	-	nnn	nnn		206	maker-scaffold_10396|ref0037154-exonerate_est2genome-gene-0.1			-	-	-	-	-	nnn	nnn		-	-
207	maker-scaffold_10396|ref0037154-exonerate_est2genome-gene-0.2			-	-	-	-	-	nnn	nnn		-	-	-	-	-	nnn	nnn		-	-	-	-	-	nnn	nnn		-	-	-	-	-	nnn	nnn		207	maker-scaffold_10396|ref0037154-exonerate_est2genome-gene-0.2			-	-	-	-	-	nnn	nnn		-	-
208	maker-scaffold_10403|ref0017285-exonerate_est2genome-gene-0.0			-	-	-	-	-	nnn	nnn		-	-1.30665	-2.03818	-	-	ndd	nnn		-	-1.70352	-1.73178	-	-	ndd	nnn		1.51011	-	-	-1.45611	-	unn	udn		208	maker-scaffold_10403|ref0017285-exonerate_est2genome-gene-0.0			-	-	-	-	1.52012	nnn	nnu		-	-
209	maker-scaffold_10406|ref0017288-exonerate_est2genome-gene-0.0			-	-	1.67348	-	2.14058	nnu	nnu		-	-	-	-	-	nnn	nnn		1.51711	-	1.48811	-	-	unu	unn		-	-	2.04339	-	1.26416	nnu	nnu		209	maker-scaffold_10406|ref0017288-exonerate_est2genome-gene-0.0			-	-	-	-	1.22164	nnn	nnu		-	-
210	maker-scaffold_1041|ref0027209-exonerate_est2genome-gene-0.0	14		-2.46581	-2.90401	-	-	3.51989	ddn	dnu		-	-	-2.68227	-	-1.78332	nnd	nnd		3.14824	1.86213	-	-1.28611	-1.32849	uun	udd		1.84262	-	2.06578	-2.4157	2.63886	unu	udu		210	maker-scaffold_1041|ref0027209-exonerate_est2genome-gene-0.0			-	-	-	-	-	nnn	nnn		-	-
211	maker-scaffold_1041|ref0027209-exonerate_est2genome-gene-0.3			-	-	-	-	-	nnn	nnn		-	-	-	-	-	nnn	nnn		-1.74359	-	-	-	-	dnn	dnn		-	-	-	-	-1.64759	nnn	nnd		211	maker-scaffold_1041|ref0027209-exonerate_est2genome-gene-0.3			-	-	-	-	-	nnn	nnn		-	-
212	maker-scaffold_10414|ref0047754-exonerate_est2genome-gene-0.0			-	-6.33446	-4.54568	-	-	ndd	nnn		-	-	-	-	-	nnn	nnn		-	-	-	-	-	nnn	nnn		-2.24904	-2.08106	-5.37992	-	-3.29886	ddd	dnd		212	maker-scaffold_10414|ref0047754-exonerate_est2genome-gene-0.0			-	-	-	-	-	nnn	nnn		-	-
213	maker-scaffold_1042|ref0027208-exonerate_est2genome-gene-0.0			-	-	-	-	-	nnn	nnn		-	-	-	-	-	nnn	nnn		-	-	-	-	-	nnn	nnn		-	-	-	-	-	nnn	nnn		213	maker-scaffold_1042|ref0027208-exonerate_est2genome-gene-0.0			-	2.83202	-	-	-	nun	nnn		-	-
214	maker-scaffold_1042|ref0027208-exonerate_est2genome-gene-0.2			-	-	-	-	-	nnn	nnn		-	-	-	-	-	nnn	nnn		-	-	-	-	-	nnn	nnn		-	-	1.4571	-	-	nnu	nnn		214	maker-scaffold_1042|ref0027208-exonerate_est2genome-gene-0.2			-	-	1.73535	-	1.55804	nnu	nnu		-	-
215	maker-scaffold_1042|ref0027208-exonerate_est2genome-gene-0.3			-	-	-	-	-	nnn	nnn		-	-	-	-	-	nnn	nnn		-	-	-	-	-	nnn	nnn		-	-1.47975	-1.29523	-	-	ndd	nnn		215	maker-scaffold_1042|ref0027208-exonerate_est2genome-gene-0.3			-	-	-1.36459	-	-	nnd	nnn		-	-
216	maker-scaffold_10425|ref0028486-exonerate_est2genome-gene-0.0			-	-	-	-	-	nnn	nnn		-	-	-	-	-	nnn	nnn		-	-	-	-	-	nnn	nnn		-	-	4.90754	-	3.19085	nnu	nnu		216	maker-scaffold_10425|ref0028486-exonerate_est2genome-gene-0.0			-	-	-	-	-	nnn	nnn		-	-
217	maker-scaffold_10427|ref0028482-exonerate_est2genome-gene-0.0			-	-	1.20423	-	-	nnu	nnn		-	-	-	-	-	nnn	nnn		-	-	-	-	-	nnn	nnn		-	-	-	-	-	nnn	nnn		217	maker-scaffold_10427|ref0028482-exonerate_est2genome-gene-0.0			-	-	-	-	-	nnn	nnn		-	-
218	maker-scaffold_10428|ref0004808-exonerate_est2genome-gene-0.1			-	-	4.46901	-	3.65778	nnu	nnu		-	-	-	-	-	nnn	nnn		-	-	-	-	-	nnn	nnn		-	-	3.10892	-	-	nnu	nnn		218	maker-scaffold_10428|ref0004808-exonerate_est2genome-gene-0.1			-	-	-	-	-	nnn	nnn		-	-
219	maker-scaffold_1043|ref0027207-exonerate_est2genome-gene-0.2			-	-	-	-	-	nnn	nnn		-	-	1.52513	-	-	nnu	nnn		-	-	-	-	-	nnn	nnn		-	-	-	-	-	nnn	nnn		219	maker-scaffold_1043|ref0027207-exonerate_est2genome-gene-0.2			-	-	1.65412	-	1.49794	nnu	nnu		-	-
220	maker-scaffold_1043|ref0027207-exonerate_est2genome-gene-0.6			-	-	-	-	-	nnn	nnn		-	-	-	-	-	nnn	nnn		-	-	-	-	-	nnn	nnn		-	-	-	-	-	nnn	nnn		220	maker-scaffold_1043|ref0027207-exonerate_est2genome-gene-0.6			-	-	-	-	-	nnn	nnn		-	-
221	maker-scaffold_1043|ref0027207-exonerate_est2genome-gene-0.7			-	-	-	-	-	nnn	nnn		-	-	-	-	-	nnn	nnn		-	-	-	-	-	nnn	nnn		-	-	-	-	-	nnn	nnn		221	maker-scaffold_1043|ref0027207-exonerate_est2genome-gene-0.7			-	-	-	-	-	nnn	nnn		-	-
222	maker-scaffold_10432|ref0035261-exonerate_est2genome-gene-0.0			-	-	2.21108	-	2.72299	nnu	nnu		-	-	-	-	-	nnn	nnn		-	-	-	-	-	nnn	nnn		-	-	3.01314	1.43378	2.21985	nnu	nuu		222	maker-scaffold_10432|ref0035261-exonerate_est2genome-gene-0.0	13		-	-	2.12218	-	1.69575	nnu	nnu		-	-
223	maker-scaffold_10437|ref0017572-exonerate_est2genome-gene-0.0			-	-	-	-	-	nnn	nnn		-	-	-	-	-	nnn	nnn		-	-	-	-	-	nnn	nnn		-	-	-	-	-	nnn	nnn		223	maker-scaffold_10437|ref0017572-exonerate_est2genome-gene-0.0			-	-1.4883	-	-	-	ndn	nnn		-	-
224	maker-scaffold_10437|ref0017572-exonerate_est2genome-gene-0.1			1.42288	1.55153	-	-	-	uun	unn		-	-	-	-	-	nnn	nnn		-	-	-	-	-	nnn	nnn		-	-	-	-	-	nnn	nnn		224	maker-scaffold_10437|ref0017572-exonerate_est2genome-gene-0.1			-	-	1.36188	-	-	nnu	nnn		-	-
225	maker-scaffold_10438|ref0035265-exonerate_est2genome-gene-0.0			-	-	-	-	-	nnn	nnn		-	-	-	-	-	nnn	nnn		-	-	-	-	-	nnn	nnn		-	-	-	-	-	nnn	nnn		225	maker-scaffold_10438|ref0035265-exonerate_est2genome-gene-0.0			-	-	-3.25562	-	-	nnd	nnn		-	-
226	maker-scaffold_10438|ref0035265-exonerate_est2genome-gene-0.1			-	-	-	-	-	nnn	nnn		-	-	-	-	-	nnn	nnn		-	-	-	-	-	nnn	nnn		-	-	-	-	-	nnn	nnn		226	maker-scaffold_10438|ref0035265-exonerate_est2genome-gene-0.1			-	-	-2.29852	-	-	nnd	nnn		-	-
227	maker-scaffold_10441|ref0042297-exonerate_est2genome-gene-0.0			-	-	-	-	-	nnn	nnn		-	-	-	-	-	nnn	nnn		-	-	-	-	-	nnn	nnn		-	1.64455	2.00578	-	-	nuu	nnn		227	maker-scaffold_10441|ref0042297-exonerate_est2genome-gene-0.0			-	-	1.80182	-	-	nnu	nnn		-	-
228	maker-scaffold_10441|ref0042297-exonerate_est2genome-gene-0.2			-	-	-	-	-	nnn	nnn		-	-	-	-	-	nnn	nnn		-	-	-	-	-	nnn	nnn		-	1.71505	1.92969	-	-	nuu	nnn		228	maker-scaffold_10441|ref0042297-exonerate_est2genome-gene-0.2			-	-	1.95041	-	-	nnu	nnn		-	-
229	maker-scaffold_10442|ref0042298-exonerate_est2genome-gene-0.0			-	-	-	-	-	nnn	nnn		-	-	-	-	-	nnn	nnn		-	-	2.395	-	-	nnu	nnn		-	-	-	-	-	nnn	nnn		229	maker-scaffold_10442|ref0042298-exonerate_est2genome-gene-0.0			-	-	-	-	-	nnn	nnn		-	-
230	maker-scaffold_10442|ref0042298-exonerate_est2genome-gene-0.2			-	-	-	-	-	nnn	nnn		-	-	-	-	-	nnn	nnn		-	-	-	-	-	nnn	nnn		-	-	-	-	-	nnn	nnn		230	maker-scaffold_10442|ref0042298-exonerate_est2genome-gene-0.2	14		-	-2.53492	-2.80339	-	-	ndd	nnn		-	-1.74431
231	maker-scaffold_10449|ref0042301-exonerate_est2genome-gene-0.0			-	-3.72441	-2.39558	-	-	ndd	nnn		-	-	-	-	-	nnn	nnn		-	-	-	-	-	nnn	nnn		-3.58209	-2.68661	-2.94435	-	-	ddd	dnn		231	maker-scaffold_10449|ref0042301-exonerate_est2genome-gene-0.0			-	-	-	-	-	nnn	nnn		-2.85492	-
232	maker-scaffold_10452|ref0024588-exonerate_est2genome-gene-0.0			-	-	-	-	-	nnn	nnn		-	-	-	-	-	nnn	nnn		-	-	-	-	-	nnn	nnn		-	-	-	-	-	nnn	nnn		232	maker-scaffold_10452|ref0024588-exonerate_est2genome-gene-0.0			-	-	-1.8476	-	-	nnd	nnn		-	-
233	maker-scaffold_10453|ref0024587-exonerate_est2genome-gene-0.0			-	-	1.31738	-	1.59163	nnu	nnu		-	-	1.99285	-	-	nnu	nnn		-	-	-	-	-	nnn	nnn		-	-	1.44397	-	1.26066	nnu	nnu		233	maker-scaffold_10453|ref0024587-exonerate_est2genome-gene-0.0			-	-	-	-	-	nnn	nnn		-	-
234	maker-scaffold_10453|ref0024587-exonerate_est2genome-gene-0.1	15		-	-	-2.47091	-	-1.65068	nnd	nnd		-	-1.58459	-2.24072	-	-	ndd	nnn		-	-	-1.9271	-	-	nnd	nnn		-	-	-2.8412	-	-1.90736	nnd	nnd		234	maker-scaffold_10453|ref0024587-exonerate_est2genome-gene-0.1			-	-	-3.34045	-	-	nnd	nnn		-	-
235	maker-scaffold_10453|ref0024587-exonerate_est2genome-gene-0.2			-	-	-	-	-	nnn	nnn		-	-	-	-	-	nnn	nnn		-	-	-	-	-	nnn	nnn		-	-	-	-	-	nnn	nnn		235	maker-scaffold_10453|ref0024587-exonerate_est2genome-gene-0.2			-	-	-1.53825	-	-	nnd	nnn		-	-
236	maker-scaffold_10457|ref0024591-exonerate_est2genome-gene-0.0			-	-	-	-	-	nnn	nnn		-	-	-	-	-	nnn	nnn		-	-	-	-	-	nnn	nnn		-	-	-	-	-	nnn	nnn		236	maker-scaffold_10457|ref0024591-exonerate_est2genome-gene-0.0			-	-	4.44415	-	-	nnu	nnn		-	-
237	maker-scaffold_10457|ref0024591-exonerate_est2genome-gene-0.1			-	-	-	-	1.4603	nnn	nnu		-	-	-	-	-	nnn	nnn		-	-	-	-	-	nnn	nnn		-	-	2.72389	-	1.66731	nnu	nnu		237	maker-scaffold_10457|ref0024591-exonerate_est2genome-gene-0.1			-	-	-	-	-	nnn	nnn		-	-
238	maker-scaffold_10459|ref0024595-exonerate_est2genome-gene-0.0			-	-	-	-	-	nnn	nnn		-	-	-	-	-	nnn	nnn		1.55494	1.58944	1.52596	-	-	uuu	unn		-2.41257	-	-1.5813	1.2772	-	dnd	dun		238	maker-scaffold_10459|ref0024595-exonerate_est2genome-gene-0.0			-	-	1.38115	-	-	nnu	nnn		-	-
239	maker-scaffold_10459|ref0024595-exonerate_est2genome-gene-0.1			-	-	-	-	-	nnn	nnn		-	-	-	-	-	nnn	nnn		-	-	-	-	-	nnn	nnn		-	-	-	-	-	nnn	nnn		239	maker-scaffold_10459|ref0024595-exonerate_est2genome-gene-0.1			-	-	1.32934	-	-	nnu	nnn		-	-
240	maker-scaffold_10460|ref0029856-exonerate_est2genome-gene-0.0			-	-	-	-	-	nnn	nnn		-	-	-	-	-	nnn	nnn		-	-	-	-	-	nnn	nnn		-	-	2.09489	-	2.23325	nnu	nnu		240	maker-scaffold_10460|ref0029856-exonerate_est2genome-gene-0.0			-	-	-	-	-	nnn	nnn		-	-
241	maker-scaffold_10460|ref0029856-exonerate_est2genome-gene-0.2			-	-	-	-	-	nnn	nnn		-	-	-1.24713	-	-	nnd	nnn		-	-	-	-	-	nnn	nnn		-	-	-	-	-	nnn	nnn		241	maker-scaffold_10460|ref0029856-exonerate_est2genome-gene-0.2			-	-	-	-	-	nnn	nnn		-	-
242	maker-scaffold_10460|ref0029856-exonerate_est2genome-gene-0.3	16		1.35464	1.89195	2.84812	-	-	uuu	unn		-	1.78427	2.46714	-	-	nuu	nnn		2.15241	2.29979	3.05711	-	-	uuu	unn		-	1.59698	2.93472	-	1.33774	nuu	nnu		242	maker-scaffold_10460|ref0029856-exonerate_est2genome-gene-0.3	15		-	-	2.81973	-	2.31325	nnu	nnu		-	-
243	maker-scaffold_10464|ref0029860-exonerate_est2genome-gene-0.2			-	-	-	-	-	nnn	nnn		-	-	-	-	-	nnn	nnn		-	-	-	-	-	nnn	nnn		-	-	-	-	-	nnn	nnn		243	maker-scaffold_10464|ref0029860-exonerate_est2genome-gene-0.2			-	-	-	-	-	nnn	nnn		-	-
244	maker-scaffold_10465|ref0029861-exonerate_est2genome-gene-0.0			-	-	-	-	-	nnn	nnn		-	-	2.44872	-	-	nnu	nnn		-	-	-	-	-	nnn	nnn		-	-	2.15066	-	1.54772	nnu	nnu		244	maker-scaffold_10465|ref0029861-exonerate_est2genome-gene-0.0			-	1.74633	-	-	-	nun	nnn		-	-
245	maker-scaffold_10465|ref0029861-exonerate_est2genome-gene-0.2			-	-	-1.25564	-	-	nnd	nnn		-	-1.24949	-1.86535	-	-	ndd	nnn		-	-	-	-	-	nnn	nnn		-	-	-	-	-	nnn	nnn		245	maker-scaffold_10465|ref0029861-exonerate_est2genome-gene-0.2			-	-	-	-	-	nnn	nnn		-	-
246	maker-scaffold_1047|ref0027203-exonerate_est2genome-gene-0.0			-	-	4.2917	-	3.5042	nnu	nnu		-	-	3.13713	-	-	nnu	nnn		-	-	-	-	-	nnn	nnn		-	-	4.23065	-	-	nnu	nnn		246	maker-scaffold_1047|ref0027203-exonerate_est2genome-gene-0.0	16		-	-	2.29089	-	-	nnu	nnn		-	1.86864
247	maker-scaffold_10472|ref0011853-exonerate_est2genome-gene-0.0			-	-	-	-	-	nnn	nnn		-	-	-	-	-	nnn	nnn		-	-	-	-	-	nnn	nnn		-	-	-1.32885	-	-	nnd	nnn		247	maker-scaffold_10472|ref0011853-exonerate_est2genome-gene-0.0			-	-	-	-	-	nnn	nnn		-	-
248	maker-scaffold_10478|ref0011848-exonerate_est2genome-gene-0.0			-	-	-	-	-	nnn	nnn		-	-	-	-	-	nnn	nnn		-	-	-	-	-	nnn	nnn		-	-	-	-	-	nnn	nnn		248	maker-scaffold_10478|ref0011848-exonerate_est2genome-gene-0.0			-	-	2.7722	-	1.76035	nnu	nnu		-	-
249	maker-scaffold_10479|ref0011847-exonerate_est2genome-gene-0.0			-	-	-	-	-	nnn	nnn		-	-	-	-	-	nnn	nnn		-	-	-	-	-	nnn	nnn		-	-	-	-	-	nnn	nnn		249	maker-scaffold_10479|ref0011847-exonerate_est2genome-gene-0.0			-	-	-2.64339	-	-	nnd	nnn		-	-
250	maker-scaffold_1048|ref0027212-exonerate_est2genome-gene-0.0			-	-	-	-	-	nnn	nnn		-	-	-	-	-	nnn	nnn		-	-	-	-	-	nnn	nnn		-2.07386	-2.0457	-1.2748	-	-	ddd	dnn		250	maker-scaffold_1048|ref0027212-exonerate_est2genome-gene-0.0			-	-	-	-	-	nnn	nnn		-	-
251	maker-scaffold_1048|ref0027212-exonerate_est2genome-gene-0.3	17		-	-1.89743	-1.29996	-	-	ndd	nnn		-	-2.03671	-	-	-	ndn	nnn		-	1.61514	1.23	-	-	nuu	nnn		-1.77406	-1.46077	-1.55421	-	-	ddd	dnn		251	maker-scaffold_1048|ref0027212-exonerate_est2genome-gene-0.3			-	-	-	-	-	nnn	nnn		-	-
252	maker-scaffold_10481|ref0015529-exonerate_est2genome-gene-0.0			-	-	-	-	-	nnn	nnn		-	-	-	-	-	nnn	nnn		-	-	-	-	-	nnn	nnn		-	-	-	-	-	nnn	nnn		252	maker-scaffold_10481|ref0015529-exonerate_est2genome-gene-0.0			-	-	3.32374	-	-	nnu	nnn		-	-
253	maker-scaffold_10484|ref0015532-exonerate_est2genome-gene-0.0			-	-	-	-	-	nnn	nnn		-	-	-	-	-	nnn	nnn		1.5056	-	-	-	-	unn	unn		-	-	-	-	-	nnn	nnn		253	maker-scaffold_10484|ref0015532-exonerate_est2genome-gene-0.0			-	-	-	-	-	nnn	nnn		-	-
254	maker-scaffold_1049|ref0027211-exonerate_est2genome-gene-0.1			-	-	-	-	-	nnn	nnn		-	-	-	-	-	nnn	nnn		-	-	-	-	-	nnn	nnn		-	-	1.37286	-	-	nnu	nnn		254	maker-scaffold_1049|ref0027211-exonerate_est2genome-gene-0.1			-	-	-	-	-	nnn	nnn		-	-
255	maker-scaffold_1049|ref0027211-exonerate_est2genome-gene-0.2			-	-	-	-	-	nnn	nnn		-	-	-	-	-	nnn	nnn		-	-	-	-	-	nnn	nnn		-	-	1.35077	-	-	nnu	nnn		255	maker-scaffold_1049|ref0027211-exonerate_est2genome-gene-0.2			-	-	1.38268	-	1.49993	nnu	nnu		-	-
256	maker-scaffold_10494|ref0033858-exonerate_est2genome-gene-0.0			-	1.34078	1.34512	-	-	nuu	nnn		-	-	-	-	-	nnn	nnn		-	-	-	-	-	nnn	nnn		-	-	-	-	-	nnn	nnn		256	maker-scaffold_10494|ref0033858-exonerate_est2genome-gene-0.0			-	-	-	-	-	nnn	nnn		-	-
257	maker-scaffold_10496|ref0033855-exonerate_est2genome-gene-0.0			-	-	-	-	-	nnn	nnn		-	-	-	-	-	nnn	nnn		-	-	-	-	-	nnn	nnn		-	-	-	-	-	nnn	nnn		257	maker-scaffold_10496|ref0033855-exonerate_est2genome-gene-0.0			-	-	5.076	-	-	nnu	nnn		-	-
258	maker-scaffold_105|ref0001923-exonerate_est2genome-gene-0.0			-	-	-2.10587	-	-1.28044	nnd	nnd		-	-	-	-	-	nnn	nnn		-	-	-	-	-	nnn	nnn		-	-	-1.38038	-	-	nnd	nnn		258	maker-scaffold_105|ref0001923-exonerate_est2genome-gene-0.0			-	-	-2.01912	-	-	nnd	nnn		-	-
259	maker-scaffold_105|ref0001923-exonerate_est2genome-gene-1.2			-	-	-	-	-	nnn	nnn		-	-	-	-	-	nnn	nnn		-	-	-	-	-	nnn	nnn		-	-	-	-	-	nnn	nnn		259	maker-scaffold_105|ref0001923-exonerate_est2genome-gene-1.2			-	-	1.33894	-	-	nnu	nnn		-	-
260	maker-scaffold_105|ref0001923-exonerate_est2genome-gene-1.3			-	-	-2.81779	-	-3.20189	nnd	nnd		-	-	-	-	-	nnn	nnn		-2.90813	-	-	2.05289	-	dnn	dun		-1.41291	-	-3.22386	-	-2.42758	dnd	dnd		260	maker-scaffold_105|ref0001923-exonerate_est2genome-gene-1.3			-	-	-	-	-	nnn	nnn		-	-
261	maker-scaffold_1050|ref0009179-exonerate_est2genome-gene-0.0			-	-	-	-	-	nnn	nnn		-	-	-1.4126	-	-	nnd	nnn		-	-1.41534	-2.18083	-	-	ndd	nnn		-	-	-1.22845	-	-	nnd	nnn		261	maker-scaffold_1050|ref0009179-exonerate_est2genome-gene-0.0			-	-	-	-	1.80079	nnn	nnu		-	-
262	maker-scaffold_1050|ref0009179-exonerate_est2genome-gene-0.1			-	-	-	-	-	nnn	nnn		-	-	1.32677	-	-	nnu	nnn		-	-	-	-	-	nnn	nnn		-	-	-	-	-	nnn	nnn		262	maker-scaffold_1050|ref0009179-exonerate_est2genome-gene-0.1			-	-	-	-	-	nnn	nnn		-	-
263	maker-scaffold_10503|ref0032180-exonerate_est2genome-gene-0.0			-	-	-	-	-	nnn	nnn		-	-	-	-	-	nnn	nnn		-	-	-	-	-	nnn	nnn		-	-	-1.57374	-	-	nnd	nnn		263	maker-scaffold_10503|ref0032180-exonerate_est2genome-gene-0.0			-	-	-	-	-	nnn	nnn		-	-
264	maker-scaffold_10506|ref0032185-exonerate_est2genome-gene-0.1			-1.42238	-1.34428	-	-	2.00209	ddn	dnu		-	-	-	-	-	nnn	nnn		-	-	-	-	-	nnn	nnn		-	-	1.23937	-	1.43577	nnu	nnu		264	maker-scaffold_10506|ref0032185-exonerate_est2genome-gene-0.1			-	-	1.35105	-	1.61178	nnu	nnu		-	-
265	maker-scaffold_10508|ref0032177-exonerate_est2genome-gene-0.0			-	-	-	-	-	nnn	nnn		-	1.59862	-	-	-	nun	nnn		-	-	-	-	-	nnn	nnn		-	-	-	-	-	nnn	nnn		265	maker-scaffold_10508|ref0032177-exonerate_est2genome-gene-0.0			-	1.3022	1.75567	-	-	nuu	nnn		-	1.78691
266	maker-scaffold_1051|ref0009180-exonerate_est2genome-gene-0.2			-	-	-	-	-	nnn	nnn		-	-	-	-	-	nnn	nnn		-	-	-	-	-	nnn	nnn		-	-	-	-	-	nnn	nnn		266	maker-scaffold_1051|ref0009180-exonerate_est2genome-gene-0.2			-	-	1.91768	-	2.00583	nnu	nnu		-	-
267	maker-scaffold_10510|ref0001618-exonerate_est2genome-gene-0.0			-	-	-	-	-	nnn	nnn		-	2.50559	3.1208	-	-	nuu	nnn		-	-	-	-	-	nnn	nnn		-	-	-	-	-	nnn	nnn		267	maker-scaffold_10510|ref0001618-exonerate_est2genome-gene-0.0			-	-	-	-	-	nnn	nnn		-	-
268	maker-scaffold_10512|ref0001616-exonerate_est2genome-gene-0.0			-	-	-	-	-	nnn	nnn		-	-	-	-	-	nnn	nnn		-	-	-	-	-	nnn	nnn		-	-	-	-	-	nnn	nnn		268	maker-scaffold_10512|ref0001616-exonerate_est2genome-gene-0.0			-	-	-1.66242	-	-	nnd	nnn		-	-
269	maker-scaffold_10514|ref0001622-exonerate_est2genome-gene-0.0			1.68309	1.86729	-	-	-	uun	unn		-	-	-	-	-	nnn	nnn		-	-	2.26536	-	-	nnu	nnn		-	-	-	-	-	nnn	nnn		269	maker-scaffold_10514|ref0001622-exonerate_est2genome-gene-0.0			-	-	-2.41414	-	-1.79046	nnd	nnd		-	-
270	maker-scaffold_10515|ref0001623-exonerate_est2genome-gene-0.0			-	-	-	-	-	nnn	nnn		-	-	-1.26175	-	-	nnd	nnn		-	-	-	-	-	nnn	nnn		-	-	-	-	-	nnn	nnn		270	maker-scaffold_10515|ref0001623-exonerate_est2genome-gene-0.0			-	-	-	-	-	nnn	nnn		-	-
271	maker-scaffold_10519|ref0001614-exonerate_est2genome-gene-0.0			-	-	2.14906	-	1.79687	nnu	nnu		-	-	-	-	-	nnn	nnn		-	-	-	-	-	nnn	nnn		-	-	-	-	-	nnn	nnn		271	maker-scaffold_10519|ref0001614-exonerate_est2genome-gene-0.0			-	-	3.92047	-	1.79662	nnu	nnu		-	-
272	maker-scaffold_1052|ref0009181-exonerate_est2genome-gene-0.2			-	-	-	-	-1.38005	nnn	nnd		-	-	1.43241	-	-	nnu	nnn		-	-	-	-	-	nnn	nnn		-	-	-	-	-	nnn	nnn		272	maker-scaffold_1052|ref0009181-exonerate_est2genome-gene-0.2			-	-	-	-	-	nnn	nnn		-	-
273	maker-scaffold_1052|ref0009181-exonerate_est2genome-gene-0.3			-	-	-	-	-	nnn	nnn		-	-	-	-	-	nnn	nnn		1.27693	-	-	-	-	unn	unn		-	-	-	-	-	nnn	nnn		273	maker-scaffold_1052|ref0009181-exonerate_est2genome-gene-0.3			-	-	-	-	-	nnn	nnn		-	-
274	maker-scaffold_10523|ref0044730-exonerate_est2genome-gene-0.1			-	-	-	-	-	nnn	nnn		-	-	-	-	-	nnn	nnn		-	-	-	-	-	nnn	nnn		-	-	-	-	-	nnn	nnn		274	maker-scaffold_10523|ref0044730-exonerate_est2genome-gene-0.1			-	-	2.79131	-	2.80453	nnu	nnu		-	-
275	maker-scaffold_10525|ref0044736-exonerate_est2genome-gene-0.0			-	-	-	-	-	nnn	nnn		-	-	-	-	-	nnn	nnn		-	-	-	-	-	nnn	nnn		-	-	-	-	-	nnn	nnn		275	maker-scaffold_10525|ref0044736-exonerate_est2genome-gene-0.0	17		-	-	-2.20772	-	-	nnd	nnn		-	-
276	maker-scaffold_10525|ref0044736-exonerate_est2genome-gene-0.1			-	-	-	-	-	nnn	nnn		-	-	-	-	-	nnn	nnn		-	-	-	-	-	nnn	nnn		-	-	-	-	-	nnn	nnn		276	maker-scaffold_10525|ref0044736-exonerate_est2genome-gene-0.1			-	-	-	-	-	nnn	nnn		-	-1.85954
277	maker-scaffold_10525|ref0044736-exonerate_est2genome-gene-0.2			-	-	-	-	-	nnn	nnn		-	-	-	-	-	nnn	nnn		-	-	-	-	-	nnn	nnn		-	-	-	-	-	nnn	nnn		277	maker-scaffold_10525|ref0044736-exonerate_est2genome-gene-0.2			-	-	-	-	-	nnn	nnn		-	-
278	maker-scaffold_10529|ref0044738-exonerate_est2genome-gene-0.2			-	-	-	-	-	nnn	nnn		-	-	-	-	-	nnn	nnn		-	-	-	-	-	nnn	nnn		-	-	-	-	-	nnn	nnn		278	maker-scaffold_10529|ref0044738-exonerate_est2genome-gene-0.2			-	-	-1.21858	-	-1.66759	nnd	nnd		-	-
279	maker-scaffold_1053|ref0009182-exonerate_est2genome-gene-0.7			-	-	-	-	-	nnn	nnn		-	-	-	-	-	nnn	nnn		-	-	-	-	-	nnn	nnn		-	-	-	-	-	nnn	nnn		279	maker-scaffold_1053|ref0009182-exonerate_est2genome-gene-0.7			-	-	-2.03073	-	-1.50897	nnd	nnd		-	-
280	maker-scaffold_10533|ref0014206-exonerate_est2genome-gene-0.0			-	-	-	-	-	nnn	nnn		-	-	-	-	-	nnn	nnn		-	-	-	-	-	nnn	nnn		-	-	-	-	-	nnn	nnn		280	maker-scaffold_10533|ref0014206-exonerate_est2genome-gene-0.0			-	-	-1.45467	-	-	nnd	nnn		-	-
281	maker-scaffold_1054|ref0009183-exonerate_est2genome-gene-0.0			-	-	-	-	-	nnn	nnn		-	-	-	-	-	nnn	nnn		-	-	-	-	-	nnn	nnn		-	-	-	-	-	nnn	nnn		281	maker-scaffold_1054|ref0009183-exonerate_est2genome-gene-0.0			-	-	-1.60172	-	-	nnd	nnn		-	-
282	maker-scaffold_1054|ref0009183-exonerate_est2genome-gene-0.2			-	-2.58586	-	-	2.45574	ndn	nnu		-	-	-	-	-	nnn	nnn		-	-	-	-	-	nnn	nnn		-	-2.36593	-	-	2.40137	ndn	nnu		282	maker-scaffold_1054|ref0009183-exonerate_est2genome-gene-0.2			-	-	-	-	1.26333	nnn	nnu		-	-
283	maker-scaffold_10543|ref0007088-exonerate_est2genome-gene-0.1			-	-	-	-	-	nnn	nnn		-	-	-	-	-	nnn	nnn		-	-	-	-	-	nnn	nnn		-	-	-	-	-	nnn	nnn		283	maker-scaffold_10543|ref0007088-exonerate_est2genome-gene-0.1			-	-	6.85016	-	5.30495	nnu	nnu		-	-
284	maker-scaffold_10544|ref0007083-exonerate_est2genome-gene-0.0			-	-	-	-	-	nnn	nnn		-	-	-	-	-	nnn	nnn		-	-	-	-	-	nnn	nnn		-	-	-	-	-	nnn	nnn		284	maker-scaffold_10544|ref0007083-exonerate_est2genome-gene-0.0			-	-	-1.43086	-	-	nnd	nnn		-	-
285	maker-scaffold_10545|ref0007082-exonerate_est2genome-gene-0.2			-	-	-	-	-	nnn	nnn		-	-	-	-	-	nnn	nnn		-	-	-	-	-	nnn	nnn		-	-	-	-	-	nnn	nnn		285	maker-scaffold_10545|ref0007082-exonerate_est2genome-gene-0.2			-	-	-1.72185	-	-	nnd	nnn		-	-
286	maker-scaffold_1055|ref0009184-exonerate_est2genome-gene-0.4			-	-	1.8911	-	-	nnu	nnn		-	1.22366	1.55127	-	-	nuu	nnn		-	-	-	-	-	nnn	nnn		-	2.98267	5.33054	1.27299	2.34787	nuu	nuu		286	maker-scaffold_1055|ref0009184-exonerate_est2genome-gene-0.4	18		-	-	2.25098	-	1.37248	nnu	nnu		-	-
287	maker-scaffold_10551|ref0025278-exonerate_est2genome-gene-0.0			-	-	-	-	-	nnn	nnn		-	-	-	-	-	nnn	nnn		-	-1.36215	-	-	-	ndn	nnn		-	-	-	-	-	nnn	nnn		287	maker-scaffold_10551|ref0025278-exonerate_est2genome-gene-0.0			-	-	1.24781	-	-	nnu	nnn		-	-
288	maker-scaffold_10552|ref0025275-exonerate_est2genome-gene-0.0			-	-	-1.25089	-	-1.36659	nnd	nnd		-	-1.55962	-1.75402	-	-	ndd	nnn		-	-	-	-	-	nnn	nnn		-	-	-	-	-	nnn	nnn		288	maker-scaffold_10552|ref0025275-exonerate_est2genome-gene-0.0			-	-	-	-	-	nnn	nnn		-	-
289	maker-scaffold_10553|ref0025276-exonerate_est2genome-gene-0.0			-	-	-	-	-	nnn	nnn		-	-	-	-	-	nnn	nnn		-	-	-	-	-	nnn	nnn		-	-	-	-	-	nnn	nnn		289	maker-scaffold_10553|ref0025276-exonerate_est2genome-gene-0.0			-	-	-1.52651	-	-1.77522	nnd	nnd		-	-
290	maker-scaffold_10554|ref0025273-exonerate_est2genome-gene-0.0			-	-	-	-	-	nnn	nnn		-	-	-	-	-	nnn	nnn		-	-	-1.74393	-	-	nnd	nnn		-	-	-1.57175	-	-	nnd	nnn		290	maker-scaffold_10554|ref0025273-exonerate_est2genome-gene-0.0	19		-	1.57939	2.24235	-	-	nuu	nnn		1.31723	-
291	maker-scaffold_10555|ref0025274-exonerate_est2genome-gene-0.1			-	-	-	-	-	nnn	nnn		-	-	-	-	-	nnn	nnn		-	-	-	-	-	nnn	nnn		-	-	-	-	-	nnn	nnn		291	maker-scaffold_10555|ref0025274-exonerate_est2genome-gene-0.1			-	-	-	-	-	nnn	nnn		-	-
292	maker-scaffold_10557|ref0025272-exonerate_est2genome-gene-0.0			-	-	-	-	-	nnn	nnn		-	1.53472	-	-	-	nun	nnn		2.40658	-	-	-	-	unn	unn		-	-	2.33358	-	1.24489	nnu	nnu		292	maker-scaffold_10557|ref0025272-exonerate_est2genome-gene-0.0			-	-	-1.80559	-	-1.25899	nnd	nnd		-	-
293	maker-scaffold_10557|ref0025272-exonerate_est2genome-gene-0.2			-	-	-	-	1.96909	nnn	nnu		-	-	-	-	-	nnn	nnn		-	-	-	-	-	nnn	nnn		-	-	2.29044	-	-	nnu	nnn		293	maker-scaffold_10557|ref0025272-exonerate_est2genome-gene-0.2			-	-	-1.71921	-	-1.36026	nnd	nnd		-	-
294	maker-scaffold_10557|ref0025272-exonerate_est2genome-gene-0.4			-	-	-	-	-	nnn	nnn		-	-	-	-	-	nnn	nnn		-	-	1.43479	-	-	nnu	nnn		-	-	-	-	-	nnn	nnn		294	maker-scaffold_10557|ref0025272-exonerate_est2genome-gene-0.4			-	-	-	-	-	nnn	nnn		-	-
295	maker-scaffold_10559|ref0025283-exonerate_est2genome-gene-0.1			-	-	-	-	-	nnn	nnn		-	-	-3.07951	-	-	nnd	nnn		-2.83591	-3.7608	-4.39871	-	-	ddd	dnn		-	-	-	-1.43855	1.29796	nnn	ndu		295	maker-scaffold_10559|ref0025283-exonerate_est2genome-gene-0.1	20		-	-1.79041	-1.88775	-	-	ndd	nnn		-	-2.36902
296	maker-scaffold_1056|ref0009185-exonerate_est2genome-gene-0.0			-	-	-	-	-	nnn	nnn		1.326	-	1.7257	-	-	unu	unn		-	-	-	-	-	nnn	nnn		-1.76943	-2.15911	-	-	1.37719	ddn	dnu		296	maker-scaffold_1056|ref0009185-exonerate_est2genome-gene-0.0			-	-	-	-	-	nnn	nnn		-	-
297	maker-scaffold_1056|ref0009185-exonerate_est2genome-gene-0.2			-	-	-	-	-	nnn	nnn		-	-	1.36806	-	-	nnu	nnn		-	-	-	-	-	nnn	nnn		-2.44259	-1.95167	-	-	-	ddn	dnn		297	maker-scaffold_1056|ref0009185-exonerate_est2genome-gene-0.2			-	-	-1.62258	-	-1.5963	nnd	nnd		-	-
298	maker-scaffold_1056|ref0009185-exonerate_est2genome-gene-0.4	18		-	-	-2.21758	-	-	nnd	nnn		-	-1.80604	-	-	1.84286	ndn	nnu		-	-	-	1.52505	-	nnn	nun		-1.92438	-	-2.65415	-	-1.67962	dnd	dnd		298	maker-scaffold_1056|ref0009185-exonerate_est2genome-gene-0.4			-	-	-1.54318	-	-	nnd	nnn		-	-
299	maker-scaffold_10560|ref0019757-exonerate_est2genome-gene-0.1			-	-	-	-	-	nnn	nnn		-	-	-	-	-	nnn	nnn		-	-	-	-	-	nnn	nnn		-	-	-1.34363	-	-	nnd	nnn		299	maker-scaffold_10560|ref0019757-exonerate_est2genome-gene-0.1			-	-	1.21514	-	-	nnu	nnn		-	-
300	maker-scaffold_10560|ref0019757-exonerate_est2genome-gene-0.2			-	-	-	-	-	nnn	nnn		-	-	-	-	-	nnn	nnn		-	-	-	-	-	nnn	nnn		-	-	-1.45764	-	-	nnd	nnn		300	maker-scaffold_10560|ref0019757-exonerate_est2genome-gene-0.2			-	-	-	-	-	nnn	nnn		-	-
301	maker-scaffold_10566|ref0020905-exonerate_est2genome-gene-0.0			-	-	-	-	-	nnn	nnn		-	-	-	-	-	nnn	nnn		-	-	-	-	-	nnn	nnn		-	-	3.09471	-	-	nnu	nnn		301	maker-scaffold_10566|ref0020905-exonerate_est2genome-gene-0.0			-	-	-	-	-	nnn	nnn		-	-
302	maker-scaffold_10570|ref0037675-exonerate_est2genome-gene-0.0	19		-2.01477	-2.31526	-	-	3.10528	ddn	dnu		-	-	-1.36603	-	-	nnd	nnn		3.01225	2.53969	2.28019	-	-	uuu	unn		-	-	-	-	1.23229	nnn	nnu		302	maker-scaffold_10570|ref0037675-exonerate_est2genome-gene-0.0			-	-	-	-	-	nnn	nnn		-	-
303	maker-scaffold_10571|ref0037676-exonerate_est2genome-gene-0.0			-	-	-	-	-	nnn	nnn		-	-	-1.66809	-	-	nnd	nnn		-	-1.45729	-2.1036	-	-	ndd	nnn		-	-	-	-	-	nnn	nnn		303	maker-scaffold_10571|ref0037676-exonerate_est2genome-gene-0.0			-	-	-	-	-	nnn	nnn		-	-
304	maker-scaffold_10571|ref0037676-exonerate_est2genome-gene-0.1			-	-	-2.53358	-	-2.34472	nnd	nnd		-	-	-	-	-	nnn	nnn		-	-	-	-	-	nnn	nnn		-	-	-3.67408	-	-2.56854	nnd	nnd		304	maker-scaffold_10571|ref0037676-exonerate_est2genome-gene-0.1			-	-	-2.30849	-	-1.85382	nnd	nnd		-	-
305	maker-scaffold_10577|ref0037682-exonerate_est2genome-gene-0.0	20		-	-	1.2606	-	-	nnu	nnn		-	1.48177	1.98273	-	-	nuu	nnn		2.03066	2.28264	2.84379	-	-	uuu	unn		-	1.97983	2.72746	-	-	nuu	nnn		305	maker-scaffold_10577|ref0037682-exonerate_est2genome-gene-0.0			-	-	-	-	-	nnn	nnn		-	-
306	maker-scaffold_10577|ref0037682-exonerate_est2genome-gene-0.1			-	-2.46222	-	-	2.69275	ndn	nnu		-	-2.02749	-1.22343	-	-	ndd	nnn		-	-	-	-	-	nnn	nnn		-	-	-	-	-	nnn	nnn		306	maker-scaffold_10577|ref0037682-exonerate_est2genome-gene-0.1			-	-	-	-	-	nnn	nnn		-	-
307	maker-scaffold_10578|ref0037683-exonerate_est2genome-gene-0.0			-	-	1.70158	-	1.59099	nnu	nnu		-	-	2.07169	-	-	nnu	nnn		-	-	-	-	-	nnn	nnn		-	-	-	-	2.74644	nnn	nnu		307	maker-scaffold_10578|ref0037683-exonerate_est2genome-gene-0.0			-	-	-	-	-	nnn	nnn		-	-
308	maker-scaffold_10579|ref0037684-exonerate_est2genome-gene-0.2	21		-1.70485	-1.96646	-	-	1.6735	ddn	dnu		-	-	-1.67718	-	-	nnd	nnn		1.67768	-	-	-	-	unn	unn		-	-	-	-1.48556	1.22454	nnn	ndu		308	maker-scaffold_10579|ref0037684-exonerate_est2genome-gene-0.2			-	-	-	-	-	nnn	nnn		-	-
309	maker-scaffold_10579|ref0037684-exonerate_est2genome-gene-0.3	22		-1.77676	-2.12974	-	-	1.62847	ddn	dnu		-	-	-1.80935	-	-	nnd	nnn		2.61708	-	-	-	-	unn	unn		-	-	-	-3.24055	2.36029	nnn	ndu		309	maker-scaffold_10579|ref0037684-exonerate_est2genome-gene-0.3			-	-	-	-	-	nnn	nnn		-	-
310	maker-scaffold_10584|ref0030440-exonerate_est2genome-gene-0.0			-	-	-	-	-	nnn	nnn		-	-	-	-	-	nnn	nnn		-	-	-	-	-	nnn	nnn		-	-	-	-	-	nnn	nnn		310	maker-scaffold_10584|ref0030440-exonerate_est2genome-gene-0.0			-	-	-	-	-	nnn	nnn		-	1.24693
311	maker-scaffold_10586|ref0030442-exonerate_est2genome-gene-0.0			-	-	-	-	-	nnn	nnn		-	-	1.5236	-	-	nnu	nnn		-	-	-	-	-	nnn	nnn		-	-	-	-	-	nnn	nnn		311	maker-scaffold_10586|ref0030442-exonerate_est2genome-gene-0.0			-	-	2.95265	-	1.37104	nnu	nnu		3.39133	4.6486
312	maker-scaffold_10589|ref0030443-exonerate_est2genome-gene-0.0	23		-	-	3.33769	-	2.68266	nnu	nnu		-	2.18492	2.35657	-	-	nuu	nnn		-	2.72913	3.15908	-	-	nuu	nnn		-	-	2.7624	-	-	nnu	nnn		312	maker-scaffold_10589|ref0030443-exonerate_est2genome-gene-0.0			-	-	3.45016	-	2.81422	nnu	nnu		-	1.33547
313	maker-scaffold_1059|ref0009188-exonerate_est2genome-gene-0.1			-	-	-	-	-	nnn	nnn		-	-	-	-	-	nnn	nnn		-	-	-	-	-	nnn	nnn		-	-	-1.32864	-	-	nnd	nnn		313	maker-scaffold_1059|ref0009188-exonerate_est2genome-gene-0.1	21		-	-	6.76286	-	4.67468	nnu	nnu		-	2.68638
314	maker-scaffold_10590|ref0048324-exonerate_est2genome-gene-0.0			-	-	2.40456	-	1.42177	nnu	nnu		-	-	-	-	-	nnn	nnn		-	-	1.6956	-	-	nnu	nnn		-	2.05659	2.01571	-	-	nuu	nnn		314	maker-scaffold_10590|ref0048324-exonerate_est2genome-gene-0.0			-	-	3.45894	-	3.32823	nnu	nnu		-	-
315	maker-scaffold_10596|ref0048326-exonerate_est2genome-gene-0.3			-	-	-	-	-	nnn	nnn		-	-	-	-	-	nnn	nnn		-	-	-	-	-	nnn	nnn		-	-	-	-	-	nnn	nnn		315	maker-scaffold_10596|ref0048326-exonerate_est2genome-gene-0.3			-	-	-1.9128	-	-1.71617	nnd	nnd		-	-
316	maker-scaffold_10597|ref0048327-exonerate_est2genome-gene-0.0			-	-	-	-	-	nnn	nnn		-	-	-1.24962	-	-	nnd	nnn		-	-	-	-	-	nnn	nnn		-	-	1.39634	-	-	nnu	nnn		316	maker-scaffold_10597|ref0048327-exonerate_est2genome-gene-0.0			-	-	-	-	-	nnn	nnn		-	-
317	maker-scaffold_10597|ref0048327-exonerate_est2genome-gene-0.1			-	1.38995	3.72672	-	2.33677	nuu	nnu		-	1.60956	1.52128	-	-	nuu	nnn		-	-	-	-	-	nnn	nnn		-	-	2.91177	-	-	nnu	nnn		317	maker-scaffold_10597|ref0048327-exonerate_est2genome-gene-0.1	22		-	-	3.27135	-	2.6599	nnu	nnu		-	1.54366
318	maker-scaffold_10599|ref0048333-exonerate_est2genome-gene-0.0			-	-	-	-	-	nnn	nnn		-	-	-	-	-	nnn	nnn		-	-	2.94616	-	-	nnu	nnn		-	-	-	-	-	nnn	nnn		318	maker-scaffold_10599|ref0048333-exonerate_est2genome-gene-0.0			-	-	-2.52761	-	-1.97994	nnd	nnd		-	-
319	maker-scaffold_106|ref0001920-exonerate_est2genome-gene-0.0			-	-1.72889	-	-	-	ndn	nnn		-	-	1.82858	-	2.04109	nnu	nnu		-	-	-	-	-	nnn	nnn		-2.40287	-2.00838	-1.77055	-	-	ddd	dnn		319	maker-scaffold_106|ref0001920-exonerate_est2genome-gene-0.0			-	-1.8653	-1.61103	-	-	ndd	nnn		-	-1.51649
320	maker-scaffold_106|ref0001920-exonerate_est2genome-gene-1.0			-	-	-	-	-	nnn	nnn		-	-	-	-	-	nnn	nnn		-	-	-	-	-	nnn	nnn		-	-	-	-	1.40133	nnn	nnu		320	maker-scaffold_106|ref0001920-exonerate_est2genome-gene-1.0			-	-	-	-	-	nnn	nnn		-	-
321	maker-scaffold_106|ref0001920-exonerate_est2genome-gene-1.1	28		-	-	-1.34766	-	-	nnd	nnn		-	-	-1.9347	-	-	nnd	nnn		-	-	-1.63629	-	-	nnd	nnn		-	-	-1.96282	-	-1.63008	nnd	nnd		321	maker-scaffold_106|ref0001920-exonerate_est2genome-gene-1.1			-	-	-	-	-	nnn	nnn		-	-
322	maker-scaffold_106|ref0001920-exonerate_est2genome-gene-1.2			-	-	-1.6948	-	-	nnd	nnn		-	-	-	-	-	nnn	nnn		-1.37016	-1.36982	-1.89264	-	-	ddd	dnn		-	-	-	-	-	nnn	nnn		322	maker-scaffold_106|ref0001920-exonerate_est2genome-gene-1.2	23		-	-	-2.7358	-	-2.04884	nnd	nnd		-	-
323	maker-scaffold_1060|ref0014573-exonerate_est2genome-gene-0.2			-	-	-	-	-	nnn	nnn		-	-	-	-	-	nnn	nnn		-	-	-	-	-	nnn	nnn		-	-	-1.72916	-	-	nnd	nnn		323	maker-scaffold_1060|ref0014573-exonerate_est2genome-gene-0.2			-	-	-	-	-	nnn	nnn		-	-
324	maker-scaffold_1060|ref0014573-exonerate_est2genome-gene-0.4	24		-2.19093	-2.98824	-1.48858	-	1.49966	ddd	dnu		-	-1.54559	-3.30598	-	-1.76039	ndd	nnd		-	-1.51659	-4.01291	-1.74413	-2.49632	ndd	ndd		-	-1.75614	-1.52774	-2.01338	-	ndd	ndn		324	maker-scaffold_1060|ref0014573-exonerate_est2genome-gene-0.4			-	-	-	-	-	nnn	nnn		-	-
325	maker-scaffold_10601|ref0035957-exonerate_est2genome-gene-0.2			-	-1.39047	-2.70666	-	-	ndd	nnn		-	-	-2.57128	-	-1.38665	nnd	nnd		-	-	-3.24058	-	-2.72046	nnd	nnd		-	-	-	-	-	nnn	nnn		325	maker-scaffold_10601|ref0035957-exonerate_est2genome-gene-0.2			-	-	-	-	-	nnn	nnn		-	-
326	maker-scaffold_10602|ref0021503-exonerate_est2genome-gene-0.0			-	-	1.42267	-	1.23815	nnu	nnu		-	-	-	-	-	nnn	nnn		-	-	1.32098	-	-	nnu	nnn		-	-	1.74201	-	1.39742	nnu	nnu		326	maker-scaffold_10602|ref0021503-exonerate_est2genome-gene-0.0			-	-	-	-	-	nnn	nnn		-	-
327	maker-scaffold_10602|ref0021503-exonerate_est2genome-gene-0.1			-	-	-	-	2.23802	nnn	nnu		-	-	-	-	-	nnn	nnn		1.92524	-	-	-	-	unn	unn		-	-	2.07263	-	2.03411	nnu	nnu		327	maker-scaffold_10602|ref0021503-exonerate_est2genome-gene-0.1			-	-	-	-	-	nnn	nnn		-	-
328	maker-scaffold_10604|ref0035960-exonerate_est2genome-gene-0.0			-	-	-	-	-	nnn	nnn		-	-	-	-	-	nnn	nnn		-	1.36239	1.7062	-	-	nuu	nnn		-1.64615	-	-	-	-	dnn	dnn		328	maker-scaffold_10604|ref0035960-exonerate_est2genome-gene-0.0			-	-	1.58577	-	-	nnu	nnn		-	-
329	maker-scaffold_10607|ref0035959-exonerate_est2genome-gene-0.0			-	-	-	-	-	nnn	nnn		-	-	-	-	-	nnn	nnn		-	-	-	-	-	nnn	nnn		-	-	1.86074	-	1.27113	nnu	nnu		329	maker-scaffold_10607|ref0035959-exonerate_est2genome-gene-0.0			-	-	-	-	-	nnn	nnn		-	-
330	maker-scaffold_1061|ref0014572-exonerate_est2genome-gene-0.0			-	-	-	-	-	nnn	nnn		-	-	-	-	-	nnn	nnn		-	-	-	-	-	nnn	nnn		-	-	1.76353	-	-	nnu	nnn		330	maker-scaffold_1061|ref0014572-exonerate_est2genome-gene-0.0	24		-	-	2.7938	-	2.17492	nnu	nnu		-	-
331	maker-scaffold_1061|ref0014572-exonerate_est2genome-gene-0.1			-	-	-	-	-	nnn	nnn		-	-	-	-	-	nnn	nnn		-	-	-	-	-	nnn	nnn		-	-	-2.0208	-	-1.95698	nnd	nnd		331	maker-scaffold_1061|ref0014572-exonerate_est2genome-gene-0.1			-	-	-	-	-	nnn	nnn		-	-
332	maker-scaffold_10616|ref0010639-exonerate_est2genome-gene-0.0			-	-	-	-	-1.21577	nnn	nnd		-	-	-	-	-	nnn	nnn		-	-	-	-	-	nnn	nnn		-	-	-	-	-	nnn	nnn		332	maker-scaffold_10616|ref0010639-exonerate_est2genome-gene-0.0			-	-	-1.80916	-	-	nnd	nnn		-	-
333	maker-scaffold_10617|ref0010637-exonerate_est2genome-gene-0.1			-1.53004	-1.89512	-1.47317	-	-	ddd	dnn		-	-	-	-	-	nnn	nnn		-	-	-	-	-	nnn	nnn		-	-	-	-	2.29194	nnn	nnu		333	maker-scaffold_10617|ref0010637-exonerate_est2genome-gene-0.1			-	-	-	-	-	nnn	nnn		-	-
334	maker-scaffold_10619|ref0010641-exonerate_est2genome-gene-0.0			-	1.4512	-	-	-	nun	nnn		-	-	-	-	-	nnn	nnn		-	-	-	-	-	nnn	nnn		-	-	-	-	-1.59162	nnn	nnd		334	maker-scaffold_10619|ref0010641-exonerate_est2genome-gene-0.0			-	-	-	-	-	nnn	nnn		-	-
335	maker-scaffold_10619|ref0010641-exonerate_est2genome-gene-0.1			-	-	-	-	-	nnn	nnn		-	-	1.97255	-	1.921	nnu	nnu		-3.86962	-2.33507	-	1.53454	1.3294	ddn	duu		-	-	-	-	-	nnn	nnn		335	maker-scaffold_10619|ref0010641-exonerate_est2genome-gene-0.1			-	-	-1.2997	-	-	nnd	nnn		-	-
336	maker-scaffold_1062|ref0014575-exonerate_est2genome-gene-0.0			-	-	-	-	-	nnn	nnn		-	1.23862	1.56132	-	-	nuu	nnn		1.50172	1.39994	1.82605	-	-	uuu	unn		-	1.26092	-	-	-	nun	nnn		336	maker-scaffold_1062|ref0014575-exonerate_est2genome-gene-0.0			-	-	-	-	-	nnn	nnn		-	-
337	maker-scaffold_1062|ref0014575-exonerate_est2genome-gene-0.1			-	-	-	-	-	nnn	nnn		-	-	-	-	-	nnn	nnn		-	-	-	-	-	nnn	nnn		-	-	-	-	-	nnn	nnn		337	maker-scaffold_1062|ref0014575-exonerate_est2genome-gene-0.1			-	-	-	-	-	nnn	nnn		-	-
338	maker-scaffold_10620|ref0048412-exonerate_est2genome-gene-0.2			-	-	-	-	-	nnn	nnn		-	-	-	-	-	nnn	nnn		-	-	-	-	-	nnn	nnn		-	-	-	-	-	nnn	nnn		338	maker-scaffold_10620|ref0048412-exonerate_est2genome-gene-0.2			-	-	1.51847	-	1.27653	nnu	nnu		-	-
339	maker-scaffold_10625|ref0048379-exonerate_est2genome-gene-0.1			-	-	-	-	-	nnn	nnn		-	-	-	-	-	nnn	nnn		-	-	-	-	-	nnn	nnn		-	1.56091	1.73099	-	-	nuu	nnn		339	maker-scaffold_10625|ref0048379-exonerate_est2genome-gene-0.1			-	-	-	-	-	nnn	nnn		-	-
340	maker-scaffold_10626|ref0048410-exonerate_est2genome-gene-0.0			-	-	-	-	-	nnn	nnn		-	-	-	-	-	nnn	nnn		-	-	-	-	-	nnn	nnn		-	-	-	-	-	nnn	nnn		340	maker-scaffold_10626|ref0048410-exonerate_est2genome-gene-0.0			-	-	-1.42933	-	-	nnd	nnn		-	-
341	maker-scaffold_1063|ref0014574-exonerate_est2genome-gene-0.1			-	-	-3.00598	-	-2.0944	nnd	nnd		-	-	-	-	-	nnn	nnn		-3.58793	-2.82727	-4.53176	-	-	ddd	dnn		-3.06377	-3.14029	-4.77525	-	-1.63495	ddd	dnd		341	maker-scaffold_1063|ref0014574-exonerate_est2genome-gene-0.1	25		-	-1.31235	-3.89718	-	-2.58483	ndd	nnd		-1.56568	-2.68471
342	maker-scaffold_1063|ref0014574-exonerate_est2genome-gene-0.2			-	-	-1.84456	-	-	nnd	nnn		-	-	-	-	-	nnn	nnn		-	-	-	-	-	nnn	nnn		-	-	-	-	-	nnn	nnn		342	maker-scaffold_1063|ref0014574-exonerate_est2genome-gene-0.2			-	-	-1.32447	-	-	nnd	nnn		-	-
343	maker-scaffold_10633|ref0030540-exonerate_est2genome-gene-0.2			-	-	-	-	-	nnn	nnn		-	-	-	-	-	nnn	nnn		-	-	-	-	-	nnn	nnn		-	-	-	-	-	nnn	nnn		343	maker-scaffold_10633|ref0030540-exonerate_est2genome-gene-0.2			-	-	-1.23816	-	-	nnd	nnn		-	-
344	maker-scaffold_1064|ref0014577-exonerate_est2genome-gene-0.3			-	-	-	-	-	nnn	nnn		-	-	-	-	-	nnn	nnn		-	-	-	-	-	nnn	nnn		-	-	-	-	-1.21282	nnn	nnd		344	maker-scaffold_1064|ref0014577-exonerate_est2genome-gene-0.3			-	-	-	-	-	nnn	nnn		-	-
345	maker-scaffold_1064|ref0014577-exonerate_est2genome-gene-0.7	25		-	-1.7272	-1.94672	-	-	ndd	nnn		-	-1.33841	-2.95087	-	-1.61246	ndd	nnd		-	-	-1.24867	-	-	nnd	nnn		-	-	-1.75377	-	-	nnd	nnn		345	maker-scaffold_1064|ref0014577-exonerate_est2genome-gene-0.7			-	-	-	-	-	nnn	nnn		-	-
346	maker-scaffold_10641|ref0016363-exonerate_est2genome-gene-0.0			-	-	-	-	-	nnn	nnn		-	-	-	-	-	nnn	nnn		-	-	-	-	-	nnn	nnn		-	-	-	-	-	nnn	nnn		346	maker-scaffold_10641|ref0016363-exonerate_est2genome-gene-0.0			-	-	-	-	-	nnn	nnn		-	-
347	maker-scaffold_10645|ref0016355-exonerate_est2genome-gene-0.0			-	-	-	-	-	nnn	nnn		-	-	-	-	-	nnn	nnn		-	-	-	-	-	nnn	nnn		-	-	-	-	-	nnn	nnn		347	maker-scaffold_10645|ref0016355-exonerate_est2genome-gene-0.0			-	-	-	-	-	nnn	nnn		-	-
348	maker-scaffold_10648|ref0010866-exonerate_est2genome-gene-0.0			-	-	-	-	-	nnn	nnn		-	-	-	-	-	nnn	nnn		-	-	-	-	-	nnn	nnn		-	-	-	-	-	nnn	nnn		348	maker-scaffold_10648|ref0010866-exonerate_est2genome-gene-0.0			-	-	-1.70136	-	-	nnd	nnn		-	-
349	maker-scaffold_1065|ref0014576-exonerate_est2genome-gene-0.0			-	-	-	-	-	nnn	nnn		-	-	-	-	-	nnn	nnn		-	-	-	-	-	nnn	nnn		-	-	-	-	-	nnn	nnn		349	maker-scaffold_1065|ref0014576-exonerate_est2genome-gene-0.0			-	-	1.40484	-	-	nnu	nnn		-	-
350	maker-scaffold_1065|ref0014576-exonerate_est2genome-gene-0.1			-	-	-	-	-	nnn	nnn		-	-	-	-	-	nnn	nnn		-	-	-	-	-	nnn	nnn		-	-	-	-	-	nnn	nnn		350	maker-scaffold_1065|ref0014576-exonerate_est2genome-gene-0.1			-	-	-	-	-	nnn	nnn		-	-
351	maker-scaffold_10651|ref0041274-exonerate_est2genome-gene-0.1			-	-	-	-	-	nnn	nnn		-	-	-	-	-	nnn	nnn		-	-	-	-	-	nnn	nnn		-	-	-	-	-	nnn	nnn		351	maker-scaffold_10651|ref0041274-exonerate_est2genome-gene-0.1			-	-	11.5851	-	7.08615	nnu	nnu		-	6.68981
352	maker-scaffold_10652|ref0041277-exonerate_est2genome-gene-0.0	26		-	-2.12732	-3.19671	-	-	ndd	nnn		-	-4.85459	-2.79563	-3.45145	-	ndd	ndn		-	-1.46108	-2.51091	-	-	ndd	nnn		-	-1.74905	-3.03731	-	-	ndd	nnn		352	maker-scaffold_10652|ref0041277-exonerate_est2genome-gene-0.0			-	-	-	-	-	nnn	nnn		-	-
353	maker-scaffold_10657|ref0041272-exonerate_est2genome-gene-0.0			-	-	-	-	-	nnn	nnn		-	-	-	-	-	nnn	nnn		-	-	-	-	-	nnn	nnn		-	-	-	-	-	nnn	nnn		353	maker-scaffold_10657|ref0041272-exonerate_est2genome-gene-0.0			-	-	-	-	-2.77098	nnn	nnd		-	-
354	maker-scaffold_10657|ref0041272-exonerate_est2genome-gene-0.1			-	-	-	-	-	nnn	nnn		-	-	-	-	-	nnn	nnn		-	-	-	-	-	nnn	nnn		-	-	-	-	-	nnn	nnn		354	maker-scaffold_10657|ref0041272-exonerate_est2genome-gene-0.1			-	-	-	-	-	nnn	nnn		-	-
355	maker-scaffold_10657|ref0041272-exonerate_est2genome-gene-0.2			-	-	-	-	-	nnn	nnn		-	-	1.31199	-	-	nnu	nnn		-	-	-	-	-	nnn	nnn		-	-	-	-2.00803	-	nnn	ndn		355	maker-scaffold_10657|ref0041272-exonerate_est2genome-gene-0.2			-	-	-	-	-	nnn	nnn		-	-
356	maker-scaffold_10658|ref0004415-exonerate_est2genome-gene-0.0			-	-	-	-	-	nnn	nnn		-	-	-	-	-	nnn	nnn		-	-	-	-	-	nnn	nnn		-	-	-2.05627	-	-	nnd	nnn		356	maker-scaffold_10658|ref0004415-exonerate_est2genome-gene-0.0			-	-	-	-	-	nnn	nnn		-	-
357	maker-scaffold_1066|ref0014579-exonerate_est2genome-gene-0.0			-	-	-	-	-	nnn	nnn		-	-	-1.50556	-	-	nnd	nnn		-	-	-2.86689	-	-	nnd	nnn		-	-	-	-	-	nnn	nnn		357	maker-scaffold_1066|ref0014579-exonerate_est2genome-gene-0.0			-	-	-	-	-	nnn	nnn		-	-
358	maker-scaffold_1066|ref0014579-exonerate_est2genome-gene-0.1			-	-	-1.47786	-	-	nnd	nnn		-	-	-1.76281	-	-	nnd	nnn		-	-	-1.64929	-	-	nnd	nnn		-	-	-	-	-	nnn	nnn		358	maker-scaffold_1066|ref0014579-exonerate_est2genome-gene-0.1			-	-	-	-	-	nnn	nnn		-	-
359	maker-scaffold_10660|ref0023496-exonerate_est2genome-gene-0.0			-	-	-	-	-	nnn	nnn		-	-	1.60677	-	-	nnu	nnn		-	-	-	-	-	nnn	nnn		-	-	-	-	-	nnn	nnn		359	maker-scaffold_10660|ref0023496-exonerate_est2genome-gene-0.0			-	-	-	-	-	nnn	nnn		-	-
360	maker-scaffold_10661|ref0023497-exonerate_est2genome-gene-0.0			-	-	-	-	-	nnn	nnn		-	-	-	-	-	nnn	nnn		-	-	-	-	-	nnn	nnn		-	-	-	-	-	nnn	nnn		360	maker-scaffold_10661|ref0023497-exonerate_est2genome-gene-0.0			-	-	1.49308	-	2.0039	nnu	nnu		-	-
361	maker-scaffold_10666|ref0023502-exonerate_est2genome-gene-0.1			-	-	-	-	-	nnn	nnn		-	-	-	-	-	nnn	nnn		-	-	-	-	-	nnn	nnn		-	-	-	-	-	nnn	nnn		361	maker-scaffold_10666|ref0023502-exonerate_est2genome-gene-0.1			-	-	-	-	-	nnn	nnn		-	-
362	maker-scaffold_10668|ref0023488-exonerate_est2genome-gene-0.0			2.26048	-	-	-	-	unn	unn		-	-	-	-	-	nnn	nnn		-	-	-	-	-	nnn	nnn		-	-	-	-	-	nnn	nnn		362	maker-scaffold_10668|ref0023488-exonerate_est2genome-gene-0.0			-	-	-	-	-	nnn	nnn		-	-
363	maker-scaffold_10675|ref0005453-exonerate_est2genome-gene-0.1			-	-	-	-	-	nnn	nnn		-	-	-	-	-	nnn	nnn		-	-	-	-	-	nnn	nnn		-	-	-	-	-	nnn	nnn		363	maker-scaffold_10675|ref0005453-exonerate_est2genome-gene-0.1			-	-	2.2287	-	-	nnu	nnn		-	-
364	maker-scaffold_10682|ref0031872-exonerate_est2genome-gene-0.1			-	1.37766	-	-	-	nun	nnn		-	-	-	-	-	nnn	nnn		-	1.57713	2.12256	-	-	nuu	nnn		-	-	-	1.38724	-1.27769	nnn	nud		364	maker-scaffold_10682|ref0031872-exonerate_est2genome-gene-0.1			-	-	-	-	-	nnn	nnn		-	-
365	maker-scaffold_10682|ref0031872-exonerate_est2genome-gene-0.4	27		-	-	-2.61735	-	-1.52864	nnd	nnd		-	-1.38745	-2.55373	-	-	ndd	nnn		-	-	-2.24235	-	-1.30455	nnd	nnd		-	-1.23348	-3.16411	-	-1.93063	ndd	nnd		365	maker-scaffold_10682|ref0031872-exonerate_est2genome-gene-0.4			-	-	-	-	-	nnn	nnn		-	-
366	maker-scaffold_1069|ref0014569-exonerate_est2genome-gene-0.2			-	1.26653	-	-	-	nun	nnn		-	-	-	-	-	nnn	nnn		-	-	-	-	-	nnn	nnn		-	-	-	-	-	nnn	nnn		366	maker-scaffold_1069|ref0014569-exonerate_est2genome-gene-0.2			-	-	-	-	-	nnn	nnn		-	-
367	maker-scaffold_1069|ref0014569-exonerate_est2genome-gene-0.3			-	-	1.90376	-	2.90733	nnu	nnu		-	-	-	-	-	nnn	nnn		-	-	-	-	-	nnn	nnn		-	-	-	-	-	nnn	nnn		367	maker-scaffold_1069|ref0014569-exonerate_est2genome-gene-0.3			-	-	-	-	-	nnn	nnn		-	-
368	maker-scaffold_10699|ref0019779-exonerate_est2genome-gene-0.0			-	-	-	-	-	nnn	nnn		-	-	-	-	-	nnn	nnn		-	-	-	-	-	nnn	nnn		-	-	-	-	-	nnn	nnn		368	maker-scaffold_10699|ref0019779-exonerate_est2genome-gene-0.0			-	-	-	-	-	nnn	nnn		-	-
369	maker-scaffold_1070|ref0045094-exonerate_est2genome-gene-0.1			-	-	-	-	-	nnn	nnn		-	-2.01137	-1.94201	-	-	ndd	nnn		-	-	-	-	-	nnn	nnn		-	-	-	-	-	nnn	nnn		369	maker-scaffold_1070|ref0045094-exonerate_est2genome-gene-0.1			-	-	-1.8025	-	-1.65367	nnd	nnd		-	-
370	maker-scaffold_1070|ref0045094-exonerate_est2genome-gene-0.2			-	-	-	-	-	nnn	nnn		-	-	-	-	-	nnn	nnn		-	-	-	-	-	nnn	nnn		-	-	-	-	-	nnn	nnn		370	maker-scaffold_1070|ref0045094-exonerate_est2genome-gene-0.2			-	-	1.79065	-	1.32531	nnu	nnu		-	-
371	maker-scaffold_10705|ref0014163-exonerate_est2genome-gene-0.0			-1.76182	-2.7089	-2.46135	-	-	ddd	dnn		-	-	-	-	-	nnn	nnn		-	-	-	-	-	nnn	nnn		-3.86597	-3.11489	-3.76844	-	-	ddd	dnn		371	maker-scaffold_10705|ref0014163-exonerate_est2genome-gene-0.0			-	-	-	-	-	nnn	nnn		-	-1.36271
372	maker-scaffold_10710|ref0025233-exonerate_est2genome-gene-0.0			-	-	-	-	-	nnn	nnn		-	-	-	-	-	nnn	nnn		-	-	-	-	-	nnn	nnn		-	-	-	-	-	nnn	nnn		372	maker-scaffold_10710|ref0025233-exonerate_est2genome-gene-0.0			-	-	-1.37256	-	-1.26303	nnd	nnd		-	-
373	maker-scaffold_10714|ref0025221-exonerate_est2genome-gene-0.0			-	-	-	-	-	nnn	nnn		-	-	-	-	-	nnn	nnn		3.72519	-	-	-2.74275	-	unn	udn		-	-	-1.72683	-1.25354	-	nnd	ndn		373	maker-scaffold_10714|ref0025221-exonerate_est2genome-gene-0.0			-	-	-	-	-	nnn	nnn		-	-
374	maker-scaffold_10714|ref0025221-exonerate_est2genome-gene-0.1	29		-	-	-2.2352	-	-2.45314	nnd	nnd		-	-	-1.30198	-	-	nnd	nnn		1.98618	1.61007	-	-	-	uun	unn		-	-	-2.56801	-	-1.38856	nnd	nnd		374	maker-scaffold_10714|ref0025221-exonerate_est2genome-gene-0.1			-	-	-	-	-	nnn	nnn		-	-
375	maker-scaffold_10716|ref0020381-exonerate_est2genome-gene-0.0			-	-	-	-	-	nnn	nnn		-	-	-	-	-	nnn	nnn		-	-	-	-	-	nnn	nnn		-	-	-	-	-	nnn	nnn		375	maker-scaffold_10716|ref0020381-exonerate_est2genome-gene-0.0			-	-	-1.83343	-	-	nnd	nnn		-	-
376	maker-scaffold_10716|ref0020381-exonerate_est2genome-gene-0.1			-	-	-	-	-	nnn	nnn		-	-	-	-	-	nnn	nnn		-	-	-	-	-	nnn	nnn		-	-	-	-	-	nnn	nnn		376	maker-scaffold_10716|ref0020381-exonerate_est2genome-gene-0.1			-	-	-	-	-	nnn	nnn		-	-1.68199
377	maker-scaffold_10719|ref0020376-exonerate_est2genome-gene-0.0			-	-	-	-	-	nnn	nnn		-	-	-2.16987	-	-1.81538	nnd	nnd		-	-	-	-	-	nnn	nnn		-	-	1.84105	-	2.14641	nnu	nnu		377	maker-scaffold_10719|ref0020376-exonerate_est2genome-gene-0.0			-	-	-	-	-	nnn	nnn		-	-
378	maker-scaffold_10721|ref0038302-exonerate_est2genome-gene-0.0	30		-	1.49596	5.55682	-	4.06087	nuu	nnu		-	2.3213	2.16509	-	-	nuu	nnn		-	-	3.3783	-	-	nnu	nnn		-	2.93482	6.32613	-	3.39131	nuu	nnu		378	maker-scaffold_10721|ref0038302-exonerate_est2genome-gene-0.0			-	-	-	-	-	nnn	nnn		-	-
379	maker-scaffold_10722|ref0038305-exonerate_est2genome-gene-0.0			-	-	-	-	-	nnn	nnn		-	-	-	-	-	nnn	nnn		-	-	-	-	-	nnn	nnn		-	-	-1.26207	-	-	nnd	nnn		379	maker-scaffold_10722|ref0038305-exonerate_est2genome-gene-0.0			-	-	-1.32336	-	-	nnd	nnn		-	-
380	maker-scaffold_10723|ref0038304-exonerate_est2genome-gene-0.0			-	-	-	-	-	nnn	nnn		-	-	-	-	-	nnn	nnn		-	-	-	-	-	nnn	nnn		-	-	-1.53231	-	-	nnd	nnn		380	maker-scaffold_10723|ref0038304-exonerate_est2genome-gene-0.0			-	-	-	-	-	nnn	nnn		-	-
381	maker-scaffold_10723|ref0038304-exonerate_est2genome-gene-0.2			-	-	-	-	-	nnn	nnn		-	-	-	-	-	nnn	nnn		-	-	-	-	-	nnn	nnn		-	-	-	-	-	nnn	nnn		381	maker-scaffold_10723|ref0038304-exonerate_est2genome-gene-0.2			-	-	2.1648	-	1.83274	nnu	nnu		-	-
382	maker-scaffold_10725|ref0038306-exonerate_est2genome-gene-0.0	31		-	-	-2.42069	-	-2.26132	nnd	nnd		-	-	1.44203	-	-	nnu	nnn		-1.88839	-	-1.35121	-	-	dnd	dnn		-	-	-2.96687	-	-2.88896	nnd	nnd		382	maker-scaffold_10725|ref0038306-exonerate_est2genome-gene-0.0			-	-	-	-	-	nnn	nnn		-	-
383	maker-scaffold_1073|ref0045093-exonerate_est2genome-gene-0.0			-	-	-	-	-	nnn	nnn		-	-	-	-	-	nnn	nnn		-	-	-	-	-	nnn	nnn		-	-	-	-	-	nnn	nnn		383	maker-scaffold_1073|ref0045093-exonerate_est2genome-gene-0.0			-	-	-	-	-	nnn	nnn		-	-
384	maker-scaffold_1073|ref0045093-exonerate_est2genome-gene-0.1			-	-	-	-	-	nnn	nnn		-	-	-	-	-	nnn	nnn		-	-	-	-	-	nnn	nnn		-	-	-	-	-	nnn	nnn		384	maker-scaffold_1073|ref0045093-exonerate_est2genome-gene-0.1			-	-	-1.2954	-	-	nnd	nnn		-	-1.28389
385	maker-scaffold_10731|ref0046512-exonerate_est2genome-gene-0.0			-	-	-	-	-	nnn	nnn		-	-	-	-	-	nnn	nnn		-	-	-	-	-	nnn	nnn		-	-	-	-	-	nnn	nnn		385	maker-scaffold_10731|ref0046512-exonerate_est2genome-gene-0.0			-	-	-1.25581	-	-	nnd	nnn		-	-
386	maker-scaffold_10734|ref0046517-exonerate_est2genome-gene-0.0			-	-	-	-	-	nnn	nnn		-	-	-	-	-	nnn	nnn		-	-	-	-	-	nnn	nnn		-	-	-	-	-	nnn	nnn		386	maker-scaffold_10734|ref0046517-exonerate_est2genome-gene-0.0			-	-	-	-	-	nnn	nnn		-	-
387	maker-scaffold_10734|ref0046517-exonerate_est2genome-gene-0.1	32		3.13255	3.2726	-	-	-2.12857	uun	und		-	-	2.08267	-	2.5107	nnu	nnu		-	-	2.59485	-	1.7411	nnu	nnu		-2.38097	1.46514	-	3.84611	-2.63358	dun	dud		387	maker-scaffold_10734|ref0046517-exonerate_est2genome-gene-0.1	26		-	-	3.8187	-	1.9773	nnu	nnu		-	-
388	maker-scaffold_1074|ref0045098-exonerate_est2genome-gene-0.0			-	-	2.00735	-	-	nnu	nnn		-	2.0184	2.33809	-	-	nuu	nnn		-	-	-	-	-	nnn	nnn		-	-	-	-	-	nnn	nnn		388	maker-scaffold_1074|ref0045098-exonerate_est2genome-gene-0.0			-	-	3.65059	-	2.67189	nnu	nnu		-	-
389	maker-scaffold_1074|ref0045098-exonerate_est2genome-gene-0.2			-	-	-	-	-	nnn	nnn		-	1.56011	1.85345	-	-	nuu	nnn		-	-	-	-	-	nnn	nnn		-	-	-	-	-	nnn	nnn		389	maker-scaffold_1074|ref0045098-exonerate_est2genome-gene-0.2			-	-	-	-	-	nnn	nnn		-	-
390	maker-scaffold_1074|ref0045098-exonerate_est2genome-gene-0.3			-	-	-	-	-	nnn	nnn		-	-	-	-	-	nnn	nnn		-	-	-	-	-	nnn	nnn		-	-	-	-	-	nnn	nnn		390	maker-scaffold_1074|ref0045098-exonerate_est2genome-gene-0.3			-	-2.32362	-2.54098	-	-	ndd	nnn		-	-
391	maker-scaffold_1074|ref0045098-exonerate_est2genome-gene-0.4			-	-	-	-	-	nnn	nnn		-	-	-	-	-	nnn	nnn		-	-	-	-	-	nnn	nnn		-	-	-	-	-	nnn	nnn		391	maker-scaffold_1074|ref0045098-exonerate_est2genome-gene-0.4			-	-	-	-	-	nnn	nnn		-	-
392	maker-scaffold_10742|ref0025916-exonerate_est2genome-gene-0.0			-1.72589	-1.99278	-	-	2.61876	ddn	dnu		-	-	-1.88129	-	-2.2693	nnd	nnd		-	-	-	-	-	nnn	nnn		-	-	-	-	-	nnn	nnn		392	maker-scaffold_10742|ref0025916-exonerate_est2genome-gene-0.0			-	-	-	-	-	nnn	nnn		-	-
393	maker-scaffold_10743|ref0010134-exonerate_est2genome-gene-0.3			-	-	-	-	-	nnn	nnn		-	-	-	-	-	nnn	nnn		-	-	1.45695	-	-	nnu	nnn		-	-	-	-	-	nnn	nnn		393	maker-scaffold_10743|ref0010134-exonerate_est2genome-gene-0.3			-	-	-	-	-	nnn	nnn		-	-
394	maker-scaffold_10749|ref0025921-exonerate_est2genome-gene-0.0	33		-	-	-1.7837	-	-1.51197	nnd	nnd		-	-1.47621	-	-	-	ndn	nnn		1.3958	-	-	-	-	unn	unn		-	-1.31802	-	-	-	ndn	nnn		394	maker-scaffold_10749|ref0025921-exonerate_est2genome-gene-0.0			-	-1.82947	-1.29578	-	-	ndd	nnn		-	-2.02761
395	maker-scaffold_1075|ref0045099-exonerate_est2genome-gene-0.5			-	-	-	-	-	nnn	nnn		-	-	-	-	-	nnn	nnn		-	-	-	-	-	nnn	nnn		-	-	-	-	-	nnn	nnn		395	maker-scaffold_1075|ref0045099-exonerate_est2genome-gene-0.5			-	-	-1.33785	-	-	nnd	nnn		-	-
396	maker-scaffold_10751|ref0043627-exonerate_est2genome-gene-0.0			-	-	-	-	-	nnn	nnn		-	-	-	-	-	nnn	nnn		-	-	-	-	-	nnn	nnn		-	-	-	-	-	nnn	nnn		396	maker-scaffold_10751|ref0043627-exonerate_est2genome-gene-0.0			-	-	-3.02826	-	-2.39169	nnd	nnd		-	-
397	maker-scaffold_10753|ref0043629-exonerate_est2genome-gene-0.0			-	-	-	-	-	nnn	nnn		-	-	-	-	-	nnn	nnn		-	-	-	-	-	nnn	nnn		-	-	-	-	-	nnn	nnn		397	maker-scaffold_10753|ref0043629-exonerate_est2genome-gene-0.0			-	-	1.39062	-	1.25752	nnu	nnu		-	-
398	maker-scaffold_1076|ref0045096-exonerate_est2genome-gene-0.0			-	-	-	-	-	nnn	nnn		-	-	-	-	-	nnn	nnn		-	-	-	-	-	nnn	nnn		-	-	-	-	-	nnn	nnn		398	maker-scaffold_1076|ref0045096-exonerate_est2genome-gene-0.0			-	-	-	-	-	nnn	nnn		-	-
399	maker-scaffold_1076|ref0045096-exonerate_est2genome-gene-0.2			-	-	-	-	-	nnn	nnn		-	-	-	-	-	nnn	nnn		-	-	-	-	-	nnn	nnn		-	-	-	-	-	nnn	nnn		399	maker-scaffold_1076|ref0045096-exonerate_est2genome-gene-0.2			-	-	-	-	-	nnn	nnn		-	-
400	maker-scaffold_10763|ref0013140-exonerate_est2genome-gene-0.2			-	-	-	-	-	nnn	nnn		-	-	-	-	-	nnn	nnn		-	-	-	-	-	nnn	nnn		-	-	-	-	-	nnn	nnn		400	maker-scaffold_10763|ref0013140-exonerate_est2genome-gene-0.2			-	-	-	-	-	nnn	nnn		-	-
401	maker-scaffold_1077|ref0045097-exonerate_est2genome-gene-0.1			-	-	-	-	-	nnn	nnn		-	-	-	-	-	nnn	nnn		-	-	-	-	-	nnn	nnn		-	-	-	-	-	nnn	nnn		401	maker-scaffold_1077|ref0045097-exonerate_est2genome-gene-0.1			-	-	-1.26284	-	-	nnd	nnn		-	-
402	maker-scaffold_10771|ref0031167-exonerate_est2genome-gene-0.0			-	-	-	-	-	nnn	nnn		-	-	-	-	-	nnn	nnn		-	-	-	-	-	nnn	nnn		-	-	-	-	-	nnn	nnn		402	maker-scaffold_10771|ref0031167-exonerate_est2genome-gene-0.0			-	-	-	-	-	nnn	nnn		-	-
403	maker-scaffold_10772|ref0031164-exonerate_est2genome-gene-0.0			1.25699	-	-	-	-1.62166	unn	und		-	-	1.24562	-	-	nnu	nnn		-	-	-	-	-	nnn	nnn		-	-	-	-	-1.4249	nnn	nnd		403	maker-scaffold_10772|ref0031164-exonerate_est2genome-gene-0.0			-	-	-	-	-	nnn	nnn		1.26901	-
404	maker-scaffold_10772|ref0031164-exonerate_est2genome-gene-0.2			-	-	-	-	-	nnn	nnn		-	-	-	-	-	nnn	nnn		-	-	-	-	-	nnn	nnn		-	-	-	-	-	nnn	nnn		404	maker-scaffold_10772|ref0031164-exonerate_est2genome-gene-0.2			-	-	2.28587	-	-	nnu	nnn		-	-
405	maker-scaffold_10772|ref0031164-exonerate_est2genome-gene-0.3			-	-	-	-	-	nnn	nnn		-	-	-	-	-	nnn	nnn		-	-	-	-	-	nnn	nnn		-	-	-	-	-	nnn	nnn		405	maker-scaffold_10772|ref0031164-exonerate_est2genome-gene-0.3			-	-	-2.5801	-	-1.6397	nnd	nnd		-	-
406	maker-scaffold_10776|ref0031160-exonerate_est2genome-gene-0.0			-	-	1.83089	-	1.56148	nnu	nnu		-	-	-	-	-	nnn	nnn		-	-	-	-	-	nnn	nnn		-	-	1.61488	-	1.35367	nnu	nnu		406	maker-scaffold_10776|ref0031160-exonerate_est2genome-gene-0.0			-	-	1.65318	-	-	nnu	nnn		-	-
407	maker-scaffold_1078|ref0045090-exonerate_est2genome-gene-0.1			-	-	-1.3519	-	-	nnd	nnn		-	-	-2.14258	-	-	nnd	nnn		-	-	-	-	-	nnn	nnn		-	-	-1.43455	-	-	nnd	nnn		407	maker-scaffold_1078|ref0045090-exonerate_est2genome-gene-0.1			-	-	-	-	-	nnn	nnn		-	-
408	maker-scaffold_1078|ref0045090-exonerate_est2genome-gene-0.2			-	-	-	-	-	nnn	nnn		-	1.45363	2.22499	-	-	nuu	nnn		-	-	1.33551	-	-	nnu	nnn		-	-	1.30602	-	-	nnu	nnn		408	maker-scaffold_1078|ref0045090-exonerate_est2genome-gene-0.2			-	-	-	-	-	nnn	nnn		-	-
409	maker-scaffold_10780|ref0004106-exonerate_est2genome-gene-0.1			-	-	-1.71052	-	-1.29849	nnd	nnd		-	-1.21631	-2.07468	-	-	ndd	nnn		-	-	-	-	-	nnn	nnn		-	-	-	-	-	nnn	nnn		409	maker-scaffold_10780|ref0004106-exonerate_est2genome-gene-0.1	27		-	-	-2.52095	-	-1.79077	nnd	nnd		-	-
410	maker-scaffold_10781|ref0004105-exonerate_est2genome-gene-0.1			-1.68533	-1.68926	-	-	2.03168	ddn	dnu		-	-	-	-	-	nnn	nnn		-	-	-	-	-	nnn	nnn		-	-	-	-	-	nnn	nnn		410	maker-scaffold_10781|ref0004105-exonerate_est2genome-gene-0.1			-	-	-	-	-	nnn	nnn		-	-
411	maker-scaffold_10789|ref0004111-exonerate_est2genome-gene-0.1			-	-	-1.84842	-	-2.25091	nnd	nnd		-	-	-	-	-	nnn	nnn		1.41514	-	-	-	-	unn	unn		-	-	-	-	-	nnn	nnn		411	maker-scaffold_10789|ref0004111-exonerate_est2genome-gene-0.1	28		-	-	1.30383	-	-	nnu	nnn		1.36943	1.55727
412	maker-scaffold_10790|ref0022122-exonerate_est2genome-gene-0.1			-	-	-	-	-	nnn	nnn		-	-	-	-	-	nnn	nnn		-	-	-	-	-	nnn	nnn		-	-	-	-	-	nnn	nnn		412	maker-scaffold_10790|ref0022122-exonerate_est2genome-gene-0.1			-	-	-2.01037	-	-	nnd	nnn		-	-
413	maker-scaffold_10790|ref0022122-exonerate_est2genome-gene-0.2			-	-	-	-	-	nnn	nnn		-	-	-	-	-	nnn	nnn		-	-	-	-	-	nnn	nnn		-1.30761	-1.82112	-1.34645	-	-	ddd	dnn		413	maker-scaffold_10790|ref0022122-exonerate_est2genome-gene-0.2			-	-	-	-	-	nnn	nnn		-	-
414	maker-scaffold_10793|ref0022125-exonerate_est2genome-gene-0.0	34		-	-	-1.8402	-	-2.03798	nnd	nnd		-	-	1.57388	-	1.4526	nnu	nnu		-1.95947	-	-	1.22854	-	dnn	dun		-1.85085	-	-2.86548	1.98109	-2.99573	dnd	dud		414	maker-scaffold_10793|ref0022125-exonerate_est2genome-gene-0.0			-	-	1.54997	-	-	nnu	nnn		-	-
415	maker-scaffold_10796|ref0022120-exonerate_est2genome-gene-0.1			-	-	-	-	-	nnn	nnn		-	-	-	-	-	nnn	nnn		-	-	-	-	-	nnn	nnn		-	-	1.51184	-	-	nnu	nnn		415	maker-scaffold_10796|ref0022120-exonerate_est2genome-gene-0.1			-	-	-	-	-	nnn	nnn		-	-
416	maker-scaffold_108|ref0001929-exonerate_est2genome-gene-0.1			-	-	-	-	-	nnn	nnn		-	-	-	-	-	nnn	nnn		-	-	-	-	-	nnn	nnn		-	-	-	-	-	nnn	nnn		416	maker-scaffold_108|ref0001929-exonerate_est2genome-gene-0.1			-	-	-2.48829	-	-2.09532	nnd	nnd		-	-
417	maker-scaffold_108|ref0001929-exonerate_est2genome-gene-1.0			-	-	-	-	-	nnn	nnn		-	-	-	-	-	nnn	nnn		-	-	-	-	-	nnn	nnn		-	-	-	-	-	nnn	nnn		417	maker-scaffold_108|ref0001929-exonerate_est2genome-gene-1.0			-	-	2.10246	-	1.56536	nnu	nnu		-	-
418	maker-scaffold_108|ref0001929-exonerate_est2genome-gene-1.1			-	-	-	-	-	nnn	nnn		-	-	1.89186	-	1.23784	nnu	nnu		-	-	-	-	-	nnn	nnn		-	-	-	-	-	nnn	nnn		418	maker-scaffold_108|ref0001929-exonerate_est2genome-gene-1.1			-	-	-	-	-	nnn	nnn		-	-
419	maker-scaffold_108|ref0001929-snap-gene-1.17			-	-	-	-	-	nnn	nnn		-	-	-	-	-	nnn	nnn		-	-	-	-	-	nnn	nnn		-	-	-	-	-	nnn	nnn		419	maker-scaffold_108|ref0001929-snap-gene-1.17			-	-	-	-	-	nnn	nnn		-	-
420	maker-scaffold_10800|ref0045874-exonerate_est2genome-gene-0.0			-	-	-	-	-	nnn	nnn		-	-	1.22989	-	-	nnu	nnn		-	-	-	-	-	nnn	nnn		-	-	-	-	-	nnn	nnn		420	maker-scaffold_10800|ref0045874-exonerate_est2genome-gene-0.0			-	-	-	-	-	nnn	nnn		-	-
421	maker-scaffold_10802|ref0045876-exonerate_est2genome-gene-0.0	35		-	-	-1.45854	-	-	nnd	nnn		-	-1.34718	-2.36892	-	-	ndd	nnn		-	-	-1.61139	-	-	nnd	nnn		-	-1.53577	-3.01677	-	-1.481	ndd	nnd		421	maker-scaffold_10802|ref0045876-exonerate_est2genome-gene-0.0			-	-	-	-	-	nnn	nnn		-	-1.43675
422	maker-scaffold_10803|ref0045877-exonerate_est2genome-gene-0.0			-	-	-1.70332	-	-1.79778	nnd	nnd		-	-	-	-	-	nnn	nnn		-	-	-	-	-	nnn	nnn		-	-	-2.11744	-	-	nnd	nnn		422	maker-scaffold_10803|ref0045877-exonerate_est2genome-gene-0.0			-	-	-1.29704	-	-1.39674	nnd	nnd		-	-
423	maker-scaffold_10803|ref0045877-exonerate_est2genome-gene-0.1			-	-	-	-	-	nnn	nnn		-	-	-1.28674	-	-	nnd	nnn		-	-	-	-	-	nnn	nnn		-	-	-	-	-	nnn	nnn		423	maker-scaffold_10803|ref0045877-exonerate_est2genome-gene-0.1			-	-	-	-	-	nnn	nnn		-	-
424	maker-scaffold_10807|ref0045873-exonerate_est2genome-gene-0.1	36		-	1.52839	2.99963	-	1.47124	nuu	nnu		-	-	1.33116	-	-	nnu	nnn		-	-	1.51793	-	-	nnu	nnn		-	1.43618	1.8503	-	-	nuu	nnn		424	maker-scaffold_10807|ref0045873-exonerate_est2genome-gene-0.1			-	-	2.30676	-	1.26971	nnu	nnu		-	-
425	maker-scaffold_1081|ref0000353-exonerate_est2genome-gene-0.0			-	-	-	-	-	nnn	nnn		-	-	-	-	-	nnn	nnn		-	-	2.03723	-	1.27632	nnu	nnu		-	-	-	-	-	nnn	nnn		425	maker-scaffold_1081|ref0000353-exonerate_est2genome-gene-0.0			-	-	-	-	-	nnn	nnn		-	-
426	maker-scaffold_1081|ref0000353-exonerate_est2genome-gene-0.1			-	-	-	-	-1.78304	nnn	nnd		-	-	-	-	-	nnn	nnn		-	-	-	-	-	nnn	nnn		-	-	-	-	-	nnn	nnn		426	maker-scaffold_1081|ref0000353-exonerate_est2genome-gene-0.1			-	-	-1.82582	-	-	nnd	nnn		-	-
427	maker-scaffold_1081|ref0000353-exonerate_est2genome-gene-0.5			-	-	-	-	-	nnn	nnn		-	-	-	-	-	nnn	nnn		-	-	-	-	-	nnn	nnn		-	-	-	-	-	nnn	nnn		427	maker-scaffold_1081|ref0000353-exonerate_est2genome-gene-0.5			-	-	-1.83722	-	-	nnd	nnn		-	-
428	maker-scaffold_1081|ref0000353-exonerate_est2genome-gene-0.6			-	1.32603	-	-	-	nun	nnn		-	-	-	-	-	nnn	nnn		-	-	-	-	-	nnn	nnn		-	-	-	-	-	nnn	nnn		428	maker-scaffold_1081|ref0000353-exonerate_est2genome-gene-0.6			-	-	-	-	-	nnn	nnn		-	-
429	maker-scaffold_1081|ref0000353-exonerate_est2genome-gene-0.7			-	-	-	-	-	nnn	nnn		-	4.46331	5.11381	-	-	nuu	nnn		-	-	-	-	-	nnn	nnn		-	-	-	-	-	nnn	nnn		429	maker-scaffold_1081|ref0000353-exonerate_est2genome-gene-0.7			-	-	-	-	-	nnn	nnn		-	1.38195
430	maker-scaffold_10810|ref0027959-exonerate_est2genome-gene-0.0			-	-	-	-	-	nnn	nnn		-	-	-	-	-	nnn	nnn		-1.37337	-	-	-	-	dnn	dnn		-	-	1.35744	-	-	nnu	nnn		430	maker-scaffold_10810|ref0027959-exonerate_est2genome-gene-0.0			-	-	-	-	-	nnn	nnn		-	-
431	maker-scaffold_10813|ref0027956-exonerate_est2genome-gene-0.1			-	-	3.80025	-	2.61605	nnu	nnu		-	-	3.21664	-	-	nnu	nnn		-	-	-	-	-	nnn	nnn		-	-	4.96486	-	-	nnu	nnn		431	maker-scaffold_10813|ref0027956-exonerate_est2genome-gene-0.1	29		-	-	5.2376	-	3.86031	nnu	nnu		-	-
432	maker-scaffold_10815|ref0027962-exonerate_est2genome-gene-0.1			-	-	-	-	-	nnn	nnn		-	-	-	-	-	nnn	nnn		-	-	-	-	-	nnn	nnn		-	-	-	-	-	nnn	nnn		432	maker-scaffold_10815|ref0027962-exonerate_est2genome-gene-0.1			-	-	-	-	-	nnn	nnn		-	-
433	maker-scaffold_10817|ref0027960-exonerate_est2genome-gene-0.0			-	-	-	-	-	nnn	nnn		-	-	-	-	-	nnn	nnn		-	-	-	-	-	nnn	nnn		-	-	-	-	-	nnn	nnn		433	maker-scaffold_10817|ref0027960-exonerate_est2genome-gene-0.0			-	-	-	-	-	nnn	nnn		1.8775	1.87936
434	maker-scaffold_1082|ref0000352-exonerate_est2genome-gene-0.5			-	-	-	-	-	nnn	nnn		-	1.46529	2.46095	-	-	nuu	nnn		-	-	1.25368	-	-	nnu	nnn		-	-	-	-	-1.34764	nnn	nnd		434	maker-scaffold_1082|ref0000352-exonerate_est2genome-gene-0.5	30		-	1.63357	1.57493	-	-	nuu	nnn		-	1.54005
435	maker-scaffold_10820|ref0033271-exonerate_est2genome-gene-0.1			-	-	-	-	-	nnn	nnn		-	-	-	-	-	nnn	nnn		-	-	-	-	-	nnn	nnn		-	-	-	-	-	nnn	nnn		435	maker-scaffold_10820|ref0033271-exonerate_est2genome-gene-0.1			-	-	-	-	-	nnn	nnn		-	-
436	maker-scaffold_10822|ref0033269-exonerate_est2genome-gene-0.0	37		-	1.23524	1.83697	-	-	nuu	nnn		-	1.86439	2.6319	-	-	nuu	nnn		-	1.63197	1.52938	-	-	nuu	nnn		-	1.55629	2.00388	-	-	nuu	nnn		436	maker-scaffold_10822|ref0033269-exonerate_est2genome-gene-0.0	31		-	1.81514	4.47141	-	2.65627	nuu	nnu		1.65512	2.65902
437	maker-scaffold_10827|ref0033274-exonerate_est2genome-gene-0.0			-	-	-	-	-	nnn	nnn		-	-	-	-	-	nnn	nnn		-	-	-	-	-	nnn	nnn		-	-	-	-	-	nnn	nnn		437	maker-scaffold_10827|ref0033274-exonerate_est2genome-gene-0.0			-	-	2.82854	-	-	nnu	nnn		-	2.18567
438	maker-scaffold_10827|ref0033274-exonerate_est2genome-gene-0.1			-	-	-	-	-	nnn	nnn		-	-	-	-	-	nnn	nnn		-	-	-	-	-	nnn	nnn		-	2.67861	-	2.21466	-2.25831	nun	nud		438	maker-scaffold_10827|ref0033274-exonerate_est2genome-gene-0.1			-	-	-	-	-	nnn	nnn		2.14031	2.9316
439	maker-scaffold_10838|ref0015338-exonerate_est2genome-gene-0.0	38		-1.41478	-2.6385	-	-	2.65362	ddn	dnu		-	-1.20866	-	-	-	ndn	nnn		-	1.47869	-	-	-	nun	nnn		-1.3398	-	-	-	-	dnn	dnn		439	maker-scaffold_10838|ref0015338-exonerate_est2genome-gene-0.0			-	-	2.26469	-	2.70783	nnu	nnu		-	-
440	maker-scaffold_10838|ref0015338-exonerate_est2genome-gene-0.1	39		-	-1.36718	-1.65607	-	-	ndd	nnn		-	-	-1.65864	-	-	nnd	nnn		-	-	-1.81756	-	-	nnd	nnn		-	-	-1.49184	-	-	nnd	nnn		440	maker-scaffold_10838|ref0015338-exonerate_est2genome-gene-0.1			-	-	-	-	-	nnn	nnn		-	-
441	maker-scaffold_10838|ref0015338-exonerate_est2genome-gene-0.3			-	-	-	-	-	nnn	nnn		-	-	-	-	-	nnn	nnn		-	-	-	-	-	nnn	nnn		-	-	1.57579	-	1.20837	nnu	nnu		441	maker-scaffold_10838|ref0015338-exonerate_est2genome-gene-0.3			-	-	-	-	-	nnn	nnn		-	-
442	maker-scaffold_1084|ref0000358-exonerate_est2genome-gene-0.2			-	-	-1.24667	-	-	nnd	nnn		-	-	-1.20872	-	-	nnd	nnn		-	-	-1.37565	-	-	nnd	nnn		-	-	-	-	-	nnn	nnn		442	maker-scaffold_1084|ref0000358-exonerate_est2genome-gene-0.2			-	-	-	-	-	nnn	nnn		-	-
443	maker-scaffold_10840|ref0020844-exonerate_est2genome-gene-0.0	40		-2.33076	-2.36942	-	-	1.78706	ddn	dnu		-	-	-2.27206	-	-1.29387	nnd	nnd		1.70653	-	-	-	-	unn	unn		-	-	-	-1.256	-	nnn	ndn		443	maker-scaffold_10840|ref0020844-exonerate_est2genome-gene-0.0			-	-	3.33897	-	3.28455	nnu	nnu		-	-
444	maker-scaffold_10849|ref0020843-exonerate_est2genome-gene-0.0			-	-	-	-	-	nnn	nnn		-	-	-	-	-	nnn	nnn		-	-	-	-	-	nnn	nnn		-	-	-	-	-	nnn	nnn		444	maker-scaffold_10849|ref0020843-exonerate_est2genome-gene-0.0			-	-	-	-	-	nnn	nnn		-	-
445	maker-scaffold_1085|ref0000357-exonerate_est2genome-gene-0.3			-	-	2.63274	-	1.77326	nnu	nnu		-	-	3.25868	-	-	nnu	nnn		-	-	-	-	-	nnn	nnn		-	-	3.07399	-	-	nnu	nnn		445	maker-scaffold_1085|ref0000357-exonerate_est2genome-gene-0.3			-	1.325	1.58695	-	-	nuu	nnn		-	-
446	maker-scaffold_10850|ref0002766-exonerate_est2genome-gene-0.0			-	-	1.50909	-	-	nnu	nnn		-	1.5129	2.25041	-	-	nuu	nnn		-	-	-	-	-	nnn	nnn		-	-	-	-	-	nnn	nnn		446	maker-scaffold_10850|ref0002766-exonerate_est2genome-gene-0.0			-	-	2.21908	-	1.77598	nnu	nnu		-	-
447	maker-scaffold_10855|ref0002761-exonerate_est2genome-gene-0.0			-	-	-	-	-	nnn	nnn		-	-	-	-	-	nnn	nnn		-	-	-	-	-	nnn	nnn		-	-	-	-	-	nnn	nnn		447	maker-scaffold_10855|ref0002761-exonerate_est2genome-gene-0.0			-	-	-	-	-	nnn	nnn		-	2.28267
448	maker-scaffold_10856|ref0002760-exonerate_est2genome-gene-0.0			-	-	-	-	-	nnn	nnn		-	-	-	-	-	nnn	nnn		-	-	-	-	-	nnn	nnn		-	-	-	-	-	nnn	nnn		448	maker-scaffold_10856|ref0002760-exonerate_est2genome-gene-0.0			-	-	-	-	-	nnn	nnn		-	-
449	maker-scaffold_10857|ref0002759-exonerate_est2genome-gene-0.0			-	-	-	-	-	nnn	nnn		-	-	2.44679	-	-	nnu	nnn		-	-	-	-	-	nnn	nnn		-	-	-	-	-	nnn	nnn		449	maker-scaffold_10857|ref0002759-exonerate_est2genome-gene-0.0			-	-	-	-	-	nnn	nnn		-	-
450	maker-scaffold_10858|ref0002768-exonerate_est2genome-gene-0.0			-	-	-	-	-	nnn	nnn		-	-	-	-	-	nnn	nnn		-	-	-	-	-	nnn	nnn		-	-	-	-	-	nnn	nnn		450	maker-scaffold_10858|ref0002768-exonerate_est2genome-gene-0.0			-	-	2.2403	-	1.99085	nnu	nnu		-	-
451	maker-scaffold_10858|ref0002768-exonerate_est2genome-gene-0.1			-	-	-	-	-	nnn	nnn		-	-	-1.40972	-	-	nnd	nnn		-	-	-	-	-	nnn	nnn		-	-	-1.75271	-	-1.77788	nnd	nnd		451	maker-scaffold_10858|ref0002768-exonerate_est2genome-gene-0.1			-	-	1.28473	-	-	nnu	nnn		-	-
452	maker-scaffold_10865|ref0008247-exonerate_est2genome-gene-0.0			-	-	-1.61601	-	-2.68246	nnd	nnd		-	-	-	-	-	nnn	nnn		-	-	-	-	-	nnn	nnn		-	-	-	-	-1.45113	nnn	nnd		452	maker-scaffold_10865|ref0008247-exonerate_est2genome-gene-0.0			-	-	-	-	-	nnn	nnn		-	-
453	maker-scaffold_10865|ref0008247-exonerate_est2genome-gene-0.1			-	1.22154	-	-	-2.58445	nun	nnd		-	-	-	-	-	nnn	nnn		-	-	-	-	-	nnn	nnn		-	-	-	-	-	nnn	nnn		453	maker-scaffold_10865|ref0008247-exonerate_est2genome-gene-0.1			-	-	-	-	-	nnn	nnn		-	-
454	maker-scaffold_10865|ref0008247-snap-gene-0.8			-	-	-	-	-	nnn	nnn		-	-	-	-	-	nnn	nnn		-	-	-	-	-	nnn	nnn		-	-	-	-	-	nnn	nnn		454	maker-scaffold_10865|ref0008247-snap-gene-0.8			-	-	-	-	-	nnn	nnn		-	-1.3755
455	maker-scaffold_10869|ref0008243-exonerate_est2genome-gene-0.2			-	-	-	-	-	nnn	nnn		-	-	-	-	-	nnn	nnn		-	-	-	-	-	nnn	nnn		-	-	-	-	-	nnn	nnn		455	maker-scaffold_10869|ref0008243-exonerate_est2genome-gene-0.2			-	-	-	-	-	nnn	nnn		-	-
456	maker-scaffold_1087|ref0000355-exonerate_est2genome-gene-0.0			-	-	2.28775	-	1.80302	nnu	nnu		-	2.3054	3.37289	-	-	nuu	nnn		-	-	-	-	-	nnn	nnn		-	-	2.76598	-	1.94595	nnu	nnu		456	maker-scaffold_1087|ref0000355-exonerate_est2genome-gene-0.0			-	-	-	-	-	nnn	nnn		-	-
457	maker-scaffold_1087|ref0000355-exonerate_est2genome-gene-0.1			-	-	-	-	-	nnn	nnn		-	2.28996	3.70488	-	-	nuu	nnn		-	-	-	-	-	nnn	nnn		-	-	2.8404	-	2.70108	nnu	nnu		457	maker-scaffold_1087|ref0000355-exonerate_est2genome-gene-0.1			-	-	-	-	-	nnn	nnn		-	-
458	maker-scaffold_1087|ref0000355-exonerate_est2genome-gene-0.2			-	-	-	-	-	nnn	nnn		-	-	3.76201	-	-	nnu	nnn		-	-	-	-	-	nnn	nnn		-	-	2.53961	-	-	nnu	nnn		458	maker-scaffold_1087|ref0000355-exonerate_est2genome-gene-0.2			-	-	2.29624	-	-	nnu	nnn		-	-
459	maker-scaffold_10871|ref0038750-exonerate_est2genome-gene-0.2			-	-	-	-	-	nnn	nnn		-	-	-3.15365	-	-	nnd	nnn		-	-	-	-	-	nnn	nnn		-	-	-	-	-	nnn	nnn		459	maker-scaffold_10871|ref0038750-exonerate_est2genome-gene-0.2			-	-	-1.42185	-	-1.59094	nnd	nnd		-	-
460	maker-scaffold_10874|ref0038747-exonerate_est2genome-gene-0.0			-	-	-	-	-	nnn	nnn		-	-	1.47894	-	-	nnu	nnn		-	-	-	-	-	nnn	nnn		-	-	-1.93634	-	-1.87391	nnd	nnd		460	maker-scaffold_10874|ref0038747-exonerate_est2genome-gene-0.0			-	-	-	-	-	nnn	nnn		-	-
461	maker-scaffold_10881|ref0047513-exonerate_est2genome-gene-0.0			-	-	-	-	-	nnn	nnn		-	-	-	-	-	nnn	nnn		-	-	-1.27409	-	-	nnd	nnn		-	-	-	-	-	nnn	nnn		461	maker-scaffold_10881|ref0047513-exonerate_est2genome-gene-0.0			-	-	-	-	-	nnn	nnn		-	-
462	maker-scaffold_10882|ref0047514-exonerate_est2genome-gene-0.0			-	-	-	-	-	nnn	nnn		-	-	-	-	-	nnn	nnn		3.22133	2.72775	-	-	-1.86388	uun	und		2.08309	1.43532	2.31306	-	-	uuu	unn		462	maker-scaffold_10882|ref0047514-exonerate_est2genome-gene-0.0			-	-	-	-	-	nnn	nnn		-	-
463	maker-scaffold_10883|ref0047515-exonerate_est2genome-gene-0.2			-	-	-1.57111	-	-1.23628	nnd	nnd		-	-	-	-	-	nnn	nnn		-	-	-	-	-	nnn	nnn		-	-	-1.59512	-	-1.37348	nnd	nnd		463	maker-scaffold_10883|ref0047515-exonerate_est2genome-gene-0.2			-	-	-	-	-	nnn	nnn		-	-
464	maker-scaffold_10888|ref0047520-exonerate_est2genome-gene-0.0	41		-	-	-2.72981	-	-	nnd	nnn		-	-3.51808	-5.12704	-	-	ndd	nnn		-	-	-1.88793	-	-	nnd	nnn		-	-2.17726	-3.29689	-	-	ndd	nnn		464	maker-scaffold_10888|ref0047520-exonerate_est2genome-gene-0.0			-	-	-	-	-	nnn	nnn		-	-
465	maker-scaffold_1089|ref0000349-exonerate_est2genome-gene-0.0			-	-	-	-	-	nnn	nnn		-	-1.38392	-2.25473	-	-	ndd	nnn		-	-	-	-	-	nnn	nnn		-	-	-1.63084	-	-	nnd	nnn		465	maker-scaffold_1089|ref0000349-exonerate_est2genome-gene-0.0			-	-	-2.14535	-	-1.86604	nnd	nnd		-	-
466	maker-scaffold_10891|ref0029610-exonerate_est2genome-gene-0.0			-	-	-	-	-	nnn	nnn		-	-	-	-	-	nnn	nnn		-	-	-	-	-	nnn	nnn		-	-	-	-	-	nnn	nnn		466	maker-scaffold_10891|ref0029610-exonerate_est2genome-gene-0.0			-	-	1.34416	-	-	nnu	nnn		-	-
467	maker-scaffold_10898|ref0029619-exonerate_est2genome-gene-0.0			-	-	-	-	-	nnn	nnn		-	-	-	-	-	nnn	nnn		-	-	-	-	-	nnn	nnn		-	-	-	-	-	nnn	nnn		467	maker-scaffold_10898|ref0029619-exonerate_est2genome-gene-0.0			-	-	1.54477	-	1.71826	nnu	nnu		-	-
468	maker-scaffold_109|ref0001930-exonerate_est2genome-gene-0.1			-	-	-	-	-	nnn	nnn		-	-	-	-	-	nnn	nnn		-	-	-	-	-	nnn	nnn		-	-	-	-	-	nnn	nnn		468	maker-scaffold_109|ref0001930-exonerate_est2genome-gene-0.1			-	-	-1.3924	-	-	nnd	nnn		-	-
469	maker-scaffold_109|ref0001930-exonerate_est2genome-gene-1.0			-	-	-	-	-	nnn	nnn		-	-	-	-	-	nnn	nnn		-	-	-	-	-	nnn	nnn		-	-	-	-	-	nnn	nnn		469	maker-scaffold_109|ref0001930-exonerate_est2genome-gene-1.0			-	-	1.66697	-	2.58891	nnu	nnu		-	-
470	maker-scaffold_109|ref0001930-exonerate_est2genome-gene-1.2			-	-	-	-	-	nnn	nnn		-	-	2.60074	-	-	nnu	nnn		-	-	-	-	-	nnn	nnn		-	-	-	-	-	nnn	nnn		470	maker-scaffold_109|ref0001930-exonerate_est2genome-gene-1.2			-	-	-	-	-	nnn	nnn		-	-
471	maker-scaffold_109|ref0001930-exonerate_est2genome-gene-1.3			-	-	-1.8223	-	-2.11355	nnd	nnd		-	-	-	-	-	nnn	nnn		-1.57403	-1.295	-	-	-	ddn	dnn		-1.47026	-1.26592	-2.81802	-	-1.55211	ddd	dnd		471	maker-scaffold_109|ref0001930-exonerate_est2genome-gene-1.3			-	-	-	-	-	nnn	nnn		-1.3944	-1.63967
472	maker-scaffold_1090|ref0030910-exonerate_est2genome-gene-0.3			-	-	1.21116	-	-	nnu	nnn		-	-	-	-	-	nnn	nnn		-	-	-	-	-	nnn	nnn		-	-	-	-	-	nnn	nnn		472	maker-scaffold_1090|ref0030910-exonerate_est2genome-gene-0.3			-	-	1.78641	-	-	nnu	nnn		-	-
473	maker-scaffold_1090|ref0030910-exonerate_est2genome-gene-0.4			-	-	-	-	-	nnn	nnn		-	-	-	-	-	nnn	nnn		-	-	-	-	-	nnn	nnn		-	-	-	-	-	nnn	nnn		473	maker-scaffold_1090|ref0030910-exonerate_est2genome-gene-0.4			-	-	1.43878	-	-	nnu	nnn		-	-
474	maker-scaffold_1090|ref0030910-exonerate_est2genome-gene-0.5			-	-	2.0618	-	-	nnu	nnn		-	-	-	-	-	nnn	nnn		-	-	1.22144	-	-	nnu	nnn		-	-	1.67712	-	-	nnu	nnn		474	maker-scaffold_1090|ref0030910-exonerate_est2genome-gene-0.5			-	-	-	-	-	nnn	nnn		-	-
475	maker-scaffold_10906|ref0012286-exonerate_est2genome-gene-0.1			-	-1.65843	-	-	1.58169	ndn	nnu		-	-	-	-	-	nnn	nnn		1.36907	1.28973	-	-	-	uun	unn		-	-	-	-	-	nnn	nnn		475	maker-scaffold_10906|ref0012286-exonerate_est2genome-gene-0.1			-	-	-	-	-	nnn	nnn		-	-
476	maker-scaffold_10907|ref0012285-exonerate_est2genome-gene-0.0			-	-	-2.98549	-	-2.21771	nnd	nnd		-	-	-	-	-	nnn	nnn		-2.25219	-2.89568	-4.19031	-	-	ddd	dnn		-	-	-	-	-	nnn	nnn		476	maker-scaffold_10907|ref0012285-exonerate_est2genome-gene-0.0			-	-	-	-	-	nnn	nnn		-	-
477	maker-scaffold_1091|ref0030911-exonerate_est2genome-gene-0.1			-	-	1.41025	-	-	nnu	nnn		-	-	-	-	-	nnn	nnn		-	-	1.93331	-	-	nnu	nnn		-	-	-	-	-	nnn	nnn		477	maker-scaffold_1091|ref0030911-exonerate_est2genome-gene-0.1			-	-	4.07973	-	2.44554	nnu	nnu		-	-
478	maker-scaffold_10915|ref0030270-exonerate_est2genome-gene-0.0			-	-	-	-	-	nnn	nnn		-	-	-1.55741	-	-	nnd	nnn		-	-	-	-	-	nnn	nnn		-	-	-	-	-	nnn	nnn		478	maker-scaffold_10915|ref0030270-exonerate_est2genome-gene-0.0			-	-	-	-	-	nnn	nnn		-	-
479	maker-scaffold_10917|ref0030268-exonerate_est2genome-gene-0.0			-	-	-	-	-	nnn	nnn		-	-	-	-	-	nnn	nnn		-	-	-	-	-	nnn	nnn		-	-	-1.47094	-	-1.33608	nnd	nnd		479	maker-scaffold_10917|ref0030268-exonerate_est2genome-gene-0.0			-	-	-	-	-	nnn	nnn		-	-
480	maker-scaffold_10917|ref0030268-exonerate_est2genome-gene-0.1			-	-	-	-	-	nnn	nnn		-	-	-	-	-	nnn	nnn		-	-	-	-	-	nnn	nnn		-	-	-	-	-	nnn	nnn		480	maker-scaffold_10917|ref0030268-exonerate_est2genome-gene-0.1			-	-	-	-	-	nnn	nnn		-	-
481	maker-scaffold_10918|ref0030275-exonerate_est2genome-gene-0.1			-	-	2.08208	-	-	nnu	nnn		-	1.56961	1.29626	-	-	nuu	nnn		-	-	-	-	-	nnn	nnn		-	1.66047	2.54626	-	-	nuu	nnn		481	maker-scaffold_10918|ref0030275-exonerate_est2genome-gene-0.1			-	-	2.26652	-	2.0652	nnu	nnu		-	-
482	maker-scaffold_10919|ref0030276-exonerate_est2genome-gene-0.1			-	-	-	-	-	nnn	nnn		-	-	-	-	-	nnn	nnn		-	-	-	-	-	nnn	nnn		-1.40401	-	-	-	-	dnn	dnn		482	maker-scaffold_10919|ref0030276-exonerate_est2genome-gene-0.1			-	-	-	-	-	nnn	nnn		-	-
483	maker-scaffold_1092|ref0030912-exonerate_est2genome-gene-0.2			-	-	-	-	-	nnn	nnn		-	-	-	-	-	nnn	nnn		-	-	-	-	-	nnn	nnn		-	-	-	-	-	nnn	nnn		483	maker-scaffold_1092|ref0030912-exonerate_est2genome-gene-0.2			-	-	1.93888	-	-	nnu	nnn		-	-
484	maker-scaffold_10924|ref0025025-exonerate_est2genome-gene-0.0			-	-	-	-	-	nnn	nnn		-	-	-	-	-	nnn	nnn		-	-	-	-	-	nnn	nnn		-	-	-	-	-	nnn	nnn		484	maker-scaffold_10924|ref0025025-exonerate_est2genome-gene-0.0			-	-	-	-	1.39845	nnn	nnu		-	-
485	maker-scaffold_10926|ref0025023-exonerate_est2genome-gene-0.1			-	-	-	-	-	nnn	nnn		-	-	-	-	-	nnn	nnn		-	-	-	-	-	nnn	nnn		-	-	1.25201	-	1.24419	nnu	nnu		485	maker-scaffold_10926|ref0025023-exonerate_est2genome-gene-0.1			-	-	-	-	-	nnn	nnn		-	-
486	maker-scaffold_10927|ref0025022-exonerate_est2genome-gene-0.0			-	-	-	-	-	nnn	nnn		-	-	-	-	-	nnn	nnn		-	-	-	-	-	nnn	nnn		-	-	-	-	-	nnn	nnn		486	maker-scaffold_10927|ref0025022-exonerate_est2genome-gene-0.0			-	-	-	-	-1.63905	nnn	nnd		-	-
487	maker-scaffold_1093|ref0030913-exonerate_est2genome-gene-0.4			-	-	-	-	-	nnn	nnn		-	-	-	-	-	nnn	nnn		-	-	-	-	-	nnn	nnn		-	-	-	-	-	nnn	nnn		487	maker-scaffold_1093|ref0030913-exonerate_est2genome-gene-0.4			-	-	-2.2035	-	-1.57184	nnd	nnd		-	-
488	maker-scaffold_1093|ref0030913-exonerate_est2genome-gene-0.6			-	-	-	-	-	nnn	nnn		-	-	-	-	-	nnn	nnn		-	-	-	-	-	nnn	nnn		-	-	-	-	-	nnn	nnn		488	maker-scaffold_1093|ref0030913-exonerate_est2genome-gene-0.6			-	-	1.28474	-	-	nnu	nnn		-	-
489	maker-scaffold_1093|ref0030913-exonerate_est2genome-gene-0.8			-	-	-	-	-	nnn	nnn		-	-	-	-	-	nnn	nnn		-	-	-	-	-	nnn	nnn		-	-	-	-	1.28359	nnn	nnu		489	maker-scaffold_1093|ref0030913-exonerate_est2genome-gene-0.8			-	-	-	-	-	nnn	nnn		-	-
490	maker-scaffold_10930|ref0042766-exonerate_est2genome-gene-0.0			-	-	-	-	-1.30561	nnn	nnd		-	-	1.30858	-	-	nnu	nnn		-	-	-	-	-	nnn	nnn		-1.33177	-1.9555	-	-	1.4377	ddn	dnu		490	maker-scaffold_10930|ref0042766-exonerate_est2genome-gene-0.0			-	-	-1.68656	-	-	nnd	nnn		-	-1.28119
491	maker-scaffold_10932|ref0042768-exonerate_est2genome-gene-0.0			-	-	-	-	-	nnn	nnn		-	-	-	-	-	nnn	nnn		-	-	-	-	-	nnn	nnn		-	-	-	-	-	nnn	nnn		491	maker-scaffold_10932|ref0042768-exonerate_est2genome-gene-0.0			-	-	2.10479	-	-	nnu	nnn		-	-
492	maker-scaffold_10934|ref0042770-exonerate_est2genome-gene-0.0			-	-	-	-	-	nnn	nnn		-	-	-	-	-	nnn	nnn		-	-	-	-	-	nnn	nnn		-	-1.23003	-	-1.81684	-	ndn	ndn		492	maker-scaffold_10934|ref0042770-exonerate_est2genome-gene-0.0			-	-	-	-	-	nnn	nnn		-	-
493	maker-scaffold_10935|ref0042771-exonerate_est2genome-gene-0.1			-	-	1.65669	-	-	nnu	nnn		-	-	-	-	-	nnn	nnn		2.72376	2.17181	2.02305	-	-	uuu	unn		1.50272	-	2.40522	-	1.30504	unu	unu		493	maker-scaffold_10935|ref0042771-exonerate_est2genome-gene-0.1			-	-	-	-	-	nnn	nnn		-	-
494	maker-scaffold_10937|ref0042773-exonerate_est2genome-gene-0.0			-	-	-	-	-	nnn	nnn		-	-	-	-	-	nnn	nnn		-	-	-	-	-	nnn	nnn		-	-	-	-	-	nnn	nnn		494	maker-scaffold_10937|ref0042773-exonerate_est2genome-gene-0.0			-	-	-	-	-	nnn	nnn		-	-
495	maker-scaffold_10939|ref0042775-exonerate_est2genome-gene-0.0			-	-	1.35035	-	-	nnu	nnn		-	-	-	-	-	nnn	nnn		-	-	-	-	-	nnn	nnn		-	-	-	-	-	nnn	nnn		495	maker-scaffold_10939|ref0042775-exonerate_est2genome-gene-0.0			-	-	-	-	-	nnn	nnn		-	-
496	maker-scaffold_10939|ref0042775-exonerate_est2genome-gene-0.1			-	-	-	-	-	nnn	nnn		-	-	-	-	-	nnn	nnn		-	-	-	-	-	nnn	nnn		-	-	-	-	-	nnn	nnn		496	maker-scaffold_10939|ref0042775-exonerate_est2genome-gene-0.1			-	-	1.50424	-	-	nnu	nnn		-	-
497	maker-scaffold_10941|ref0037443-exonerate_est2genome-gene-0.0			-	-	-	-	-	nnn	nnn		-	-	-1.98066	-	-	nnd	nnn		-	-	-	-	-	nnn	nnn		-	-	-	-	-	nnn	nnn		497	maker-scaffold_10941|ref0037443-exonerate_est2genome-gene-0.0			-	-	-	-	-	nnn	nnn		-	-
498	maker-scaffold_10947|ref0037449-exonerate_est2genome-gene-0.0			-	-	-	-	-	nnn	nnn		-	-	3.31258	-	-	nnu	nnn		-	-	-	-	-	nnn	nnn		-	-	-	-	-	nnn	nnn		498	maker-scaffold_10947|ref0037449-exonerate_est2genome-gene-0.0			-	-	-	-	-	nnn	nnn		-	-
499	maker-scaffold_10949|ref0037440-exonerate_est2genome-gene-0.0			-	-1.75856	-	-	-	ndn	nnn		-	-	-	-	-	nnn	nnn		-2.54371	-2.55559	-2.77829	-	-	ddd	dnn		-	-	-	-	-	nnn	nnn		499	maker-scaffold_10949|ref0037440-exonerate_est2genome-gene-0.0			-	-	-	-	1.34699	nnn	nnu		-	-
500	maker-scaffold_10949|ref0037440-exonerate_est2genome-gene-0.1			-	-	-	-	-	nnn	nnn		-	-	-	-	-	nnn	nnn		-	-	-	-	-	nnn	nnn		-	-	-	-	-	nnn	nnn		500	maker-scaffold_10949|ref0037440-exonerate_est2genome-gene-0.1			-	-	-	-	-	nnn	nnn		-	-
501	maker-scaffold_1095|ref0030907-exonerate_est2genome-gene-0.0	42		-1.69335	-2.44088	-2.14023	-	-	ddd	dnn		-	-1.3916	-3.1596	-	-1.768	ndd	nnd		1.47378	-	-1.97508	-1.36287	-2.086	und	udd		-	-1.46884	-2.53362	-1.30539	-	ndd	ndn		501	maker-scaffold_1095|ref0030907-exonerate_est2genome-gene-0.0			-	-	-	-	-	nnn	nnn		-	-
502	maker-scaffold_10952|ref0006847-exonerate_est2genome-gene-0.0			-	1.48965	1.56945	-	-	nuu	nnn		-	-	1.49177	-	-	nnu	nnn		-	-	-	-	-	nnn	nnn		-	-	-	-	-	nnn	nnn		502	maker-scaffold_10952|ref0006847-exonerate_est2genome-gene-0.0			-	-	-	-	-	nnn	nnn		-	-
503	maker-scaffold_10957|ref0006852-exonerate_est2genome-gene-0.0			-	-	-	-	-	nnn	nnn		-	-	-	-	-	nnn	nnn		-	-	-	-	-	nnn	nnn		-	-	-	-	-	nnn	nnn		503	maker-scaffold_10957|ref0006852-exonerate_est2genome-gene-0.0			-	-	-	-	1.81556	nnn	nnu		-	-
504	maker-scaffold_10958|ref0006845-exonerate_est2genome-gene-0.0			-	-	-	-	-	nnn	nnn		-	-	-	-	-	nnn	nnn		-	-	-	-	-	nnn	nnn		-	-1.30021	-	-	1.48025	ndn	nnu		504	maker-scaffold_10958|ref0006845-exonerate_est2genome-gene-0.0			-	-1.40676	-1.8611	-	-	ndd	nnn		-	-
505	maker-scaffold_10958|ref0006845-exonerate_est2genome-gene-0.1			-	-	-	-	-	nnn	nnn		-	-	-	-	-	nnn	nnn		-	-	-	-	-	nnn	nnn		-	-	-	-	-	nnn	nnn		505	maker-scaffold_10958|ref0006845-exonerate_est2genome-gene-0.1			-	-	1.67695	-	1.33645	nnu	nnu		-	-
506	maker-scaffold_1096|ref0030908-exonerate_est2genome-gene-0.0			-	-	-	-	-	nnn	nnn		-	-	-	-	-	nnn	nnn		-	-	-	-	-	nnn	nnn		-	-	-	-	-	nnn	nnn		506	maker-scaffold_1096|ref0030908-exonerate_est2genome-gene-0.0			-	-	1.97861	-	-	nnu	nnn		-	-
507	maker-scaffold_1096|ref0030908-exonerate_est2genome-gene-0.2			-	-	-2.12323	-	-	nnd	nnn		-	-	-	-	-	nnn	nnn		-	-	-	-	-	nnn	nnn		-	-	-	-	-	nnn	nnn		507	maker-scaffold_1096|ref0030908-exonerate_est2genome-gene-0.2	32		-	-	-2.04527	-	-	nnd	nnn		-	-1.5915
508	maker-scaffold_1096|ref0030908-exonerate_est2genome-gene-0.3			-	-	-	-	-	nnn	nnn		-	-	-	-	-	nnn	nnn		-	-	-	-	-	nnn	nnn		-	-	-	-	-	nnn	nnn		508	maker-scaffold_1096|ref0030908-exonerate_est2genome-gene-0.3			-	-	2.4828	-	2.01455	nnu	nnu		-	-
509	maker-scaffold_1096|ref0030908-exonerate_est2genome-gene-0.5			-	-	-	-	-	nnn	nnn		-	-	-	-	-	nnn	nnn		-	-	-	-	-	nnn	nnn		-	-	-	-	-	nnn	nnn		509	maker-scaffold_1096|ref0030908-exonerate_est2genome-gene-0.5			-	-	1.80927	-	-	nnu	nnn		-	-
510	maker-scaffold_10960|ref0001400-exonerate_est2genome-gene-0.0			-	-	-	-	-	nnn	nnn		-	-	-1.89904	-	-1.31839	nnd	nnd		-	-	-	-	-	nnn	nnn		-	-	-	-	-	nnn	nnn		510	maker-scaffold_10960|ref0001400-exonerate_est2genome-gene-0.0			-	-	-	-	-	nnn	nnn		-	-
511	maker-scaffold_10969|ref0001407-exonerate_est2genome-gene-0.0			-	-	-1.35822	-	-1.76513	nnd	nnd		-	-	-	-	-	nnn	nnn		-	-	-	-	-	nnn	nnn		-	-	-2.05273	-	-1.97032	nnd	nnd		511	maker-scaffold_10969|ref0001407-exonerate_est2genome-gene-0.0			-	-	-	-	-	nnn	nnn		-	-
512	maker-scaffold_1097|ref0030909-exonerate_est2genome-gene-0.1			-	-	-	-	-	nnn	nnn		-	-	1.37182	-	-	nnu	nnn		-	-	-	-	-	nnn	nnn		-	-	-	-	-	nnn	nnn		512	maker-scaffold_1097|ref0030909-exonerate_est2genome-gene-0.1			-	-	-	-	-	nnn	nnn		-	-
513	maker-scaffold_10970|ref0019522-exonerate_est2genome-gene-0.0			-	-	-	-	-	nnn	nnn		-	-	-	-	-	nnn	nnn		-	-	-	-	-	nnn	nnn		-	-	-	-	-	nnn	nnn		513	maker-scaffold_10970|ref0019522-exonerate_est2genome-gene-0.0			-	-	1.32913	-	-	nnu	nnn		-	-
514	maker-scaffold_10978|ref0019530-exonerate_est2genome-gene-0.0			-	-	1.32136	-	-	nnu	nnn		-	-	-	-	-	nnn	nnn		-	-	-	-	-	nnn	nnn		-	-	-	-	-	nnn	nnn		514	maker-scaffold_10978|ref0019530-exonerate_est2genome-gene-0.0			-	2.3405	4.45657	-	2.11606	nuu	nnu		-	-
515	maker-scaffold_1098|ref0030914-exonerate_est2genome-gene-0.0			-	-	-	-	-1.44919	nnn	nnd		-	-	-	-	1.28663	nnn	nnu		-	-	-	-	-	nnn	nnn		-	-	-	-	-	nnn	nnn		515	maker-scaffold_1098|ref0030914-exonerate_est2genome-gene-0.0			-	-	-1.30845	-	-	nnd	nnn		-	-
516	maker-scaffold_1098|ref0030914-exonerate_est2genome-gene-0.2			-	-	-	-	-4.03926	nnn	nnd		-	-	-	-	-	nnn	nnn		-	-	-	-	-	nnn	nnn		-	-	-	-	-	nnn	nnn		516	maker-scaffold_1098|ref0030914-exonerate_est2genome-gene-0.2			-	-	-	-	-	nnn	nnn		-	-
517	maker-scaffold_10980|ref0010701-exonerate_est2genome-gene-0.2			-	-	-	-	-	nnn	nnn		-	-	-	-	-	nnn	nnn		-	-	-	-	-	nnn	nnn		-	-	-	-	-	nnn	nnn		517	maker-scaffold_10980|ref0010701-exonerate_est2genome-gene-0.2			-	-	-1.27035	-	-	nnd	nnn		-	-
518	maker-scaffold_10983|ref0010702-exonerate_est2genome-gene-0.0			-	-	1.78317	-	1.40782	nnu	nnu		-	-	1.43312	-	-	nnu	nnn		-	-	3.58614	-	-	nnu	nnn		-	-	-	-	-	nnn	nnn		518	maker-scaffold_10983|ref0010702-exonerate_est2genome-gene-0.0			-	-	-	-	-	nnn	nnn		-	-
519	maker-scaffold_10984|ref0010697-exonerate_est2genome-gene-0.0			-	-	-	-	-	nnn	nnn		-	-	-	-	-	nnn	nnn		-	-	-	-	-	nnn	nnn		-	-	-1.22753	-	-	nnd	nnn		519	maker-scaffold_10984|ref0010697-exonerate_est2genome-gene-0.0			-	-	-	-	-	nnn	nnn		-	-
520	maker-scaffold_10989|ref0010694-exonerate_est2genome-gene-0.0			-	-	-	-	-	nnn	nnn		-	-	-	-	-	nnn	nnn		-	-	-	-	-	nnn	nnn		-	-	-2.16774	-	-	nnd	nnn		520	maker-scaffold_10989|ref0010694-exonerate_est2genome-gene-0.0			-	-	-	-	-	nnn	nnn		-	-
521	maker-scaffold_10989|ref0010694-exonerate_est2genome-gene-0.1			-	-	2.33409	-	2.38372	nnu	nnu		-	-	-	-	-	nnn	nnn		-	-	-	-	-	nnn	nnn		-	-	2.45811	-	1.95622	nnu	nnu		521	maker-scaffold_10989|ref0010694-exonerate_est2genome-gene-0.1			-	-	-	-	-	nnn	nnn		-	-
522	maker-scaffold_1099|ref0030915-exonerate_est2genome-gene-0.0			-	-	1.89514	-	1.44108	nnu	nnu		-	-	-	-	-	nnn	nnn		-	-	-	-	-	nnn	nnn		-	-	-	-	-	nnn	nnn		522	maker-scaffold_1099|ref0030915-exonerate_est2genome-gene-0.0			-	-	-	-	-	nnn	nnn		-	-
523	maker-scaffold_10994|ref0028684-exonerate_est2genome-gene-0.0			-	-	-	-	-	nnn	nnn		-	-	-	-	-	nnn	nnn		-	-	-	-	-	nnn	nnn		-	-	-1.23133	-	-	nnd	nnn		523	maker-scaffold_10994|ref0028684-exonerate_est2genome-gene-0.0			-	-	-	-	-	nnn	nnn		-	-
524	maker-scaffold_10995|ref0028685-exonerate_est2genome-gene-0.0			-	-	-	-	-	nnn	nnn		-	-	-	-	-	nnn	nnn		-	-	-	-	-	nnn	nnn		-	-	-	-	-	nnn	nnn		524	maker-scaffold_10995|ref0028685-exonerate_est2genome-gene-0.0			-	-	-	-	-	nnn	nnn		-	-
525	maker-scaffold_11|ref0042662-exonerate_est2genome-gene-2.0			-	-	-	-	-1.3386	nnn	nnd		-	-	-	-	-	nnn	nnn		-	-	-	-	-	nnn	nnn		-	-	-	-	-	nnn	nnn		525	maker-scaffold_11|ref0042662-exonerate_est2genome-gene-2.0			-	-1.80389	-1.6275	-	-	ndd	nnn		-	-
526	maker-scaffold_11|ref0042662-exonerate_est2genome-gene-2.1			-	-	-	-	-	nnn	nnn		-	-	-	-	-	nnn	nnn		-	-	-	-	-	nnn	nnn		-	-	-	-	-	nnn	nnn		526	maker-scaffold_11|ref0042662-exonerate_est2genome-gene-2.1			-	2.74043	2.80101	-	-	nuu	nnn		-	-
527	maker-scaffold_11|ref0042662-exonerate_est2genome-gene-2.2			-	-	-1.28831	-	-	nnd	nnn		-	-	-	-	-	nnn	nnn		-	-	-	-	-	nnn	nnn		-	-	-	-	-	nnn	nnn		527	maker-scaffold_11|ref0042662-exonerate_est2genome-gene-2.2			-	-	-	-	-	nnn	nnn		-	-
528	maker-scaffold_110|ref0032459-exonerate_est2genome-gene-1.0			-	-	-	-	-	nnn	nnn		-	-	-	-	-1.4981	nnn	nnd		-	-	-	-	-	nnn	nnn		-	-	-	-	-	nnn	nnn		528	maker-scaffold_110|ref0032459-exonerate_est2genome-gene-1.0			-	-	-	-	-	nnn	nnn		-	-
529	maker-scaffold_1100|ref0016978-exonerate_est2genome-gene-0.0			-	-	-	-	-	nnn	nnn		-	-	-	-	-	nnn	nnn		-2.32672	-4.82301	-3.79971	-	-	ddd	dnn		-	-2.41727	-5.12082	-	-2.70355	ndd	nnd		529	maker-scaffold_1100|ref0016978-exonerate_est2genome-gene-0.0			-	-	-5.25444	-	-	nnd	nnn		-	-
530	maker-scaffold_1100|ref0016978-exonerate_est2genome-gene-0.2			-	-	-	-	-	nnn	nnn		-	-	-	-	-	nnn	nnn		-	-	-	-	-	nnn	nnn		-	-	-	-	-	nnn	nnn		530	maker-scaffold_1100|ref0016978-exonerate_est2genome-gene-0.2			-	-	1.58081	-	-	nnu	nnn		-	-
531	maker-scaffold_1101|ref0016979-exonerate_est2genome-gene-0.2			-	-	-1.82511	-	-	nnd	nnn		-	-	1.96055	-	1.73413	nnu	nnu		-	-	-	-	-	nnn	nnn		-	-	-	-	-	nnn	nnn		531	maker-scaffold_1101|ref0016979-exonerate_est2genome-gene-0.2			-	-	-	-	-	nnn	nnn		-	-
532	maker-scaffold_1101|ref0016979-exonerate_est2genome-gene-0.3			-	-1.6218	-	-	-	ndn	nnn		-	-	-	-	-	nnn	nnn		-	-	-	-	-	nnn	nnn		-	-	-	-	-	nnn	nnn		532	maker-scaffold_1101|ref0016979-exonerate_est2genome-gene-0.3			-	-	-	-	-	nnn	nnn		-	-
533	maker-scaffold_11014|ref0013124-exonerate_est2genome-gene-0.0			-	-	-	-	-	nnn	nnn		-	-	-	-	-	nnn	nnn		-	-	-	-	-	nnn	nnn		-	-	-1.56259	-	-	nnd	nnn		533	maker-scaffold_11014|ref0013124-exonerate_est2genome-gene-0.0			-	-	-	-	-	nnn	nnn		-	-
534	maker-scaffold_1102|ref0016976-exonerate_est2genome-gene-0.2			-	-	-	-	-	nnn	nnn		-	-	-	-	-	nnn	nnn		-	-	-	-	-	nnn	nnn		-	-	-	-	-	nnn	nnn		534	maker-scaffold_1102|ref0016976-exonerate_est2genome-gene-0.2			-	-	1.52661	-	-	nnu	nnn		-	-
535	maker-scaffold_11024|ref0031106-exonerate_est2genome-gene-0.1			-	-	-	-	-	nnn	nnn		-	-	-	-	-	nnn	nnn		-	-	-	-	-	nnn	nnn		-	-	-	-	-	nnn	nnn		535	maker-scaffold_11024|ref0031106-exonerate_est2genome-gene-0.1			-	-	-1.6857	-	-1.2126	nnd	nnd		-	-
536	maker-scaffold_11029|ref0031109-exonerate_est2genome-gene-0.0			-	-	-	-	-	nnn	nnn		-	-	-	-	-	nnn	nnn		1.23327	-	-	-	-	unn	unn		-	-	-	-	-	nnn	nnn		536	maker-scaffold_11029|ref0031109-exonerate_est2genome-gene-0.0			-	-	-	-	-	nnn	nnn		-	1.94549
537	maker-scaffold_1103|ref0016977-exonerate_est2genome-gene-0.1			-	-	-	-	-	nnn	nnn		-	-	-	-	-	nnn	nnn		-	-	-	-	-	nnn	nnn		-	-	-1.35392	-	-	nnd	nnn		537	maker-scaffold_1103|ref0016977-exonerate_est2genome-gene-0.1			-	-	-	-	-	nnn	nnn		-	-
538	maker-scaffold_1103|ref0016977-exonerate_est2genome-gene-0.2			-	-	-	-	-	nnn	nnn		-	-	-	-	-	nnn	nnn		-	-	-	-	-	nnn	nnn		-	-	-	-	-	nnn	nnn		538	maker-scaffold_1103|ref0016977-exonerate_est2genome-gene-0.2			-	-	-	-	-	nnn	nnn		-	-
539	maker-scaffold_11031|ref0000536-exonerate_est2genome-gene-0.0			-	-	-	-	-	nnn	nnn		-	-	2.40596	-	-	nnu	nnn		-	-	-	-	-	nnn	nnn		-	-	-	-	-	nnn	nnn		539	maker-scaffold_11031|ref0000536-exonerate_est2genome-gene-0.0			-	-	-3.18291	-	-1.81033	nnd	nnd		-	-
540	maker-scaffold_11037|ref0000538-exonerate_est2genome-gene-0.0			-	-	-	-	-	nnn	nnn		-	-	-	-	-	nnn	nnn		-	-	-	-	-	nnn	nnn		-	-	-	-	-	nnn	nnn		540	maker-scaffold_11037|ref0000538-exonerate_est2genome-gene-0.0	33		-1.67393	-1.70716	-3.91987	-	-2.2127	ddd	dnd		-	-1.71698
541	maker-scaffold_11037|ref0000538-exonerate_est2genome-gene-0.1			-	-	-	-	-	nnn	nnn		-	-	-	-	-	nnn	nnn		-	-	-	-	-	nnn	nnn		-	-	-	-	-	nnn	nnn		541	maker-scaffold_11037|ref0000538-exonerate_est2genome-gene-0.1			-	-	-1.64617	-	-	nnd	nnn		-	-
542	maker-scaffold_11037|ref0000538-exonerate_est2genome-gene-0.2			-	-	-	-	-	nnn	nnn		-	-	-	-	-	nnn	nnn		-	-	-	-	-	nnn	nnn		-	-	-	-	-	nnn	nnn		542	maker-scaffold_11037|ref0000538-exonerate_est2genome-gene-0.2			-	-	3.10391	-	2.17858	nnu	nnu		-	2.38927
543	maker-scaffold_11038|ref0000543-exonerate_est2genome-gene-0.0			-	-	-	-	-	nnn	nnn		-	-	-	-	-	nnn	nnn		-	-	-	-	-	nnn	nnn		-	-	4.78066	-	2.22987	nnu	nnu		543	maker-scaffold_11038|ref0000543-exonerate_est2genome-gene-0.0	34		-	-	6.79497	-	4.02055	nnu	nnu		-	2.84813
544	maker-scaffold_1104|ref0016982-exonerate_est2genome-gene-0.1			-	-	-1.3434	-	-1.37331	nnd	nnd		-	-	-	-	-	nnn	nnn		-	-	-	-	-	nnn	nnn		-	-	-1.76631	-	-1.62126	nnd	nnd		544	maker-scaffold_1104|ref0016982-exonerate_est2genome-gene-0.1			-	-	-	-	-	nnn	nnn		-	-
545	maker-scaffold_11041|ref0014273-exonerate_est2genome-gene-0.2			-	-	-	-	-	nnn	nnn		-	-	-	-	-	nnn	nnn		-	-	-	-	-	nnn	nnn		-	-	-	-2.45774	2.54785	nnn	ndu		545	maker-scaffold_11041|ref0014273-exonerate_est2genome-gene-0.2			-	-	-	-	-	nnn	nnn		-	-
546	maker-scaffold_11041|ref0014273-exonerate_est2genome-gene-0.4			-	-	-	-	-	nnn	nnn		-	-	-	-	-	nnn	nnn		-	-	-	-	-	nnn	nnn		-	-	-	-	-	nnn	nnn		546	maker-scaffold_11041|ref0014273-exonerate_est2genome-gene-0.4			-	-	-	-	-	nnn	nnn		-	-
547	maker-scaffold_11044|ref0018587-exonerate_est2genome-gene-0.0			-	-	-	-	-	nnn	nnn		-	-	-	-	-	nnn	nnn		-	-	-	-	-	nnn	nnn		-	-	-1.22467	-	-	nnd	nnn		547	maker-scaffold_11044|ref0018587-exonerate_est2genome-gene-0.0			-	-	-	-	-	nnn	nnn		-	-
548	maker-scaffold_11044|ref0018587-exonerate_est2genome-gene-0.1			-	-	-	-	-	nnn	nnn		-	-	-	-	-	nnn	nnn		-	-	-	-	-	nnn	nnn		-	-	-	-	-1.5207	nnn	nnd		548	maker-scaffold_11044|ref0018587-exonerate_est2genome-gene-0.1			-	-	-	-	-	nnn	nnn		-	-
549	maker-scaffold_11045|ref0014256-exonerate_est2genome-gene-0.0			-	-	-	-	-	nnn	nnn		-	-	-	-	-	nnn	nnn		-	-	9.12419	-	-	nnu	nnn		-	-	-	-	-	nnn	nnn		549	maker-scaffold_11045|ref0014256-exonerate_est2genome-gene-0.0			-	-	-	-	-	nnn	nnn		-	-
550	maker-scaffold_11045|ref0014256-exonerate_est2genome-gene-0.1			-	-	-	-	-	nnn	nnn		-	-	-	-	-	nnn	nnn		-	-	-	-	-	nnn	nnn		-	-	-	-	-	nnn	nnn		550	maker-scaffold_11045|ref0014256-exonerate_est2genome-gene-0.1			-	-	3.62762	-	4.86968	nnu	nnu		-	-
551	maker-scaffold_11048|ref0018595-exonerate_est2genome-gene-0.0			-	1.70386	1.7798	-	-	nuu	nnn		-	-	-	-	-	nnn	nnn		-	-	-	-	-	nnn	nnn		-	-	1.4496	-	-	nnu	nnn		551	maker-scaffold_11048|ref0018595-exonerate_est2genome-gene-0.0			-	-	-1.62494	-	-1.47032	nnd	nnd		-	-
552	maker-scaffold_1105|ref0016983-exonerate_est2genome-gene-0.0			-	-	-	-	-	nnn	nnn		-	-	4.64026	-	-	nnu	nnn		-	-	-	-	-	nnn	nnn		-	-	-	-	-	nnn	nnn		552	maker-scaffold_1105|ref0016983-exonerate_est2genome-gene-0.0			-	-	-	-	-	nnn	nnn		-	-
553	maker-scaffold_1105|ref0016983-exonerate_est2genome-gene-0.1			-	-	-	-	-	nnn	nnn		-	-	-	-	-	nnn	nnn		-	-	-	-	-	nnn	nnn		-	-	-	-	-	nnn	nnn		553	maker-scaffold_1105|ref0016983-exonerate_est2genome-gene-0.1	35		-	-	-1.68358	-	-	nnd	nnn		-	-
554	maker-scaffold_1105|ref0016983-exonerate_est2genome-gene-0.2			-	-	-	-	-	nnn	nnn		-	-	3.11891	-	-	nnu	nnn		-	-	-	-	-	nnn	nnn		-	-	-	-	1.97855	nnn	nnu		554	maker-scaffold_1105|ref0016983-exonerate_est2genome-gene-0.2	36		-	-	-1.93447	-	-1.72166	nnd	nnd		-	-
555	maker-scaffold_1105|ref0016983-exonerate_est2genome-gene-0.3			-	-	-	-	-	nnn	nnn		-	-	-	-	-	nnn	nnn		-	-	-	-	-	nnn	nnn		-	-	-	-	-	nnn	nnn		555	maker-scaffold_1105|ref0016983-exonerate_est2genome-gene-0.3			-	-	-2.61109	-	-	nnd	nnn		-	-
556	maker-scaffold_1105|ref0016983-exonerate_est2genome-gene-0.5			-	-	-1.50571	-	-	nnd	nnn		-	-	-	-	-	nnn	nnn		-	-	-	-	-	nnn	nnn		-	-	-	-	-	nnn	nnn		556	maker-scaffold_1105|ref0016983-exonerate_est2genome-gene-0.5			-	-	-	-	-	nnn	nnn		-	-
557	maker-scaffold_1105|ref0016983-exonerate_est2genome-gene-0.6			-	-	-1.77951	-	-	nnd	nnn		-	-	-1.47324	-	-	nnd	nnn		-	-	-	-	-	nnn	nnn		-	-	-2.38129	-	-1.87023	nnd	nnd		557	maker-scaffold_1105|ref0016983-exonerate_est2genome-gene-0.6			-	-	-	-	-	nnn	nnn		-	-
558	maker-scaffold_1105|ref0016983-exonerate_est2genome-gene-0.7			-	-	-	-	-	nnn	nnn		-	-	-	-	-	nnn	nnn		-	-	-	-	-	nnn	nnn		-	-	-	-	-	nnn	nnn		558	maker-scaffold_1105|ref0016983-exonerate_est2genome-gene-0.7			-	-	-1.53387	-	-1.33238	nnd	nnd		-	-
559	maker-scaffold_11053|ref0036545-exonerate_est2genome-gene-0.1			-	-	-	-	1.48474	nnn	nnu		-	-	-	-	-	nnn	nnn		1.47587	1.34015	1.44688	-	-	uuu	unn		1.79669	1.55276	1.58224	-	-	uuu	unn		559	maker-scaffold_11053|ref0036545-exonerate_est2genome-gene-0.1	37		2.30088	2.66095	3.4671	-	-	uuu	unn		-	1.99938
560	maker-scaffold_11059|ref0036535-exonerate_est2genome-gene-0.0			-	-	-	-	-	nnn	nnn		-	-	-	-	-	nnn	nnn		-	-	-	-	-	nnn	nnn		-	-	-	-	-	nnn	nnn		560	maker-scaffold_11059|ref0036535-exonerate_est2genome-gene-0.0			-	-	1.49772	-	-	nnu	nnn		-	-
561	maker-scaffold_1106|ref0016980-exonerate_est2genome-gene-0.0			-	-	-	-	-	nnn	nnn		-	-	-	-	-	nnn	nnn		-	-	-	-	-	nnn	nnn		-	-	-1.33595	-	-	nnd	nnn		561	maker-scaffold_1106|ref0016980-exonerate_est2genome-gene-0.0			-	-	-	-	-	nnn	nnn		-	-
562	maker-scaffold_1106|ref0016980-exonerate_est2genome-gene-0.1			-	-	-	-	-	nnn	nnn		-	-	-	-	-	nnn	nnn		-	-	-	-	-	nnn	nnn		-	-	-	-1.30131	-	nnn	ndn		562	maker-scaffold_1106|ref0016980-exonerate_est2genome-gene-0.1			-	-	-	-	-	nnn	nnn		-	1.41001
563	maker-scaffold_11065|ref0005987-exonerate_est2genome-gene-0.0			-	-	-	-	-	nnn	nnn		-	-	-	-	-	nnn	nnn		-	-	-	-	-	nnn	nnn		-	-	-1.35854	-	-	nnd	nnn		563	maker-scaffold_11065|ref0005987-exonerate_est2genome-gene-0.0			-	-	-	-	-	nnn	nnn		-	-
564	maker-scaffold_11065|ref0005987-exonerate_est2genome-gene-0.1			-	-	-	-	-	nnn	nnn		-	-	-	-	-	nnn	nnn		-	-	-	-	-	nnn	nnn		-	-	-	-	-	nnn	nnn		564	maker-scaffold_11065|ref0005987-exonerate_est2genome-gene-0.1			-	-	-2.19953	-	-1.73384	nnd	nnd		-	-
565	maker-scaffold_11073|ref0024128-exonerate_est2genome-gene-0.1			-	-	-	-	-	nnn	nnn		-	-	-1.38124	-	-	nnd	nnn		-	-	-1.63968	-	-	nnd	nnn		-	-	-1.52868	-	-	nnd	nnn		565	maker-scaffold_11073|ref0024128-exonerate_est2genome-gene-0.1			-	-	-	-	-	nnn	nnn		-	-
566	maker-scaffold_11076|ref0024123-exonerate_est2genome-gene-0.0			-	-	1.22889	-	-	nnu	nnn		-	-	-	-	-	nnn	nnn		-	-	-	-	-	nnn	nnn		-	-	1.57364	-	1.25131	nnu	nnu		566	maker-scaffold_11076|ref0024123-exonerate_est2genome-gene-0.0			-	-	2.28232	-	-	nnu	nnn		-	-
567	maker-scaffold_11078|ref0024121-exonerate_est2genome-gene-0.0			-	-	4.1025	-	3.80153	nnu	nnu		-	-	-	-	-	nnn	nnn		3.08925	2.38663	2.641	-	-	uuu	unn		-	-	5.40117	-	3.16943	nnu	nnu		567	maker-scaffold_11078|ref0024121-exonerate_est2genome-gene-0.0			-	-	-	-	-	nnn	nnn		-	-
568	maker-scaffold_1108|ref0016974-exonerate_est2genome-gene-0.0			-	-1.34507	-1.83563	-	-	ndd	nnn		-	-	-	-	-	nnn	nnn		-1.70037	-1.27586	-1.74131	-	-	ddd	dnn		-2.76445	-1.96283	-2.8804	-	-	ddd	dnn		568	maker-scaffold_1108|ref0016974-exonerate_est2genome-gene-0.0			-	-	-	-	-	nnn	nnn		-	-
569	maker-scaffold_1108|ref0016974-exonerate_est2genome-gene-0.1	43		-	-	-1.35338	-	-	nnd	nnn		-	-	1.25248	-	1.25986	nnu	nnu		-1.74676	-	-1.5578	-	-	dnd	dnn		-2.97861	-1.82061	-2.90231	-	-	ddd	dnn		569	maker-scaffold_1108|ref0016974-exonerate_est2genome-gene-0.1			-	-	-	-	-	nnn	nnn		-	-
570	maker-scaffold_1108|ref0016974-exonerate_est2genome-gene-0.4			-	-	-1.90981	-	-	nnd	nnn		-	-	-	-	-	nnn	nnn		-2.45884	-1.40963	-	-	-	ddn	dnn		-1.60424	-1.46497	-3.57875	-	-2.11378	ddd	dnd		570	maker-scaffold_1108|ref0016974-exonerate_est2genome-gene-0.4			-	-	-	-	-	nnn	nnn		-	-
571	maker-scaffold_11081|ref0045413-exonerate_est2genome-gene-0.0			-	-	-	-	-	nnn	nnn		-	-	-	-	-	nnn	nnn		-	-	-	-	-	nnn	nnn		-	-	-	-	-	nnn	nnn		571	maker-scaffold_11081|ref0045413-exonerate_est2genome-gene-0.0			-	-	1.71075	-	-	nnu	nnn		-	-
572	maker-scaffold_1109|ref0016975-exonerate_est2genome-gene-0.0			-	-	-	-	-1.34229	nnn	nnd		-	-	-	-	-	nnn	nnn		-	-	-	-	-	nnn	nnn		-	1.69698	-	-	-1.32526	nun	nnd		572	maker-scaffold_1109|ref0016975-exonerate_est2genome-gene-0.0			-	-	-	-	-	nnn	nnn		-	-
573	maker-scaffold_11092|ref0014859-exonerate_est2genome-gene-0.0			-	-	-3.36135	-	-3.47623	nnd	nnd		-	-	-	-	-	nnn	nnn		-1.70356	-1.96082	-2.91025	-	-	ddd	dnn		-	-	-1.79933	-	-2.3189	nnd	nnd		573	maker-scaffold_11092|ref0014859-exonerate_est2genome-gene-0.0			-	-	-	-	-	nnn	nnn		-	-
574	maker-scaffold_11095|ref0014854-exonerate_est2genome-gene-0.0			-	-	-	-	-	nnn	nnn		-	-	-	-	-	nnn	nnn		-	-	-	-	-	nnn	nnn		-	-	-	-	-	nnn	nnn		574	maker-scaffold_11095|ref0014854-exonerate_est2genome-gene-0.0			-	-	-1.86616	-	-1.59828	nnd	nnd		-	-
575	maker-scaffold_11095|ref0014854-exonerate_est2genome-gene-0.2			-	-	-	-	-	nnn	nnn		-	-	-	-	-	nnn	nnn		-	-	-	-	-	nnn	nnn		-	-	4.83541	-	-	nnu	nnn		575	maker-scaffold_11095|ref0014854-exonerate_est2genome-gene-0.2			-	-	-	-	-	nnn	nnn		-	-
576	maker-scaffold_1110|ref0034919-exonerate_est2genome-gene-0.2			-	-	-	-	-	nnn	nnn		-	-	-	-	-	nnn	nnn		-	-	-	-	-	nnn	nnn		-	-	-	-	-	nnn	nnn		576	maker-scaffold_1110|ref0034919-exonerate_est2genome-gene-0.2			-	-	1.381	-	-	nnu	nnn		-	-
577	maker-scaffold_11100|ref0028806-exonerate_est2genome-gene-0.0			-	-	-	-	-	nnn	nnn		-	-	-	-	-	nnn	nnn		-	-	-	-	-	nnn	nnn		-	-	-	-	-	nnn	nnn		577	maker-scaffold_11100|ref0028806-exonerate_est2genome-gene-0.0			-	-	1.33569	-	-	nnu	nnn		-	-
578	maker-scaffold_1111|ref0034918-exonerate_est2genome-gene-0.0			-	-	-	-	-	nnn	nnn		-	-	-1.85684	-	-	nnd	nnn		-	-	-	-	-	nnn	nnn		-	-	-	-	-	nnn	nnn		578	maker-scaffold_1111|ref0034918-exonerate_est2genome-gene-0.0	38		-1.37261	-1.48996	-1.76832	-	-	ddd	dnn		-	-1.97819
579	maker-scaffold_1111|ref0034918-exonerate_est2genome-gene-0.1			-	-	-	-	-	nnn	nnn		-	-	-	-	-	nnn	nnn		-	-	-	-	-	nnn	nnn		-	-	-	-	-	nnn	nnn		579	maker-scaffold_1111|ref0034918-exonerate_est2genome-gene-0.1			-	-	-3.06029	-	-	nnd	nnn		-	-
580	maker-scaffold_11110|ref0010828-exonerate_est2genome-gene-0.0			-	-2.64691	-2.72628	-	-	ndd	nnn		-	-	-	-	-	nnn	nnn		-	-	-	-	-	nnn	nnn		-2.24511	-1.7688	-2.34422	-	-	ddd	dnn		580	maker-scaffold_11110|ref0010828-exonerate_est2genome-gene-0.0			-	-	-	-	-	nnn	nnn		-	-
581	maker-scaffold_11114|ref0010832-exonerate_est2genome-gene-0.0			-	-	-	-	-	nnn	nnn		-	-	-	-	-	nnn	nnn		-	-	-	-	-	nnn	nnn		-	-	1.3281	-	-	nnu	nnn		581	maker-scaffold_11114|ref0010832-exonerate_est2genome-gene-0.0			-	-	-	-	-	nnn	nnn		-	-
582	maker-scaffold_11126|ref0041256-exonerate_est2genome-gene-0.0			-	-	-	-	-	nnn	nnn		-	-	-	-	-	nnn	nnn		-	-	-	-	-	nnn	nnn		-	-	-	-	-	nnn	nnn		582	maker-scaffold_11126|ref0041256-exonerate_est2genome-gene-0.0			-	-	1.57219	-	1.42534	nnu	nnu		-	-
583	maker-scaffold_11135|ref0043054-exonerate_est2genome-gene-0.0			-	-	-	-	-1.40071	nnn	nnd		-	-1.30251	-1.3313	-	-	ndd	nnn		-	-	-	-	-	nnn	nnn		-	-	-3.48369	-	-3.03587	nnd	nnd		583	maker-scaffold_11135|ref0043054-exonerate_est2genome-gene-0.0			-	-	-	-	-	nnn	nnn		-	-
584	maker-scaffold_11137|ref0023484-exonerate_est2genome-gene-0.0			-	-	-	-	-	nnn	nnn		-	-	-	-	-	nnn	nnn		-	-	-	-	-	nnn	nnn		-	-	-	-	-	nnn	nnn		584	maker-scaffold_11137|ref0023484-exonerate_est2genome-gene-0.0			-	-	-1.29681	-	-	nnd	nnn		-	-
585	maker-scaffold_11148|ref0003676-exonerate_est2genome-gene-0.1			-	-	-1.42768	-	-1.6642	nnd	nnd		-	-	-	-	-	nnn	nnn		-2.07439	-1.66563	-2.38373	-	-	ddd	dnn		-	-	-1.28269	-	-	nnd	nnn		585	maker-scaffold_11148|ref0003676-exonerate_est2genome-gene-0.1			-	-	-	-	-	nnn	nnn		-	-
586	maker-scaffold_11149|ref0003677-exonerate_est2genome-gene-0.1			-	-	-	-	-	nnn	nnn		-	-	-	-	-	nnn	nnn		-	-	-	-	-	nnn	nnn		-	-	-	-	-	nnn	nnn		586	maker-scaffold_11149|ref0003677-exonerate_est2genome-gene-0.1			-	-	-2.68926	-	-2.33312	nnd	nnd		-	-
587	maker-scaffold_11150|ref0011011-exonerate_est2genome-gene-0.0			-	-	-	-	-	nnn	nnn		-	-	-	-	-	nnn	nnn		-	-	-	-	-	nnn	nnn		-	-	-	-	-	nnn	nnn		587	maker-scaffold_11150|ref0011011-exonerate_est2genome-gene-0.0	39		-	-	1.79526	-	-	nnu	nnn		-	-
588	maker-scaffold_11154|ref0034124-exonerate_est2genome-gene-0.0			-	-	-	-	-	nnn	nnn		-	-	-1.27459	-	-	nnd	nnn		-	-	-1.51583	-	-	nnd	nnn		-	-	-	-	-	nnn	nnn		588	maker-scaffold_11154|ref0034124-exonerate_est2genome-gene-0.0			-	-	-	-	-	nnn	nnn		-	-
589	maker-scaffold_11157|ref0011002-exonerate_est2genome-gene-0.0			-	-	-	-	-	nnn	nnn		-	-	-	-	-	nnn	nnn		-	-	-	-	-	nnn	nnn		-2.20724	-2.05322	-	-	-	ddn	dnn		589	maker-scaffold_11157|ref0011002-exonerate_est2genome-gene-0.0			-	-	-	-	-	nnn	nnn		-	-
590	maker-scaffold_11160|ref0016208-exonerate_est2genome-gene-0.1			-	-	-	-	-	nnn	nnn		-	-	-	-	-	nnn	nnn		-	-	-	-	-	nnn	nnn		-	-	-	-	-	nnn	nnn		590	maker-scaffold_11160|ref0016208-exonerate_est2genome-gene-0.1			-	-	-	-	-	nnn	nnn		-	-
591	maker-scaffold_11161|ref0016209-exonerate_est2genome-gene-0.0			-	-	-	-	-	nnn	nnn		-	-	1.67891	-	-	nnu	nnn		-	-	-	-	-	nnn	nnn		-	-	-	-	-	nnn	nnn		591	maker-scaffold_11161|ref0016209-exonerate_est2genome-gene-0.0			-	-	-	-	-	nnn	nnn		-	-
592	maker-scaffold_11164|ref0016212-exonerate_est2genome-gene-0.0			-	-	-	-	-	nnn	nnn		-	-	-	-	-	nnn	nnn		-	-	-	-	-	nnn	nnn		-	-	-	-	-	nnn	nnn		592	maker-scaffold_11164|ref0016212-exonerate_est2genome-gene-0.0			-	-	-	-	-	nnn	nnn		-	-
593	maker-scaffold_11165|ref0016213-exonerate_est2genome-gene-0.0			-	-	-1.34048	-	-	nnd	nnn		-	-	-1.88146	-	-	nnd	nnn		-	-	-	-	-	nnn	nnn		-	-	-1.76856	-	-	nnd	nnn		593	maker-scaffold_11165|ref0016213-exonerate_est2genome-gene-0.0			-	-	-	-	-	nnn	nnn		-	-
594	maker-scaffold_11167|ref0016215-exonerate_est2genome-gene-0.0			-	-	-	-	-	nnn	nnn		-	-	-	-	-	nnn	nnn		-	-	-	-	-	nnn	nnn		-	-	-	-	-	nnn	nnn		594	maker-scaffold_11167|ref0016215-exonerate_est2genome-gene-0.0			-	-	-	-	-	nnn	nnn		-	-
595	maker-scaffold_11174|ref0046683-exonerate_est2genome-gene-0.0	44		-	-	-1.92843	-	-	nnd	nnn		-	-	-1.97058	-	-	nnd	nnn		-	-	-1.45549	-	-	nnd	nnn		-	-	-1.30892	-1.22709	-	nnd	ndn		595	maker-scaffold_11174|ref0046683-exonerate_est2genome-gene-0.0			-	-	-1.81518	-	-	nnd	nnn		-	-
596	maker-scaffold_1118|ref0034917-exonerate_est2genome-gene-0.2			-	-	-	-	-	nnn	nnn		-	-	-	-	-	nnn	nnn		-	-	-	-	-	nnn	nnn		-	-	-	-	-	nnn	nnn		596	maker-scaffold_1118|ref0034917-exonerate_est2genome-gene-0.2			-	-	2.99355	-	2.05646	nnu	nnu		-	-
597	maker-scaffold_11181|ref0030472-exonerate_est2genome-gene-0.2			-	-	-	-	-	nnn	nnn		-	-	-	-	-	nnn	nnn		-	-	-	-	-	nnn	nnn		-	-	-	-	-	nnn	nnn		597	maker-scaffold_11181|ref0030472-exonerate_est2genome-gene-0.2			-	-	1.71466	-	1.46878	nnu	nnu		-	-
598	maker-scaffold_11183|ref0037364-exonerate_est2genome-gene-0.1			-	-	-	-	-	nnn	nnn		-	-	-	-	-	nnn	nnn		-	-	-	-	-	nnn	nnn		-	-	-	-	-	nnn	nnn		598	maker-scaffold_11183|ref0037364-exonerate_est2genome-gene-0.1			-	-	-1.54202	-	-	nnd	nnn		-	-
599	maker-scaffold_11189|ref0037348-exonerate_est2genome-gene-0.1			-	-	2.41199	-	3.17871	nnu	nnu		-	-	-	-	-	nnn	nnn		-	-	-	-	-	nnn	nnn		-	-	-	-	-	nnn	nnn		599	maker-scaffold_11189|ref0037348-exonerate_est2genome-gene-0.1	40		-	-	3.40194	-	2.80625	nnu	nnu		-	-
600	maker-scaffold_1119|ref0034916-exonerate_est2genome-gene-0.0			-	-	-	-	-	nnn	nnn		-	-	-1.21727	-	-	nnd	nnn		-	-	-	-	-	nnn	nnn		-	-	-	-	-	nnn	nnn		600	maker-scaffold_1119|ref0034916-exonerate_est2genome-gene-0.0			-	-	-	-	-	nnn	nnn		-	-
601	maker-scaffold_1119|ref0034916-exonerate_est2genome-gene-0.1	45		-	-	2.88163	-	2.18321	nnu	nnu		-	-	1.34133	-	-	nnu	nnn		-	2.27781	3.63248	-	1.35467	nuu	nnu		-	-	5.64757	-	3.50551	nnu	nnu		601	maker-scaffold_1119|ref0034916-exonerate_est2genome-gene-0.1	41		3.57058	3.8238	8.98772	-	5.16392	uuu	unu		-	-
602	maker-scaffold_1119|ref0034916-exonerate_est2genome-gene-0.2			-	-	-	-	-	nnn	nnn		-	-	-	-	-	nnn	nnn		-	-	-	-	-	nnn	nnn		-	-	9.00037	-	6.42498	nnu	nnu		602	maker-scaffold_1119|ref0034916-exonerate_est2genome-gene-0.2	42		-	3.20624	6.58884	-	3.3826	nuu	nnu		-	6.40263
603	maker-scaffold_11194|ref0012482-exonerate_est2genome-gene-0.0			-	-	2.57965	-	2.68421	nnu	nnu		-	-	-	-	-	nnn	nnn		-	-	-	-	-	nnn	nnn		-	-	3.39606	-	3.43908	nnu	nnu		603	maker-scaffold_11194|ref0012482-exonerate_est2genome-gene-0.0	43		-	4.74345	9.36689	-	4.62344	nuu	nnu		3.64292	4.23109
604	maker-scaffold_112|ref0032461-exonerate_est2genome-gene-1.1			-	-	-1.42057	-	-	nnd	nnn		-	-	-1.77844	-	-	nnd	nnn		-	-	-	-	-	nnn	nnn		-	-	-	-	-	nnn	nnn		604	maker-scaffold_112|ref0032461-exonerate_est2genome-gene-1.1			-	-	-	-	-	nnn	nnn		-	-
605	maker-scaffold_112|ref0032461-exonerate_est2genome-gene-1.2			-	-	-	-	-	nnn	nnn		-	-	-	-	-	nnn	nnn		-	-	-	-	-	nnn	nnn		-	-	-	-	-	nnn	nnn		605	maker-scaffold_112|ref0032461-exonerate_est2genome-gene-1.2			-	-	-1.23208	-	-	nnd	nnn		-	-
606	maker-scaffold_112|ref0032461-exonerate_est2genome-gene-1.3			-	-	-	-	-	nnn	nnn		-	-	-1.34082	-	-	nnd	nnn		-	-	-	-	-	nnn	nnn		-	-	-1.27765	-	-	nnd	nnn		606	maker-scaffold_112|ref0032461-exonerate_est2genome-gene-1.3			-	-	-	-	-	nnn	nnn		-	-
607	maker-scaffold_11200|ref0025209-exonerate_est2genome-gene-0.1			-	-	-	-	-	nnn	nnn		-	2.02276	2.3344	-	-	nuu	nnn		-	-	-	-	-	nnn	nnn		-	-	-	-	-	nnn	nnn		607	maker-scaffold_11200|ref0025209-exonerate_est2genome-gene-0.1			-	-	-	-	-	nnn	nnn		-	-
608	maker-scaffold_11201|ref0025208-exonerate_est2genome-gene-0.0			-	-	-	-	-	nnn	nnn		-	-1.77858	-2.24897	-	-	ndd	nnn		-	-	-	-	-	nnn	nnn		-	-	-	-	-	nnn	nnn		608	maker-scaffold_11201|ref0025208-exonerate_est2genome-gene-0.0			-	-	-1.24072	-	-1.40199	nnd	nnd		-	-
609	maker-scaffold_11202|ref0025211-exonerate_est2genome-gene-0.1			-	-	1.23715	-	1.2309	nnu	nnu		-	-	-	-	-	nnn	nnn		-	-	-	-	-	nnn	nnn		-	-	1.34596	-	1.33446	nnu	nnu		609	maker-scaffold_11202|ref0025211-exonerate_est2genome-gene-0.1			-	-	-	-	-	nnn	nnn		-	-
610	maker-scaffold_11208|ref0025207-exonerate_est2genome-gene-0.0			-	-	-	-	-	nnn	nnn		-	-	-	-	-	nnn	nnn		-	-	-	-	-	nnn	nnn		-	-	-	-	-	nnn	nnn		610	maker-scaffold_11208|ref0025207-exonerate_est2genome-gene-0.0	44		-	-3.66981	-7.07085	-	-3.40105	ndd	nnd		-2.45463	-3.42561
611	maker-scaffold_11209|ref0025206-exonerate_est2genome-gene-0.0			-	-	-	-	-	nnn	nnn		-	-	-1.23643	-	-	nnd	nnn		-	-	-	-	-	nnn	nnn		-	-	-	-	-	nnn	nnn		611	maker-scaffold_11209|ref0025206-exonerate_est2genome-gene-0.0			-	-	-	-	-	nnn	nnn		-	-
612	maker-scaffold_1121|ref0029466-exonerate_est2genome-gene-0.0			-	-	-2.24361	-	-2.6721	nnd	nnd		-	-	-	-	-	nnn	nnn		-	-	-	-	-	nnn	nnn		-	-	-3.09065	-	-2.40883	nnd	nnd		612	maker-scaffold_1121|ref0029466-exonerate_est2genome-gene-0.0			-	-	-1.79702	-	-1.68915	nnd	nnd		-	-
613	maker-scaffold_1121|ref0029466-exonerate_est2genome-gene-0.1			-	-	-	-	-	nnn	nnn		-	-	-	-	-	nnn	nnn		-	-	-	-	-	nnn	nnn		-	-	-	-	-	nnn	nnn		613	maker-scaffold_1121|ref0029466-exonerate_est2genome-gene-0.1			-	-	-1.46876	-	-1.32887	nnd	nnd		-	-
614	maker-scaffold_1121|ref0029466-exonerate_est2genome-gene-0.2	46		-1.64925	-1.87959	-2.16586	-	-	ddd	dnn		-2.29085	-2.13632	-	-	2.07547	ddn	dnu		3.18554	2.39302	2.09673	-	-	uuu	unn		-3.34668	-3.34333	-3.99116	-	-	ddd	dnn		614	maker-scaffold_1121|ref0029466-exonerate_est2genome-gene-0.2			-	-	2.63278	-	2.80299	nnu	nnu		-	-
615	maker-scaffold_11213|ref0042939-exonerate_est2genome-gene-0.0			-	-	-	-	-	nnn	nnn		-	-	-2.14318	-	-	nnd	nnn		-	-	-	-	-	nnn	nnn		2.00434	-	1.94702	-1.39637	1.33905	unu	udu		615	maker-scaffold_11213|ref0042939-exonerate_est2genome-gene-0.0			-	-	-	-	-	nnn	nnn		-	-
616	maker-scaffold_11216|ref0042942-exonerate_est2genome-gene-0.0			-	-	-	-	-	nnn	nnn		-	-	1.27195	-	-	nnu	nnn		-	-	-	-	-	nnn	nnn		-	-1.75873	-1.46155	-	-	ndd	nnn		616	maker-scaffold_11216|ref0042942-exonerate_est2genome-gene-0.0			-	-	-	-	-	nnn	nnn		-	-
617	maker-scaffold_11218|ref0042935-exonerate_est2genome-gene-0.0			-	-	-1.31898	-	-1.48867	nnd	nnd		-	-	-	-	-	nnn	nnn		-	-	-	-	-	nnn	nnn		-	-	-	-	-	nnn	nnn		617	maker-scaffold_11218|ref0042935-exonerate_est2genome-gene-0.0			-	-	-2.3655	-	-2.03538	nnd	nnd		-	-
618	maker-scaffold_1122|ref0029467-exonerate_est2genome-gene-0.0			-	-	-	-	-	nnn	nnn		-	-	-	-	-	nnn	nnn		-	-	-	-	-	nnn	nnn		-	-	-	-	-	nnn	nnn		618	maker-scaffold_1122|ref0029467-exonerate_est2genome-gene-0.0			-	-	-	-	-	nnn	nnn		-	-
619	maker-scaffold_1122|ref0029467-exonerate_est2genome-gene-0.1			-	-	-	-	-	nnn	nnn		-	-	-	-	-	nnn	nnn		-	-	-	-	-	nnn	nnn		-	-	-	-1.40133	1.69946	nnn	ndu		619	maker-scaffold_1122|ref0029467-exonerate_est2genome-gene-0.1			-	-	-	-	-	nnn	nnn		-	-
620	maker-scaffold_1122|ref0029467-exonerate_est2genome-gene-0.3			-	-1.34961	-2.2646	-	-	ndd	nnn		-	-1.31486	-2.29156	-	-	ndd	nnn		-	-	-	-	-	nnn	nnn		-	-	-1.77497	-	-	nnd	nnn		620	maker-scaffold_1122|ref0029467-exonerate_est2genome-gene-0.3			-	-	-1.41116	-	-	nnd	nnn		-	-
621	maker-scaffold_11220|ref0037624-exonerate_est2genome-gene-0.0			-	-	-	-	-	nnn	nnn		-	-	-	-	-	nnn	nnn		-	-	-	-	-	nnn	nnn		-	-	-	-	1.25494	nnn	nnu		621	maker-scaffold_11220|ref0037624-exonerate_est2genome-gene-0.0			-	-	-	-	-	nnn	nnn		-	-
622	maker-scaffold_11228|ref0037631-exonerate_est2genome-gene-0.0			-	1.33507	-	-	-	nun	nnn		-	-	1.34136	-	-	nnu	nnn		-	-	-	-	-	nnn	nnn		-	-	-	-	-	nnn	nnn		622	maker-scaffold_11228|ref0037631-exonerate_est2genome-gene-0.0			-	-	-	-	-	nnn	nnn		-	-
623	maker-scaffold_11229|ref0037630-exonerate_est2genome-gene-0.0			-	-2.92645	-4.21676	-	-	ndd	nnn		-	-	-	-	-	nnn	nnn		-	-	-4.89406	-	-	nnd	nnn		-	-	-	-	-	nnn	nnn		623	maker-scaffold_11229|ref0037630-exonerate_est2genome-gene-0.0			-	-	-	-	-	nnn	nnn		-	-
624	maker-scaffold_11233|ref0007022-exonerate_est2genome-gene-0.0			-	-	-	-	-	nnn	nnn		-	-	-	-	-	nnn	nnn		-	-	-	-	-	nnn	nnn		-	-	-	-	-	nnn	nnn		624	maker-scaffold_11233|ref0007022-exonerate_est2genome-gene-0.0			-	-	-	-	-	nnn	nnn		-	-
625	maker-scaffold_11239|ref0007025-exonerate_est2genome-gene-0.0			-	-	-	-	-	nnn	nnn		-	-	-	-	-	nnn	nnn		1.22609	-	-	-	-	unn	unn		-	-	-	-	-	nnn	nnn		625	maker-scaffold_11239|ref0007025-exonerate_est2genome-gene-0.0			-	-	1.36221	-	-	nnu	nnn		-	-
626	maker-scaffold_11240|ref0048315-exonerate_est2genome-gene-0.1			-	-	2.06045	-	2.02262	nnu	nnu		-	-	-	-	-	nnn	nnn		-	-	-	-	-	nnn	nnn		-	-	-	-	-	nnn	nnn		626	maker-scaffold_11240|ref0048315-exonerate_est2genome-gene-0.1			-	-	-1.75674	-	-	nnd	nnn		-	-
627	maker-scaffold_11243|ref0048316-exonerate_est2genome-gene-0.0			-	1.23997	-	-	-	nun	nnn		-	-	-	-	-	nnn	nnn		-	-	-	-	-	nnn	nnn		-	-	-	-	-	nnn	nnn		627	maker-scaffold_11243|ref0048316-exonerate_est2genome-gene-0.0			-	-	-	-	-	nnn	nnn		-	-
628	maker-scaffold_1125|ref0029470-exonerate_est2genome-gene-0.2			-	-	-	-	-	nnn	nnn		-	-	-	-	-	nnn	nnn		-	-	-	-	-	nnn	nnn		-	-	-	-	-	nnn	nnn		628	maker-scaffold_1125|ref0029470-exonerate_est2genome-gene-0.2			-	-	-1.52099	-	-1.24003	nnd	nnd		-	-
629	maker-scaffold_11253|ref0017908-exonerate_est2genome-gene-0.1			-	-	-1.39645	-	-	nnd	nnn		-	-1.27513	-2.38994	-	-	ndd	nnn		-	-	-	-	-	nnn	nnn		-	-	-1.93621	-	-	nnd	nnn		629	maker-scaffold_11253|ref0017908-exonerate_est2genome-gene-0.1			-	-	-	-	-	nnn	nnn		-	-
630	maker-scaffold_11262|ref0012448-exonerate_est2genome-gene-0.0			-	-	-	-	-	nnn	nnn		-	-	-	-	-	nnn	nnn		-	-	-	-	-	nnn	nnn		-	-	-	-	-	nnn	nnn		630	maker-scaffold_11262|ref0012448-exonerate_est2genome-gene-0.0			-	-	-6.26892	-	-	nnd	nnn		-	-
631	maker-scaffold_11271|ref0030425-exonerate_est2genome-gene-0.0			-	-	-	-	-	nnn	nnn		-	-	-	-	-	nnn	nnn		-	-	-	-	-	nnn	nnn		-	-	2.01683	-	-	nnu	nnn		631	maker-scaffold_11271|ref0030425-exonerate_est2genome-gene-0.0			-	-	-	-	-	nnn	nnn		-	-
632	maker-scaffold_11273|ref0030427-exonerate_est2genome-gene-0.0			-	-4.6606	-4.48862	-	-	ndd	nnn		-	-	-	-	6.03431	nnn	nnu		-	-	-	-	-	nnn	nnn		-2.48367	-	-3.3478	-	-	dnd	dnn		632	maker-scaffold_11273|ref0030427-exonerate_est2genome-gene-0.0			-	-	-	-	-	nnn	nnn		-	-
633	maker-scaffold_11275|ref0030429-exonerate_est2genome-gene-0.0			-	-	-	-	-	nnn	nnn		-	-	-	-	-	nnn	nnn		-	-	-	-	-	nnn	nnn		-	-	-	-	-	nnn	nnn		633	maker-scaffold_11275|ref0030429-exonerate_est2genome-gene-0.0			-	-	1.88168	-	-	nnu	nnn		-	-
634	maker-scaffold_11280|ref0023389-exonerate_est2genome-gene-0.0			-	-	1.93454	-	-	nnu	nnn		-	-	-	-	-	nnn	nnn		-	-	-	-	-	nnn	nnn		-	-	-	-	-	nnn	nnn		634	maker-scaffold_11280|ref0023389-exonerate_est2genome-gene-0.0			-	-	3.86232	-	2.18853	nnu	nnu		-	-
635	maker-scaffold_11280|ref0023389-exonerate_est2genome-gene-0.1			-	-	-	-	-	nnn	nnn		-	-	2.77671	-	-	nnu	nnn		-	-	-	-	-	nnn	nnn		-	-	-	-	-	nnn	nnn		635	maker-scaffold_11280|ref0023389-exonerate_est2genome-gene-0.1			-	-	2.94443	-	2.07044	nnu	nnu		-	2.0413
636	maker-scaffold_11281|ref0023388-exonerate_est2genome-gene-0.0			-	-1.94551	-	-	-	ndn	nnn		-	-2.01927	-1.94101	-1.48622	-	ndd	ndn		-	-	-	-	-	nnn	nnn		-	-	-	-	-	nnn	nnn		636	maker-scaffold_11281|ref0023388-exonerate_est2genome-gene-0.0			-	-	-	-	-	nnn	nnn		-	-
637	maker-scaffold_11281|ref0023388-exonerate_est2genome-gene-0.2			-	-	-	-	-	nnn	nnn		-	-1.45836	-1.46739	-	-	ndd	nnn		-	-	-	-	-	nnn	nnn		-	-	-	-	-	nnn	nnn		637	maker-scaffold_11281|ref0023388-exonerate_est2genome-gene-0.2			-	-	-	-	-	nnn	nnn		-	-
638	maker-scaffold_11281|ref0023388-exonerate_est2genome-gene-0.3			-	-1.41816	-	-	-	ndn	nnn		-	-1.25636	-	-	-	ndn	nnn		-	-	-	-	-	nnn	nnn		-	-1.22548	-	-	-	ndn	nnn		638	maker-scaffold_11281|ref0023388-exonerate_est2genome-gene-0.3			-	-	-	-	-	nnn	nnn		-	-
639	maker-scaffold_11287|ref0023394-exonerate_est2genome-gene-0.1			-	-	-	-	-	nnn	nnn		-	-	-1.3455	-	-	nnd	nnn		-	-	-	-	-	nnn	nnn		-	-	-	-	-	nnn	nnn		639	maker-scaffold_11287|ref0023394-exonerate_est2genome-gene-0.1			-	-	-	-	-	nnn	nnn		-	-
640	maker-scaffold_11293|ref0041188-exonerate_est2genome-gene-0.1			-	-	-	-	-	nnn	nnn		-	-	-2.2562	-	-	nnd	nnn		-	-	-	-	-	nnn	nnn		-	-	-	-	-	nnn	nnn		640	maker-scaffold_11293|ref0041188-exonerate_est2genome-gene-0.1			-	-	3.49581	-	-	nnu	nnn		-	-
641	maker-scaffold_11295|ref0041194-exonerate_est2genome-gene-0.0			-	-	-	-	-	nnn	nnn		-	-	-	-	-	nnn	nnn		-	-	-	-	-	nnn	nnn		-	-	-2.16217	-	-1.77038	nnd	nnd		641	maker-scaffold_11295|ref0041194-exonerate_est2genome-gene-0.0			-	-	-	-	-	nnn	nnn		-	-
642	maker-scaffold_113|ref0032460-exonerate_est2genome-gene-0.0			-	-	-	-	-	nnn	nnn		-	-	-	-	-	nnn	nnn		-	-	-	-	-	nnn	nnn		-	-	-	-	-1.61217	nnn	nnd		642	maker-scaffold_113|ref0032460-exonerate_est2genome-gene-0.0			-	-	1.33578	-	-	nnu	nnn		-	-
643	maker-scaffold_113|ref0032460-exonerate_est2genome-gene-0.3			-	-	-	-	-	nnn	nnn		-	-	-	-	-	nnn	nnn		-	-	-	-	-	nnn	nnn		-	-	-	-	-2.06329	nnn	nnd		643	maker-scaffold_113|ref0032460-exonerate_est2genome-gene-0.3			-	-	-	-	-	nnn	nnn		-	-
644	maker-scaffold_1130|ref0047383-exonerate_est2genome-gene-0.1			-	-	-	-	-	nnn	nnn		-	-	-	-	-	nnn	nnn		-	-	-	-	-	nnn	nnn		-	-	-	-	-	nnn	nnn		644	maker-scaffold_1130|ref0047383-exonerate_est2genome-gene-0.1			-	-	-	-	-1.44864	nnn	nnd		-	-
645	maker-scaffold_11303|ref0010199-exonerate_est2genome-gene-0.0			-	-	-	-	-	nnn	nnn		-	-	-	-	-	nnn	nnn		-	-	-	-	-	nnn	nnn		-	-	-	-	-	nnn	nnn		645	maker-scaffold_11303|ref0010199-exonerate_est2genome-gene-0.0			-	-	-1.59277	-	-	nnd	nnn		-	-
646	maker-scaffold_11304|ref0010200-exonerate_est2genome-gene-0.0			-	-	-	-	-	nnn	nnn		-	-	-	-	-	nnn	nnn		-	-	-	-	-	nnn	nnn		-	-	-	-	-	nnn	nnn		646	maker-scaffold_11304|ref0010200-exonerate_est2genome-gene-0.0			-	-	-2.62746	-	-	nnd	nnn		-	-
647	maker-scaffold_11305|ref0010201-exonerate_est2genome-gene-0.1			-	-	-1.93794	-	-	nnd	nnn		-	-	-1.31482	-	-	nnd	nnn		-	-	-	-	-	nnn	nnn		-	-	-1.57617	-	-	nnd	nnn		647	maker-scaffold_11305|ref0010201-exonerate_est2genome-gene-0.1			-	-	-	-	-	nnn	nnn		-	-
648	maker-scaffold_11306|ref0010202-exonerate_est2genome-gene-0.0			-	-	-	-	-	nnn	nnn		-	-	-	-	-	nnn	nnn		-	-	-	-	-	nnn	nnn		-	-	-	-	-	nnn	nnn		648	maker-scaffold_11306|ref0010202-exonerate_est2genome-gene-0.0			-	-	-	-	-	nnn	nnn		-	-
649	maker-scaffold_11308|ref0010204-exonerate_est2genome-gene-0.1			-	-	-	-	-	nnn	nnn		-	-	-	-	-	nnn	nnn		-	-	-	-	-	nnn	nnn		-	-	-	-4.39539	3.87783	nnn	ndu		649	maker-scaffold_11308|ref0010204-exonerate_est2genome-gene-0.1			-	-	-	-	-2.37916	nnn	nnd		-	-
650	maker-scaffold_11308|ref0010204-exonerate_est2genome-gene-0.2			-	-	-	-	-	nnn	nnn		-	-	-	-	-	nnn	nnn		-	-	-	-	-	nnn	nnn		-	-	-	-	-	nnn	nnn		650	maker-scaffold_11308|ref0010204-exonerate_est2genome-gene-0.2			-	-	-	-	-2.22602	nnn	nnd		-	-
651	maker-scaffold_11313|ref0040570-exonerate_est2genome-gene-0.0			-	-	-	-	-	nnn	nnn		-	-	-	-	-	nnn	nnn		-	-	-	-	-	nnn	nnn		-	-	-	-	-	nnn	nnn		651	maker-scaffold_11313|ref0040570-exonerate_est2genome-gene-0.0			-	-	-	-	-	nnn	nnn		-	-
652	maker-scaffold_11314|ref0040569-exonerate_est2genome-gene-0.0			-	-	2.0616	-	2.91628	nnu	nnu		-	3.33783	4.28546	-	-	nuu	nnn		-	-	-	-	-	nnn	nnn		-	-	3.33257	-	-	nnu	nnn		652	maker-scaffold_11314|ref0040569-exonerate_est2genome-gene-0.0	45		-	-	3.8624	-	2.79985	nnu	nnu		-	-
653	maker-scaffold_11318|ref0001217-exonerate_est2genome-gene-0.0			-	1.35988	1.56428	-	-	nuu	nnn		-	-	2.15432	-	-	nnu	nnn		-	-	-	-	-	nnn	nnn		-	-	2.76367	-	-	nnu	nnn		653	maker-scaffold_11318|ref0001217-exonerate_est2genome-gene-0.0			-	-	-	-	-	nnn	nnn		-	-
654	maker-scaffold_11318|ref0001217-exonerate_est2genome-gene-0.1	47		-	-1.81577	2.12107	-	3.93684	ndu	nnu		-	-	-1.35179	-	-	nnd	nnn		3.00347	2.58988	2.89193	-	-	uuu	unn		-	-	3.30316	-	3.05993	nnu	nnu		654	maker-scaffold_11318|ref0001217-exonerate_est2genome-gene-0.1			-	-	3.625	-	4.23238	nnu	nnu		-	-
655	maker-scaffold_1132|ref0047381-exonerate_est2genome-gene-0.1			-	-	-	-	-	nnn	nnn		-	-	2.25871	-	3.01421	nnu	nnu		-	-	-	-	-	nnn	nnn		-	-	-	-	-	nnn	nnn		655	maker-scaffold_1132|ref0047381-exonerate_est2genome-gene-0.1			-	-	-	-	-	nnn	nnn		-	-
656	maker-scaffold_1132|ref0047381-exonerate_est2genome-gene-0.2			-	-1.20669	-1.31247	-	-	ndd	nnn		-	-	-	-	-	nnn	nnn		-	-	-	-	-	nnn	nnn		-	-	-	-	-	nnn	nnn		656	maker-scaffold_1132|ref0047381-exonerate_est2genome-gene-0.2			-	-	-	-	-	nnn	nnn		-	-
657	maker-scaffold_11324|ref0033810-exonerate_est2genome-gene-0.0			-	-	-3.02517	-	-2.7151	nnd	nnd		-	-	-	-	-	nnn	nnn		-	-	-	-	-	nnn	nnn		-	-	-	-	-	nnn	nnn		657	maker-scaffold_11324|ref0033810-exonerate_est2genome-gene-0.0			-1.72626	-1.82239	-2.0969	-	-	ddd	dnn		-	-
658	maker-scaffold_11324|ref0033810-exonerate_est2genome-gene-0.1			-	-	-	-	-	nnn	nnn		-	-	-	-	-	nnn	nnn		-	-	-	-	-	nnn	nnn		-	-	-	-	-	nnn	nnn		658	maker-scaffold_11324|ref0033810-exonerate_est2genome-gene-0.1			-	-	-	-	-	nnn	nnn		-	-
659	maker-scaffold_11327|ref0033809-exonerate_est2genome-gene-0.0			-	-2.43036	-3.19149	-	-	ndd	nnn		-	-1.90799	-2.55129	-	-	ndd	nnn		-	-	-	-	-	nnn	nnn		-1.36167	-2.12088	-4.3612	-	-2.24032	ddd	dnd		659	maker-scaffold_11327|ref0033809-exonerate_est2genome-gene-0.0			-	-	-	-	-	nnn	nnn		-	-
660	maker-scaffold_1133|ref0047380-exonerate_est2genome-gene-0.0			-	-	-	-	-	nnn	nnn		-	-	-	-	-	nnn	nnn		-	-	-	-	-	nnn	nnn		-	-	-	-	-	nnn	nnn		660	maker-scaffold_1133|ref0047380-exonerate_est2genome-gene-0.0			-	-	2.00224	-	2.16684	nnu	nnu		-	-
661	maker-scaffold_1133|ref0047380-exonerate_est2genome-gene-0.3			-	-	-1.35552	-	-	nnd	nnn		-	-	-	-	-	nnn	nnn		-	-	-	-	-	nnn	nnn		-	-	-1.37127	-	-	nnd	nnn		661	maker-scaffold_1133|ref0047380-exonerate_est2genome-gene-0.3			-	-	-	-	-	nnn	nnn		-	-
662	maker-scaffold_11332|ref0028120-exonerate_est2genome-gene-0.0			-	-	-	-	-1.30344	nnn	nnd		-	-	1.69465	-	-	nnu	nnn		-	-	-	-	-	nnn	nnn		-	-	-	-	-	nnn	nnn		662	maker-scaffold_11332|ref0028120-exonerate_est2genome-gene-0.0			-	-	-	-	-	nnn	nnn		-	-
663	maker-scaffold_1134|ref0047379-exonerate_est2genome-gene-0.0			-	-	-	-	-	nnn	nnn		-	-	3.48269	-	2.11915	nnu	nnu		-	-	-	-	-	nnn	nnn		-	-	-	-	-	nnn	nnn		663	maker-scaffold_1134|ref0047379-exonerate_est2genome-gene-0.0			-	-	-	-	-	nnn	nnn		-	-
664	maker-scaffold_1134|ref0047379-exonerate_est2genome-gene-0.2			-	-	-	-	-	nnn	nnn		-	-	-	-	-	nnn	nnn		-	-	-	-	-	nnn	nnn		-	-	-	-	-	nnn	nnn		664	maker-scaffold_1134|ref0047379-exonerate_est2genome-gene-0.2			-	-	-1.79968	-	-1.56034	nnd	nnd		-	-
665	maker-scaffold_1134|ref0047379-exonerate_est2genome-gene-0.4	50		1.29286	-	-6.48985	-	-7.24869	und	und		-	-	6.10024	-	6.14528	nnu	nnu		-6.37454	-1.87754	-	4.497	-	ddn	dun		-5.38593	-1.63468	-10.0543	3.75125	-8.41961	ddd	dud		665	maker-scaffold_1134|ref0047379-exonerate_est2genome-gene-0.4			-	-	-3.00519	-	-2.01784	nnd	nnd		-	-
666	maker-scaffold_1134|ref0047379-exonerate_est2genome-gene-0.5			-	-	-	-	-	nnn	nnn		-	-	-	-	-	nnn	nnn		-1.21798	-	-	-	-	dnn	dnn		-	-	-	-	-	nnn	nnn		666	maker-scaffold_1134|ref0047379-exonerate_est2genome-gene-0.5			-	-	-	-	-	nnn	nnn		-	-
667	maker-scaffold_11340|ref0035204-exonerate_est2genome-gene-0.0			-	-	-	-	-	nnn	nnn		-	-	-	-	-	nnn	nnn		-	-	-	-	-	nnn	nnn		-	-	-	-	-	nnn	nnn		667	maker-scaffold_11340|ref0035204-exonerate_est2genome-gene-0.0			-	-	-	-	-1.4025	nnn	nnd		-	-
668	maker-scaffold_11344|ref0035200-exonerate_est2genome-gene-0.0	48		-	-4.21281	-	-	-	ndn	nnn		-	-	-	-	2.98032	nnn	nnu		-1.67423	-	-	2.81292	-1.26531	dnn	dud		-	-3.36028	-3.02581	-	-	ndd	nnn		668	maker-scaffold_11344|ref0035200-exonerate_est2genome-gene-0.0			-	-	-	-	-	nnn	nnn		-	-
669	maker-scaffold_11345|ref0035201-exonerate_est2genome-gene-0.1			-	-	-	-	-	nnn	nnn		-	-	-	-	-	nnn	nnn		-	-	-	-	-	nnn	nnn		-1.92842	-	-2.01801	-	-	dnd	dnn		669	maker-scaffold_11345|ref0035201-exonerate_est2genome-gene-0.1			-	-	-	-	-	nnn	nnn		-	-
670	maker-scaffold_11348|ref0035209-exonerate_est2genome-gene-0.1	49		2.53218	2.65649	-1.37087	-	-4.02736	uud	und		-	-	1.86328	-	2.1839	nnu	nnu		-2.25309	-1.41825	-	-	-	ddn	dnn		-2.24091	-	-2.16055	1.65502	-1.57466	dnd	dud		670	maker-scaffold_11348|ref0035209-exonerate_est2genome-gene-0.1			-	-	-1.2574	-	-	nnd	nnn		-	-
671	maker-scaffold_1135|ref0047378-exonerate_est2genome-gene-0.0			-	-	-	-	-	nnn	nnn		-	-	-	-	-	nnn	nnn		-	-	-1.40787	-	-	nnd	nnn		-	-	-	-	-	nnn	nnn		671	maker-scaffold_1135|ref0047378-exonerate_est2genome-gene-0.0			-	-	1.6198	-	-	nnu	nnn		-	-
672	maker-scaffold_1135|ref0047378-exonerate_est2genome-gene-0.1	51		-4.43812	-4.46458	-	-	5.67372	ddn	dnu		-	-	-4.23326	-	-3.4461	nnd	nnd		5.26872	2.42821	-	-2.84051	-1.68818	uun	udd		2.78635	-	3.01869	-2.76738	2.99972	unu	udu		672	maker-scaffold_1135|ref0047378-exonerate_est2genome-gene-0.1			-	-2.8354	1.71286	-	4.54825	ndu	nnu		-	-1.86449
673	maker-scaffold_11356|ref0017234-exonerate_est2genome-gene-0.0			-	-	-	-	-	nnn	nnn		-	-	-	-	-	nnn	nnn		-	-	-	-	-	nnn	nnn		-	-	-	-	-	nnn	nnn		673	maker-scaffold_11356|ref0017234-exonerate_est2genome-gene-0.0			-	-	-	-	-	nnn	nnn		-	-
674	maker-scaffold_1136|ref0047377-exonerate_est2genome-gene-0.0			-	-	-	-	-	nnn	nnn		-	-	-	-	-	nnn	nnn		-	-	-	-	-	nnn	nnn		-	-	-	-	-	nnn	nnn		674	maker-scaffold_1136|ref0047377-exonerate_est2genome-gene-0.0			-	-	1.62151	-	-	nnu	nnn		-	-
675	maker-scaffold_11360|ref0022752-exonerate_est2genome-gene-0.0			-	-2.20643	-2.20279	-1.35646	-	ndd	ndn		-	-	-	-	-	nnn	nnn		-2.19595	-2.19285	-2.82551	-	-	ddd	dnn		-2.22807	-2.77102	-3.71521	-	-	ddd	dnn		675	maker-scaffold_11360|ref0022752-exonerate_est2genome-gene-0.0	46		-	-	-4.71384	-	-	nnd	nnn		-	-1.53684
676	maker-scaffold_11361|ref0022753-exonerate_est2genome-gene-0.0			-	-	-	-	-	nnn	nnn		-	-	-	-	-	nnn	nnn		-1.30056	-	-	-	-	dnn	dnn		-	-	-	-	-	nnn	nnn		676	maker-scaffold_11361|ref0022753-exonerate_est2genome-gene-0.0			-	-	-	-	-	nnn	nnn		-	-
677	maker-scaffold_11364|ref0022756-exonerate_est2genome-gene-0.0			4.86581	-	-	-	-	unn	unn		-	-	-	-	-	nnn	nnn		-	-	-	-	-	nnn	nnn		-	-	-	-	-	nnn	nnn		677	maker-scaffold_11364|ref0022756-exonerate_est2genome-gene-0.0			-	-	-	-	-	nnn	nnn		-	-
678	maker-scaffold_11379|ref0004749-exonerate_est2genome-gene-0.1			1.66207	1.72486	-	-	-1.96325	uun	und		-	-	1.75966	-	-	nnu	nnn		-	-	-	-	-	nnn	nnn		-	-	-	-	-1.70631	nnn	nnd		678	maker-scaffold_11379|ref0004749-exonerate_est2genome-gene-0.1			-	-	-	-	-	nnn	nnn		-	-
679	maker-scaffold_1138|ref0047385-exonerate_est2genome-gene-0.1			-	-	-	-	-	nnn	nnn		-	-	-	-	-	nnn	nnn		-	-	-	-	-	nnn	nnn		-	-	-	-	-	nnn	nnn		679	maker-scaffold_1138|ref0047385-exonerate_est2genome-gene-0.1			-	-	1.82311	-	1.44399	nnu	nnu		-	-
680	maker-scaffold_11381|ref0008350-exonerate_est2genome-gene-0.0			-	-	3.26738	-	4.77413	nnu	nnu		-	-	-	-	-	nnn	nnn		-	-	-	-	-	nnn	nnn		-1.92952	-	2.05734	1.42486	2.56201	dnu	duu		680	maker-scaffold_11381|ref0008350-exonerate_est2genome-gene-0.0			-	-	1.60998	-	-	nnu	nnn		-	-
681	maker-scaffold_11382|ref0008351-exonerate_est2genome-gene-0.2			-	-	-	-	-	nnn	nnn		-	-	-	-	-	nnn	nnn		-	-	-	-	-	nnn	nnn		-	-	-	-	-	nnn	nnn		681	maker-scaffold_11382|ref0008351-exonerate_est2genome-gene-0.2			-	-	-	-	1.42394	nnn	nnu		-	-
682	maker-scaffold_1139|ref0047384-exonerate_est2genome-gene-0.0			-	-	-	-	-	nnn	nnn		-	-	-	-	-	nnn	nnn		-	-	-	-	-	nnn	nnn		-	-	-	-	-	nnn	nnn		682	maker-scaffold_1139|ref0047384-exonerate_est2genome-gene-0.0			-	-	-1.81418	-	-	nnd	nnn		-	-
683	maker-scaffold_1139|ref0047384-exonerate_est2genome-gene-0.1			-	-	-	-	-	nnn	nnn		-	-	-	-	-	nnn	nnn		-	-	-1.3026	-	-	nnd	nnn		-	-	-	-	-	nnn	nnn		683	maker-scaffold_1139|ref0047384-exonerate_est2genome-gene-0.1			-	1.49038	2.41561	-	-	nuu	nnn		-	1.57259
684	maker-scaffold_11391|ref0038859-exonerate_est2genome-gene-0.0			-1.39066	-1.71589	-1.41971	-	-	ddd	dnn		-	-1.35374	-2.29462	-	-	ndd	nnn		-	-	-	-	-	nnn	nnn		-	-1.34021	-1.26476	-	-	ndd	nnn		684	maker-scaffold_11391|ref0038859-exonerate_est2genome-gene-0.0			-	-	-1.28047	-	-	nnd	nnn		-	-
685	maker-scaffold_114|ref0032463-exonerate_est2genome-gene-0.1			-	-	1.61239	-	1.77382	nnu	nnu		-	-	-	-	-	nnn	nnn		2.05934	1.61588	2.03851	-	-	uuu	unn		-	-	-	-	-	nnn	nnn		685	maker-scaffold_114|ref0032463-exonerate_est2genome-gene-0.1			-	-	1.35949	-	-	nnu	nnn		-	-
686	maker-scaffold_114|ref0032463-exonerate_est2genome-gene-0.2			-	-	-	-	-	nnn	nnn		-	-	-	-	-	nnn	nnn		-	-	-	-	-	nnn	nnn		-	-	-	-	-	nnn	nnn		686	maker-scaffold_114|ref0032463-exonerate_est2genome-gene-0.2	47		-	-	-2.60374	-	-1.85669	nnd	nnd		-	-1.42011
687	maker-scaffold_114|ref0032463-exonerate_est2genome-gene-1.1			-	-3.09855	-	-	-	ndn	nnn		-	-	-	-	-	nnn	nnn		-	-	-	-	-	nnn	nnn		-	-	-	-	-	nnn	nnn		687	maker-scaffold_114|ref0032463-exonerate_est2genome-gene-1.1			-	-	-	-	3.74832	nnn	nnu		-	-
688	maker-scaffold_114|ref0032463-exonerate_est2genome-gene-1.4			-	-	-	-	-	nnn	nnn		-	-	-	-	-	nnn	nnn		-	-	-	-	-	nnn	nnn		-	-	1.47383	-	-	nnu	nnn		688	maker-scaffold_114|ref0032463-exonerate_est2genome-gene-1.4			-	-	-	-	-	nnn	nnn		-	-
689	maker-scaffold_114|ref0032463-exonerate_est2genome-gene-1.5			-	-	2.38602	-	2.23789	nnu	nnu		-	-	-	-	-	nnn	nnn		-	-	-	-	-	nnn	nnn		-	-	1.93777	-	1.7882	nnu	nnu		689	maker-scaffold_114|ref0032463-exonerate_est2genome-gene-1.5			-	-	-	-	-	nnn	nnn		-	-
690	maker-scaffold_1140|ref0040342-exonerate_est2genome-gene-0.1			-	-	-	-	-	nnn	nnn		-	-	-	-	-	nnn	nnn		-	-	1.28047	-	-	nnu	nnn		-	-	-	-	-	nnn	nnn		690	maker-scaffold_1140|ref0040342-exonerate_est2genome-gene-0.1			-	-	-	-	-	nnn	nnn		-	-
691	maker-scaffold_1140|ref0040342-exonerate_est2genome-gene-0.2			-	-	-	-	-	nnn	nnn		-	-	-1.7224	-	-	nnd	nnn		-	-	-	-	-	nnn	nnn		-	-	-	-1.33214	-	nnn	ndn		691	maker-scaffold_1140|ref0040342-exonerate_est2genome-gene-0.2			-	-	-	-	-	nnn	nnn		-	-
692	maker-scaffold_11402|ref0039360-exonerate_est2genome-gene-0.0			-	-	-	-	-	nnn	nnn		-	-	1.63776	-	-	nnu	nnn		-	-	1.64508	-	-	nnu	nnn		-	-	-	-	-	nnn	nnn		692	maker-scaffold_11402|ref0039360-exonerate_est2genome-gene-0.0			-	-	-	-	-	nnn	nnn		-	-
693	maker-scaffold_11404|ref0039358-exonerate_est2genome-gene-0.0			-2.3803	-2.32673	-	-	2.7893	ddn	dnu		-	-	-1.73052	-	-1.43628	nnd	nnd		1.63009	-	-	-	-	unn	unn		-	-	-	-	-	nnn	nnn		693	maker-scaffold_11404|ref0039358-exonerate_est2genome-gene-0.0			-	-	-	-	-	nnn	nnn		-	-
694	maker-scaffold_11404|ref0039358-exonerate_est2genome-gene-0.1			-	-	-	-	-	nnn	nnn		-	-	-	-	-	nnn	nnn		-	-	-	-	-	nnn	nnn		-	-	-	-	-	nnn	nnn		694	maker-scaffold_11404|ref0039358-exonerate_est2genome-gene-0.1			-	-	-1.43939	-	-	nnd	nnn		-	-
695	maker-scaffold_11404|ref0039358-exonerate_est2genome-gene-0.3			-	-	-	-	-	nnn	nnn		-	-	-	-	-	nnn	nnn		-	-	-	-	-	nnn	nnn		-	-	-	-	-	nnn	nnn		695	maker-scaffold_11404|ref0039358-exonerate_est2genome-gene-0.3			-	-	-3.31014	-	-2.74696	nnd	nnd		-	-
696	maker-scaffold_11408|ref0039354-exonerate_est2genome-gene-0.0	52		-3.38474	-3.57015	-	-	2.53321	ddn	dnu		-	-1.97542	-4.43607	-	-2.46065	ndd	nnd		4.45327	2.53278	-	-1.92049	-2.05008	uun	udd		2.47493	-	1.62653	-3.14799	2.29959	unu	udu		696	maker-scaffold_11408|ref0039354-exonerate_est2genome-gene-0.0			-	-	-	-	-	nnn	nnn		-	-
697	maker-scaffold_1141|ref0040343-exonerate_est2genome-gene-0.0			-	-	-	-	-	nnn	nnn		-	-	-	-	-	nnn	nnn		-	-	-	-	-	nnn	nnn		-	-	-	-	-	nnn	nnn		697	maker-scaffold_1141|ref0040343-exonerate_est2genome-gene-0.0			-	-	-2.79981	-	-2.19003	nnd	nnd		-	-
698	maker-scaffold_11414|ref0008834-exonerate_est2genome-gene-0.0			-1.25121	-1.7772	-2.15334	-	-	ddd	dnn		-	-	-	-	-	nnn	nnn		-	-	-	-	-	nnn	nnn		-1.88828	-2.48079	-1.95753	-	-	ddd	dnn		698	maker-scaffold_11414|ref0008834-exonerate_est2genome-gene-0.0			-	-	-	-	-	nnn	nnn		-	-
699	maker-scaffold_11415|ref0008835-exonerate_est2genome-gene-0.0			-	-	-	-	-	nnn	nnn		-	-	-	-	-	nnn	nnn		-	-1.355	-	-	-	ndn	nnn		-	-	-	-	-	nnn	nnn		699	maker-scaffold_11415|ref0008835-exonerate_est2genome-gene-0.0			-	-	-	-	-	nnn	nnn		-	-
700	maker-scaffold_11417|ref0008837-exonerate_est2genome-gene-0.0			-	-	-	-	-	nnn	nnn		-	-	-	-	-	nnn	nnn		-	-	-	-	-	nnn	nnn		-	-	-	-	-	nnn	nnn		700	maker-scaffold_11417|ref0008837-exonerate_est2genome-gene-0.0			-	-1.58653	-	-	-	ndn	nnn		-	-1.46103
701	maker-scaffold_11417|ref0008837-exonerate_est2genome-gene-0.1			-	-	-	-	-	nnn	nnn		-	-	-	-	-	nnn	nnn		-	-	-	-	-	nnn	nnn		-	-	-1.2614	-	-	nnd	nnn		701	maker-scaffold_11417|ref0008837-exonerate_est2genome-gene-0.1			-	-	-2.18348	-	-	nnd	nnn		-	-
702	maker-scaffold_11419|ref0010922-exonerate_est2genome-gene-0.0	53		-	-	-2.71829	-	-2.25004	nnd	nnd		-	-	-1.71205	-	-	nnd	nnn		-	-	-1.44159	-	-	nnd	nnn		-	-	-2.04504	-	-2.01179	nnd	nnd		702	maker-scaffold_11419|ref0010922-exonerate_est2genome-gene-0.0	48		-	-1.8923	-5.75443	-	-3.86213	ndd	nnd		-	-2.90713
703	maker-scaffold_1142|ref0040340-exonerate_est2genome-gene-0.1			-	-	-	-	-	nnn	nnn		-	-	-	-	-	nnn	nnn		-	-	-	-	-	nnn	nnn		-	-	-	-	-	nnn	nnn		703	maker-scaffold_1142|ref0040340-exonerate_est2genome-gene-0.1			-	-	-	-	1.50615	nnn	nnu		-	-
704	maker-scaffold_1142|ref0040340-exonerate_est2genome-gene-0.2			1.23757	-	-	-	-1.27059	unn	und		-	-	-	-	-	nnn	nnn		-	-	-	-	-	nnn	nnn		-	-	-	-	-	nnn	nnn		704	maker-scaffold_1142|ref0040340-exonerate_est2genome-gene-0.2			-	-	-	-	-	nnn	nnn		-	-
705	maker-scaffold_1142|ref0040340-exonerate_est2genome-gene-0.3			-	-	-	-	-1.34119	nnn	nnd		-	-	-	-	-	nnn	nnn		-	-	-	-	-	nnn	nnn		-	-	-	-	-	nnn	nnn		705	maker-scaffold_1142|ref0040340-exonerate_est2genome-gene-0.3			-	-	-	-	-	nnn	nnn		-	-
706	maker-scaffold_11421|ref0026897-exonerate_est2genome-gene-0.0			-	-	-	-	-	nnn	nnn		-	-	-	-	-	nnn	nnn		-	-	-1.42177	-	-	nnd	nnn		-	-	-	-	-	nnn	nnn		706	maker-scaffold_11421|ref0026897-exonerate_est2genome-gene-0.0			-	-	-	-	-	nnn	nnn		-	-
707	maker-scaffold_11424|ref0015077-exonerate_est2genome-gene-0.0			-	-	-	-	-	nnn	nnn		-	-	-	-	-	nnn	nnn		-	-	-	-	-	nnn	nnn		-	-	-	-	-	nnn	nnn		707	maker-scaffold_11424|ref0015077-exonerate_est2genome-gene-0.0			-	-	1.95412	-	-	nnu	nnn		-	-
708	maker-scaffold_1143|ref0040341-exonerate_est2genome-gene-0.0			-	-	-	-	-	nnn	nnn		-	-	-	-	-	nnn	nnn		-	-	-	-	-	nnn	nnn		-	-	-	-	-	nnn	nnn		708	maker-scaffold_1143|ref0040341-exonerate_est2genome-gene-0.0			-	-	-	-	-	nnn	nnn		-	-
709	maker-scaffold_1143|ref0040341-exonerate_est2genome-gene-0.5			-	-	-	-	-1.6292	nnn	nnd		-	-	-	-	-	nnn	nnn		-	-	-	-	-	nnn	nnn		-2.22923	-	-3.31637	-	-2.11876	dnd	dnd		709	maker-scaffold_1143|ref0040341-exonerate_est2genome-gene-0.5			-	-	-	-	-	nnn	nnn		-	-
710	maker-scaffold_1143|ref0040341-exonerate_est2genome-gene-0.6			-	-	-	-	-1.6314	nnn	nnd		-	-	-	-	-	nnn	nnn		-	-	-	-	-	nnn	nnn		-	-	-	-	-	nnn	nnn		710	maker-scaffold_1143|ref0040341-exonerate_est2genome-gene-0.6			-	-	-	-	-	nnn	nnn		-	-
711	maker-scaffold_1143|ref0040341-exonerate_est2genome-gene-0.7			-	-	-	-	-	nnn	nnn		-	-	-	-	-	nnn	nnn		-	-	-	-	-	nnn	nnn		-	-	-	-	-	nnn	nnn		711	maker-scaffold_1143|ref0040341-exonerate_est2genome-gene-0.7			-	-	1.73393	-	1.50431	nnu	nnu		-	-
712	maker-scaffold_11433|ref0026116-exonerate_est2genome-gene-0.0			-	-	-	-	-	nnn	nnn		-	-	-	-	-	nnn	nnn		-	-	-	-	-	nnn	nnn		-	-	-	-	-	nnn	nnn		712	maker-scaffold_11433|ref0026116-exonerate_est2genome-gene-0.0			1.31772	1.76751	2.07493	-	-	uuu	unn		-	1.48281
713	maker-scaffold_11439|ref0044716-exonerate_est2genome-gene-0.0			-	-	-	-	-	nnn	nnn		-	-	-	-	-	nnn	nnn		-	-1.3147	-	-	-	ndn	nnn		-	-	-	-	-	nnn	nnn		713	maker-scaffold_11439|ref0044716-exonerate_est2genome-gene-0.0			-	-	-2.3363	-	-1.69672	nnd	nnd		-	-
714	maker-scaffold_11440|ref0015993-exonerate_est2genome-gene-0.0			-	-	-	-	-	nnn	nnn		-	-	1.93524	-	-	nnu	nnn		-	-	-	-	-	nnn	nnn		-	-	-	-	-	nnn	nnn		714	maker-scaffold_11440|ref0015993-exonerate_est2genome-gene-0.0			-	-	-	-	-	nnn	nnn		-	-
715	maker-scaffold_11445|ref0015996-exonerate_est2genome-gene-0.0			-	-	-	-	-	nnn	nnn		-	-	-	-	-1.31165	nnn	nnd		2.92398	2.09941	1.20909	-	-	uuu	unn		1.66537	-	2.6228	-	1.48861	unu	unu		715	maker-scaffold_11445|ref0015996-exonerate_est2genome-gene-0.0			-	-	-	-	-	nnn	nnn		-	-
716	maker-scaffold_11450|ref0033914-exonerate_est2genome-gene-0.0			-	-	-	-	-	nnn	nnn		-	-	-	-	-	nnn	nnn		-	-	-	-	-	nnn	nnn		-	-	-	-	-	nnn	nnn		716	maker-scaffold_11450|ref0033914-exonerate_est2genome-gene-0.0			-	-	-	-	-	nnn	nnn		-	-
717	maker-scaffold_11450|ref0033914-exonerate_est2genome-gene-0.1			-	-	-	-	-	nnn	nnn		-	-	1.29044	-	-	nnu	nnn		-	-	-	-	-	nnn	nnn		-	-	-	-	-	nnn	nnn		717	maker-scaffold_11450|ref0033914-exonerate_est2genome-gene-0.1			-	-	-	-	-	nnn	nnn		-	-
718	maker-scaffold_11455|ref0033911-exonerate_est2genome-gene-0.0			-	-	-	-	-	nnn	nnn		-	-	-	-	-	nnn	nnn		-	-	-	-	-	nnn	nnn		-	-	-	-	-	nnn	nnn		718	maker-scaffold_11455|ref0033911-exonerate_est2genome-gene-0.0			-	-	-1.63761	-	-1.38619	nnd	nnd		-	-
719	maker-scaffold_11455|ref0033911-exonerate_est2genome-gene-0.1			-	-	-	-	-	nnn	nnn		-	-	-	-	-	nnn	nnn		-	-	-	-	-	nnn	nnn		-	-	-	-	-	nnn	nnn		719	maker-scaffold_11455|ref0033911-exonerate_est2genome-gene-0.1			-	-	-	-	-	nnn	nnn		-	-
720	maker-scaffold_11455|ref0033911-exonerate_est2genome-gene-0.2			-	-	-	-	-	nnn	nnn		-	-	-	-	-	nnn	nnn		-	-	-	-	-	nnn	nnn		-	-	-	-	-	nnn	nnn		720	maker-scaffold_11455|ref0033911-exonerate_est2genome-gene-0.2			-	-	-	-	-	nnn	nnn		-	-
721	maker-scaffold_11458|ref0033920-exonerate_est2genome-gene-0.0			-	-	-	-	-	nnn	nnn		-	-	-	-	-	nnn	nnn		-	-	-	-	-	nnn	nnn		-	-	-1.46883	-	-	nnd	nnn		721	maker-scaffold_11458|ref0033920-exonerate_est2genome-gene-0.0			-	-	-	-	-	nnn	nnn		-	-
722	maker-scaffold_1146|ref0040336-exonerate_est2genome-gene-0.0			-	-	-	-	-	nnn	nnn		-	-	4.95938	-	-	nnu	nnn		-	-	-	-	-	nnn	nnn		-	-	-	-	-	nnn	nnn		722	maker-scaffold_1146|ref0040336-exonerate_est2genome-gene-0.0	49		-	-	3.28505	-	1.60164	nnu	nnu		-	2.31217
723	maker-scaffold_1146|ref0040336-exonerate_est2genome-gene-0.4			-	-	-	-	-	nnn	nnn		-	-	-	-	-	nnn	nnn		-	-	-	-	-	nnn	nnn		-	-	-	-	-	nnn	nnn		723	maker-scaffold_1146|ref0040336-exonerate_est2genome-gene-0.4			-	-	-	-	-	nnn	nnn		-	-
724	maker-scaffold_11463|ref0003434-exonerate_est2genome-gene-0.0	54		-	-	-4.23405	-	-3.50429	nnd	nnd		-	-	-	-	1.26539	nnn	nnu		-3.65554	-2.32945	-3.14171	-	-	ddd	dnn		-1.5029	-	-5.52949	-	-4.43538	dnd	dnd		724	maker-scaffold_11463|ref0003434-exonerate_est2genome-gene-0.0			-1.61401	-2.61169	-3.11035	-	-	ddd	dnn		-	-2.21702
725	maker-scaffold_11474|ref0021459-exonerate_est2genome-gene-0.0			-	-	-	-	-	nnn	nnn		-	-	-	-	-	nnn	nnn		-	-	-	-	-	nnn	nnn		-	-	-	1.68147	-1.43629	nnn	nud		725	maker-scaffold_11474|ref0021459-exonerate_est2genome-gene-0.0			-	-	-	-	-	nnn	nnn		-	-
726	maker-scaffold_11475|ref0021460-exonerate_est2genome-gene-0.0			-	-1.55029	-	-	-	ndn	nnn		-	-	-	-	-	nnn	nnn		2.6114	2.80401	2.14428	-	-	uuu	unn		-2.18754	-2.03973	-1.81483	-	-	ddd	dnn		726	maker-scaffold_11475|ref0021460-exonerate_est2genome-gene-0.0			-	-	-	-	-	nnn	nnn		-	-
727	maker-scaffold_11479|ref0021451-exonerate_est2genome-gene-0.0			-	-	-	-	-	nnn	nnn		-	-	-	-	-	nnn	nnn		-	-	-	-	-	nnn	nnn		-	-	-	-	-	nnn	nnn		727	maker-scaffold_11479|ref0021451-exonerate_est2genome-gene-0.0			-	-	-2.28653	-	-2.21659	nnd	nnd		-	-
728	maker-scaffold_11479|ref0021451-exonerate_est2genome-gene-0.1	55		-	-	1.273	-	-	nnu	nnn		-	-	1.26673	-	-	nnu	nnn		-	-	1.46592	-	-	nnu	nnn		-	-	1.29246	-	-	nnu	nnn		728	maker-scaffold_11479|ref0021451-exonerate_est2genome-gene-0.1			-	-	-	-	-	nnn	nnn		-	-
729	maker-scaffold_1148|ref0040344-exonerate_est2genome-gene-0.1			-	-	-1.94161	-	-	nnd	nnn		-	-	-	-	-	nnn	nnn		-	-	-	-	-	nnn	nnn		-	-	-	-	-	nnn	nnn		729	maker-scaffold_1148|ref0040344-exonerate_est2genome-gene-0.1			-	-	-	-	-	nnn	nnn		-	-
730	maker-scaffold_11480|ref0037659-exonerate_est2genome-gene-0.0			-	-	-	-	-	nnn	nnn		-	-	-	-	-	nnn	nnn		-	-	-	-	-	nnn	nnn		-	-	-1.72603	-	-	nnd	nnn		730	maker-scaffold_11480|ref0037659-exonerate_est2genome-gene-0.0			-	1.39266	-	-	-	nun	nnn		-	-
731	maker-scaffold_11482|ref0031664-exonerate_est2genome-gene-0.0			-	-	-	-	-	nnn	nnn		-	-	-	-	-	nnn	nnn		-	-	-	-	-	nnn	nnn		-	-	-2.77549	-	-	nnd	nnn		731	maker-scaffold_11482|ref0031664-exonerate_est2genome-gene-0.0			-	-	-	-	-	nnn	nnn		-	-
732	maker-scaffold_11482|ref0031664-exonerate_est2genome-gene-0.1			-	-1.61306	-1.5607	-	-	ndd	nnn		-	-	-	-	-	nnn	nnn		-	-	-1.64743	-	-	nnd	nnn		-	-	-2.09774	-	-1.45956	nnd	nnd		732	maker-scaffold_11482|ref0031664-exonerate_est2genome-gene-0.1			-	-	-2.01319	-	-	nnd	nnn		-	-1.36793
733	maker-scaffold_11484|ref0037655-exonerate_est2genome-gene-0.0			-	-	1.40075	-	1.79665	nnu	nnu		-	-	-	-	-	nnn	nnn		1.51454	-	1.73096	-	-	unu	unn		1.89562	2.26482	4.33139	-	2.06657	uuu	unu		733	maker-scaffold_11484|ref0037655-exonerate_est2genome-gene-0.0			-	-	2.97155	-	2.79016	nnu	nnu		-	-
734	maker-scaffold_11489|ref0037663-exonerate_est2genome-gene-0.0			-	-	-	-	-	nnn	nnn		-	-	-	-	-	nnn	nnn		-	-	-	-	-	nnn	nnn		-	-	-	-	-	nnn	nnn		734	maker-scaffold_11489|ref0037663-exonerate_est2genome-gene-0.0			-	-	-1.88414	-	-	nnd	nnn		-	-1.24347
735	maker-scaffold_1149|ref0040345-exonerate_est2genome-gene-0.1			-	-	-	-	-	nnn	nnn		-	-	-	-	-	nnn	nnn		-	-	-	-	-	nnn	nnn		-	-	-	-	-	nnn	nnn		735	maker-scaffold_1149|ref0040345-exonerate_est2genome-gene-0.1			-	-	1.29546	-	-	nnu	nnn		-	-
736	maker-scaffold_1149|ref0040345-exonerate_est2genome-gene-0.2	56		-	-1.64877	-2.48568	-	-	ndd	nnn		-	-1.43969	-3.01939	-	-1.5797	ndd	nnd		-	-	-2.28187	-	-1.70613	nnd	nnd		-	-1.31917	-2.20802	-	-	ndd	nnn		736	maker-scaffold_1149|ref0040345-exonerate_est2genome-gene-0.2			-	-	-	-	-	nnn	nnn		-	-
737	maker-scaffold_1149|ref0040345-exonerate_est2genome-gene-0.5			-	-	-	-	-	nnn	nnn		-	-	4.05268	-	-	nnu	nnn		-	-	-	-	-	nnn	nnn		-	-	-	-	-	nnn	nnn		737	maker-scaffold_1149|ref0040345-exonerate_est2genome-gene-0.5			-	-	-	-	-	nnn	nnn		-	-
738	maker-scaffold_11492|ref0007065-exonerate_est2genome-gene-0.0			-	-	-	-	-	nnn	nnn		-	-	-	-	-	nnn	nnn		-	-	-	-	-	nnn	nnn		-	-	-	-	-	nnn	nnn		738	maker-scaffold_11492|ref0007065-exonerate_est2genome-gene-0.0			-	-1.41782	-	-	-	ndn	nnn		-	-
739	maker-scaffold_11492|ref0007065-exonerate_est2genome-gene-0.1			-	-	1.52233	-	-	nnu	nnn		-	-	-	-	-	nnn	nnn		-	-	-	-	-	nnn	nnn		-	-	2.14527	-	-	nnu	nnn		739	maker-scaffold_11492|ref0007065-exonerate_est2genome-gene-0.1			-	-	2.59518	-	1.77149	nnu	nnu		-	-
740	maker-scaffold_11500|ref0024568-exonerate_est2genome-gene-0.0			-	-	-	-	-	nnn	nnn		-	-	-	-	-	nnn	nnn		-	-	-	-	-	nnn	nnn		-	-	-	-	-	nnn	nnn		740	maker-scaffold_11500|ref0024568-exonerate_est2genome-gene-0.0			-	-	-	-	-	nnn	nnn		-	-
741	maker-scaffold_11508|ref0024572-exonerate_est2genome-gene-0.1			-	-	-	-	-	nnn	nnn		-	-	-	-	-	nnn	nnn		-	-	-	-	-	nnn	nnn		-	-	-	-	-	nnn	nnn		741	maker-scaffold_11508|ref0024572-exonerate_est2genome-gene-0.1			-	4.13929	5.80952	-	-	nuu	nnn		-	-
742	maker-scaffold_11508|ref0024572-exonerate_est2genome-gene-0.2			-	-	-	-	-	nnn	nnn		-	-	-	-	-	nnn	nnn		-	-	-	-	-	nnn	nnn		-	-	-	-	-	nnn	nnn		742	maker-scaffold_11508|ref0024572-exonerate_est2genome-gene-0.2			-	-	5.4404	-	-	nnu	nnn		-	-
743	maker-scaffold_1151|ref0009990-exonerate_est2genome-gene-0.1			2.50218	2.69274	-	-	-1.63726	uun	und		-	1.70795	2.4187	-	-	nuu	nnn		-	-	-	-	-	nnn	nnn		-	-	-	-	-	nnn	nnn		743	maker-scaffold_1151|ref0009990-exonerate_est2genome-gene-0.1			-	-	-	-	-	nnn	nnn		-	-
744	maker-scaffold_1151|ref0009990-exonerate_est2genome-gene-0.3			-	-	1.32703	-	-	nnu	nnn		-	-	-	-	-	nnn	nnn		-	-	-	-	-	nnn	nnn		-	-	-	-	-	nnn	nnn		744	maker-scaffold_1151|ref0009990-exonerate_est2genome-gene-0.3			-	-	-	-	-	nnn	nnn		-	-
745	maker-scaffold_11510|ref0038571-exonerate_est2genome-gene-0.0			-	-	1.59905	-	1.83552	nnu	nnu		-	-	-	-	-	nnn	nnn		-	1.48934	1.9544	-	-	nuu	nnn		-	-	1.61162	-	1.26868	nnu	nnu		745	maker-scaffold_11510|ref0038571-exonerate_est2genome-gene-0.0			-	-	2.36409	-	1.25296	nnu	nnu		-	-
746	maker-scaffold_11510|ref0038571-exonerate_est2genome-gene-0.1			-	-	-	-	-	nnn	nnn		-	-	-	-	-	nnn	nnn		-	-	-	-	-	nnn	nnn		-	-	1.52539	-	-	nnu	nnn		746	maker-scaffold_11510|ref0038571-exonerate_est2genome-gene-0.1			-	-	2.27604	-	-	nnu	nnn		-	-
747	maker-scaffold_11515|ref0006434-exonerate_est2genome-gene-0.1			-	-	3.81095	-	5.81706	nnu	nnu		-	-	-	-	-	nnn	nnn		-	-	-	-	-	nnn	nnn		-	-	-	-	-	nnn	nnn		747	maker-scaffold_11515|ref0006434-exonerate_est2genome-gene-0.1	50		-	-	-	-	4.65863	nnn	nnu		-	-
748	maker-scaffold_11517|ref0006436-exonerate_est2genome-gene-0.0			-	-	2.34567	-	-	nnu	nnn		-	-	-	-	-	nnn	nnn		-	-	-	-	-	nnn	nnn		-	-	-	-	-	nnn	nnn		748	maker-scaffold_11517|ref0006436-exonerate_est2genome-gene-0.0			-	-	-	-	-	nnn	nnn		-	-
749	maker-scaffold_11518|ref0006447-exonerate_est2genome-gene-0.0			-	-	-	-	-1.29703	nnn	nnd		-	-	-	-	-	nnn	nnn		-	-	-	-	-	nnn	nnn		-	-	-1.72446	-	-1.75323	nnd	nnd		749	maker-scaffold_11518|ref0006447-exonerate_est2genome-gene-0.0			-	-	-	-	-	nnn	nnn		-	-
750	maker-scaffold_11519|ref0006446-exonerate_est2genome-gene-0.0			-	-	-	-	-	nnn	nnn		-	-	-	-	-	nnn	nnn		-	-	-	-	-	nnn	nnn		-	-	-	-	-	nnn	nnn		750	maker-scaffold_11519|ref0006446-exonerate_est2genome-gene-0.0			-	-	-	-	-	nnn	nnn		-	-
751	maker-scaffold_1152|ref0009993-exonerate_est2genome-gene-0.0			-	-	-1.46394	-	-	nnd	nnn		-	-1.28966	-1.75464	-	-	ndd	nnn		-	-	-	-	-	nnn	nnn		-	-	-1.92033	-	-1.26858	nnd	nnd		751	maker-scaffold_1152|ref0009993-exonerate_est2genome-gene-0.0			-	-	-	-	-	nnn	nnn		-	-
752	maker-scaffold_11525|ref0037058-exonerate_est2genome-gene-0.0			-	-	-	-	-	nnn	nnn		-	-	-	-	-	nnn	nnn		-	-	-	-	-	nnn	nnn		-	-	-	-	-	nnn	nnn		752	maker-scaffold_11525|ref0037058-exonerate_est2genome-gene-0.0			-	-	-1.40673	-	-	nnd	nnn		-	-
753	maker-scaffold_11527|ref0037060-exonerate_est2genome-gene-0.0			-	-	1.21026	-	-	nnu	nnn		-	-	2.94857	-	-	nnu	nnn		-	-	-	-	-	nnn	nnn		-	-	-	-	-	nnn	nnn		753	maker-scaffold_11527|ref0037060-exonerate_est2genome-gene-0.0			-	-	-	-	-	nnn	nnn		-	-
754	maker-scaffold_1153|ref0009992-exonerate_est2genome-gene-0.0			-	-	-2.60628	-	-2.35067	nnd	nnd		-	-	-	-	-	nnn	nnn		-	-	-	-	-	nnn	nnn		-	-	-	-	-	nnn	nnn		754	maker-scaffold_1153|ref0009992-exonerate_est2genome-gene-0.0			-	-	-	-	-	nnn	nnn		-	-
755	maker-scaffold_11535|ref0019101-exonerate_est2genome-gene-0.0			-	-	-	-	-	nnn	nnn		-	-	2.12117	-	-	nnu	nnn		-	-	-	-	-	nnn	nnn		-	-	-	-	-	nnn	nnn		755	maker-scaffold_11535|ref0019101-exonerate_est2genome-gene-0.0			-	-	-	-	-	nnn	nnn		-	-
756	maker-scaffold_11543|ref0000983-exonerate_est2genome-gene-0.1			-	-	-	-	-	nnn	nnn		-	-	-1.30807	-	-	nnd	nnn		-	-	-1.60294	-	-	nnd	nnn		-	-1.24184	-1.3306	-	-	ndd	nnn		756	maker-scaffold_11543|ref0000983-exonerate_est2genome-gene-0.1			-	-	-	-	-	nnn	nnn		-	-
757	maker-scaffold_11549|ref0000980-exonerate_est2genome-gene-0.0			-	-	-	-	-	nnn	nnn		-	-	-	-	-	nnn	nnn		-	-	-	-	-	nnn	nnn		-	-	-	-	-	nnn	nnn		757	maker-scaffold_11549|ref0000980-exonerate_est2genome-gene-0.0			-	-	1.4147	-	-	nnu	nnn		-	-
758	maker-scaffold_11555|ref0031563-exonerate_est2genome-gene-0.2			-	-	-	-	-	nnn	nnn		-	-	-	-	-	nnn	nnn		-	-	-	-	-	nnn	nnn		-	-	-	-	-	nnn	nnn		758	maker-scaffold_11555|ref0031563-exonerate_est2genome-gene-0.2			-	-	1.64362	-	-	nnu	nnn		-	-
759	maker-scaffold_11555|ref0031563-exonerate_est2genome-gene-0.3	57		1.44061	1.69672	-	-	-	uun	unn		-	-	3.02224	-	2.53231	nnu	nnu		-	-	1.37984	-	-	nnu	nnn		-	1.57606	-	1.57137	-	nun	nun		759	maker-scaffold_11555|ref0031563-exonerate_est2genome-gene-0.3	51		-	-	4.46456	-	2.66454	nnu	nnu		-	1.602
760	maker-scaffold_1156|ref0009989-exonerate_est2genome-gene-0.2			-	-	-	-	-	nnn	nnn		-	-	-	-	-	nnn	nnn		-	-	-	-	-	nnn	nnn		-	-	-	-	-	nnn	nnn		760	maker-scaffold_1156|ref0009989-exonerate_est2genome-gene-0.2			-1.64789	-1.71945	-3.62453	-	-1.90507	ddd	dnd		-	-1.94494
761	maker-scaffold_1157|ref0009988-exonerate_est2genome-gene-0.0			-	-	-	-	-	nnn	nnn		-	-	-	-	-	nnn	nnn		-	-	-	-	-	nnn	nnn		-	-	-	-	-	nnn	nnn		761	maker-scaffold_1157|ref0009988-exonerate_est2genome-gene-0.0			-	-	-	-	-	nnn	nnn		-	-
762	maker-scaffold_1157|ref0009988-exonerate_est2genome-gene-0.1			-	-	-	-	-	nnn	nnn		-	-	-	-	-	nnn	nnn		-	-	-	-	-	nnn	nnn		-	-	-	-	-	nnn	nnn		762	maker-scaffold_1157|ref0009988-exonerate_est2genome-gene-0.1			-	-	-	-	-	nnn	nnn		-	-
763	maker-scaffold_11574|ref0044122-exonerate_est2genome-gene-0.0			-	-1.49217	-2.00287	-	-	ndd	nnn		-	-	-	-	-	nnn	nnn		-	-	-	-	-	nnn	nnn		-2.22737	-2.29089	-2.48251	-	-	ddd	dnn		763	maker-scaffold_11574|ref0044122-exonerate_est2genome-gene-0.0			-	-	-	-	-	nnn	nnn		-	-
764	maker-scaffold_11576|ref0022286-exonerate_est2genome-gene-0.0			-	-	-	-	-	nnn	nnn		-	-	-	-	-	nnn	nnn		1.45256	-	-	-	-	unn	unn		1.85076	-	1.8476	-	-	unu	unn		764	maker-scaffold_11576|ref0022286-exonerate_est2genome-gene-0.0			-	-	-	-	-	nnn	nnn		-	-
765	maker-scaffold_11583|ref0022788-exonerate_est2genome-gene-0.0			-	-	-	-	-	nnn	nnn		-	-	-	-	-	nnn	nnn		-	-	-	-	-	nnn	nnn		-	-	-	-	-	nnn	nnn		765	maker-scaffold_11583|ref0022788-exonerate_est2genome-gene-0.0			-	-	-	-	-	nnn	nnn		-	-
766	maker-scaffold_1159|ref0009995-exonerate_est2genome-gene-0.3			-	-	-2.32521	-	-2.23488	nnd	nnd		-	-	1.23916	-	-	nnu	nnn		-	-	-	-	-	nnn	nnn		-	-	-2.46312	1.33644	-2.99774	nnd	nud		766	maker-scaffold_1159|ref0009995-exonerate_est2genome-gene-0.3			-	-	-	-	-	nnn	nnn		-	-
767	maker-scaffold_11595|ref0004787-exonerate_est2genome-gene-0.0			-	-	4.06163	-	2.72959	nnu	nnu		-	-	-	-	-	nnn	nnn		-	-	-	-	-	nnn	nnn		-	-	4.56254	-	3.25642	nnu	nnu		767	maker-scaffold_11595|ref0004787-exonerate_est2genome-gene-0.0			-	-	-	-	-	nnn	nnn		-	-
768	maker-scaffold_116|ref0032465-exonerate_est2genome-gene-0.0			-	-	-	-	-	nnn	nnn		-	1.34078	1.31885	-	-	nuu	nnn		-	-	-	-	-	nnn	nnn		-	-	-	-	-	nnn	nnn		768	maker-scaffold_116|ref0032465-exonerate_est2genome-gene-0.0			-	-	-	-	-	nnn	nnn		-	-
769	maker-scaffold_116|ref0032465-exonerate_est2genome-gene-0.3			-	-	-	-	-	nnn	nnn		-	-	-	-	-	nnn	nnn		-	-	-	-	-	nnn	nnn		-	-	-	-	-	nnn	nnn		769	maker-scaffold_116|ref0032465-exonerate_est2genome-gene-0.3			-	-	-	-	-	nnn	nnn		-	-
770	maker-scaffold_116|ref0032465-exonerate_est2genome-gene-1.0			-	-	-	-	-	nnn	nnn		-	-	-	-	-	nnn	nnn		-	-	-	-	-	nnn	nnn		-	-	-	1.23231	-	nnn	nun		770	maker-scaffold_116|ref0032465-exonerate_est2genome-gene-1.0			-	-	-	-	-	nnn	nnn		-	-
771	maker-scaffold_116|ref0032465-exonerate_est2genome-gene-1.1			-	-	-	-	-	nnn	nnn		-	-	-	-	-	nnn	nnn		-	-	-	-	-	nnn	nnn		-	-	-	-	-	nnn	nnn		771	maker-scaffold_116|ref0032465-exonerate_est2genome-gene-1.1	52		-	-	-2.51642	-	-	nnd	nnn		-	-3.84944
772	maker-scaffold_116|ref0032465-exonerate_est2genome-gene-1.2			-	-	-	-	-	nnn	nnn		-	-	-	-	-	nnn	nnn		-	-	-	-	-	nnn	nnn		-	-	-	-	-	nnn	nnn		772	maker-scaffold_116|ref0032465-exonerate_est2genome-gene-1.2			-	-	-1.53339	-	-	nnd	nnn		-	-
773	maker-scaffold_1160|ref0004473-exonerate_est2genome-gene-0.1			-	-3.06518	-3.33333	-	-	ndd	nnn		-	-	-	-	1.83846	nnn	nnu		-	-	-	-	-	nnn	nnn		-2.09492	-	-	2.6486	-1.67329	dnn	dud		773	maker-scaffold_1160|ref0004473-exonerate_est2genome-gene-0.1			-	-	-	-	-	nnn	nnn		-	-
774	maker-scaffold_11608|ref0013754-exonerate_est2genome-gene-0.0			-	-	-	-	-	nnn	nnn		-	-	-	-	-	nnn	nnn		-	-	-1.28708	-	-	nnd	nnn		-	-	-	-	-	nnn	nnn		774	maker-scaffold_11608|ref0013754-exonerate_est2genome-gene-0.0			-	-	-	-	-	nnn	nnn		-	-
775	maker-scaffold_11609|ref0013753-exonerate_est2genome-gene-0.0			-	-	-	-	-	nnn	nnn		-	-	2.20812	-	-	nnu	nnn		-	-	-	-	-	nnn	nnn		-	-	-	-	-	nnn	nnn		775	maker-scaffold_11609|ref0013753-exonerate_est2genome-gene-0.0			-	-	-	-	-	nnn	nnn		1.34272	-
776	maker-scaffold_1161|ref0004474-exonerate_est2genome-gene-0.0			-	-	-	-	-	nnn	nnn		-	-	-	-	-	nnn	nnn		-	-	-	-	-	nnn	nnn		-	-	-	-	-	nnn	nnn		776	maker-scaffold_1161|ref0004474-exonerate_est2genome-gene-0.0			-	-	-1.5062	-	-1.37534	nnd	nnd		-	-
777	maker-scaffold_11610|ref0031791-exonerate_est2genome-gene-0.0			-	-	3.31559	-	1.93874	nnu	nnu		-	-	-	-	-	nnn	nnn		-	-	-	-	-	nnn	nnn		-	-	2.71676	-	-	nnu	nnn		777	maker-scaffold_11610|ref0031791-exonerate_est2genome-gene-0.0			-	-	2.39353	-	-	nnu	nnn		-	-
778	maker-scaffold_1162|ref0004475-exonerate_est2genome-gene-0.0			-	-	-	-	-	nnn	nnn		-	-	-	-	-	nnn	nnn		-	-	-	-	-	nnn	nnn		-	-	-	-	-	nnn	nnn		778	maker-scaffold_1162|ref0004475-exonerate_est2genome-gene-0.0			-	-1.44085	-2.02672	-	-	ndd	nnn		-	-
779	maker-scaffold_11622|ref0026464-exonerate_est2genome-gene-0.2			-	-	-	-	-	nnn	nnn		-	-	2.85224	-	-	nnu	nnn		-	-	-	-	-	nnn	nnn		-	-	-	-	-	nnn	nnn		779	maker-scaffold_11622|ref0026464-exonerate_est2genome-gene-0.2			-	-	-	-	-	nnn	nnn		-	-
780	maker-scaffold_11632|ref0044288-exonerate_est2genome-gene-0.0			-	-	-	-	-	nnn	nnn		-	-	1.97599	-	1.28399	nnu	nnu		-	-	-	-	-	nnn	nnn		-	-1.38429	-	-	-	ndn	nnn		780	maker-scaffold_11632|ref0044288-exonerate_est2genome-gene-0.0			-	-	-	-	-	nnn	nnn		-	-
781	maker-scaffold_11634|ref0044290-exonerate_est2genome-gene-0.1			-	-	-	-	-	nnn	nnn		-	-	-	-	-	nnn	nnn		-	-	-1.53363	-	-	nnd	nnn		-	-	-	-	-	nnn	nnn		781	maker-scaffold_11634|ref0044290-exonerate_est2genome-gene-0.1			-1.47759	-	-	-	-	dnn	dnn		-	-
782	maker-scaffold_11637|ref0044293-exonerate_est2genome-gene-0.1			-	-	-	-	-	nnn	nnn		-	-	-	-	-	nnn	nnn		-	-	-	-	-	nnn	nnn		-	-	-	-	-	nnn	nnn		782	maker-scaffold_11637|ref0044293-exonerate_est2genome-gene-0.1			-	-	-	-	-	nnn	nnn		-	-
783	maker-scaffold_1164|ref0004469-exonerate_est2genome-gene-0.0			-	-	-	-	-	nnn	nnn		-	-	-	-	-	nnn	nnn		-	-	4.38007	-	-	nnu	nnn		-	-	-	-	-	nnn	nnn		783	maker-scaffold_1164|ref0004469-exonerate_est2genome-gene-0.0			-	-	-	-	-	nnn	nnn		-	-
784	maker-scaffold_1164|ref0004469-exonerate_est2genome-gene-0.2			-	-1.42469	-2.69218	-	-	ndd	nnn		-	-	-1.26287	-	-	nnd	nnn		-	-	-	-	-	nnn	nnn		-	-	-	-	-	nnn	nnn		784	maker-scaffold_1164|ref0004469-exonerate_est2genome-gene-0.2			-	-	-4.19811	-	-4.16739	nnd	nnd		-	-
785	maker-scaffold_11649|ref0038902-exonerate_est2genome-gene-0.1			-	-	-	-	-	nnn	nnn		-	-	-	-	-	nnn	nnn		-	-	-	-	-	nnn	nnn		-	-	-	-	-	nnn	nnn		785	maker-scaffold_11649|ref0038902-exonerate_est2genome-gene-0.1			-	-	2.03033	-	1.53369	nnu	nnu		-	1.40862
786	maker-scaffold_11651|ref0008386-exonerate_est2genome-gene-0.0			-	-	-	-	1.29496	nnn	nnu		-	-	-	-	-	nnn	nnn		-	-	-	-	-	nnn	nnn		-	-	-	-	-	nnn	nnn		786	maker-scaffold_11651|ref0008386-exonerate_est2genome-gene-0.0			-	-	2.59599	-	1.46269	nnu	nnu		-	-
787	maker-scaffold_11651|ref0008386-exonerate_est2genome-gene-0.1			-	-	-	-	-	nnn	nnn		-	-	-	-	-	nnn	nnn		-	-	-	-	-	nnn	nnn		-	-	-	-1.22669	-	nnn	ndn		787	maker-scaffold_11651|ref0008386-exonerate_est2genome-gene-0.1			-	-	-	-	-	nnn	nnn		-	-
788	maker-scaffold_11652|ref0008383-exonerate_est2genome-gene-0.0			-	-	-	-	-	nnn	nnn		-	-	-	-	-	nnn	nnn		-	-	-	-	-	nnn	nnn		-	-	-	-	-	nnn	nnn		788	maker-scaffold_11652|ref0008383-exonerate_est2genome-gene-0.0			-	-	-	-	2.24506	nnn	nnu		-	-
789	maker-scaffold_11656|ref0008387-exonerate_est2genome-gene-0.0			-	-	-	-	-	nnn	nnn		-	-	8.25478	-	-	nnu	nnn		-	-	-	-	-	nnn	nnn		-	-	-	-	-	nnn	nnn		789	maker-scaffold_11656|ref0008387-exonerate_est2genome-gene-0.0			-	-	5.54388	-	4.45099	nnu	nnu		-	3.5271
790	maker-scaffold_1166|ref0004471-exonerate_est2genome-gene-0.0			-	-	4.38372	-	4.08084	nnu	nnu		-	-	4.05751	-	-	nnu	nnn		-	-	-	-	-	nnn	nnn		-	-	4.2243	-	2.4373	nnu	nnu		790	maker-scaffold_1166|ref0004471-exonerate_est2genome-gene-0.0			-	-	-	-	-	nnn	nnn		-	-
791	maker-scaffold_11662|ref0002954-exonerate_est2genome-gene-0.0			-	-	-	-	-	nnn	nnn		-	-	-	-	-	nnn	nnn		-	-	-	-	-	nnn	nnn		-	-	-	-	-	nnn	nnn		791	maker-scaffold_11662|ref0002954-exonerate_est2genome-gene-0.0			-	-	-	-	-	nnn	nnn		-	-
792	maker-scaffold_11662|ref0002954-exonerate_est2genome-gene-0.1			-	-	-	-	-	nnn	nnn		-	-	-	-	-	nnn	nnn		-	-	-	-	-	nnn	nnn		-	-	-	-	-	nnn	nnn		792	maker-scaffold_11662|ref0002954-exonerate_est2genome-gene-0.1			-	-	-2.58652	-	-	nnd	nnn		-	-2.61076
793	maker-scaffold_11662|ref0002954-exonerate_est2genome-gene-0.2			-	-	-	-	-	nnn	nnn		-	-	-	-	-	nnn	nnn		-	-	-	-	-	nnn	nnn		-	-	-	-	-	nnn	nnn		793	maker-scaffold_11662|ref0002954-exonerate_est2genome-gene-0.2			-	-	-	-	-	nnn	nnn		-	-
794	maker-scaffold_11666|ref0002958-exonerate_est2genome-gene-0.0			-	-	-	-	-	nnn	nnn		-	-	-	-	-	nnn	nnn		-	-	-	-	-	nnn	nnn		-	-	-	-	-	nnn	nnn		794	maker-scaffold_11666|ref0002958-exonerate_est2genome-gene-0.0			-	-	-2.0272	-	-1.705	nnd	nnd		-	-
795	maker-scaffold_11672|ref0028924-exonerate_est2genome-gene-0.1			-	-	-	-	-	nnn	nnn		-	-	-	-	-	nnn	nnn		-	-	-	-	-	nnn	nnn		-	-	-	-	-	nnn	nnn		795	maker-scaffold_11672|ref0028924-exonerate_est2genome-gene-0.1			-	-	1.29094	-	-	nnu	nnn		-	-
796	maker-scaffold_11678|ref0028911-exonerate_est2genome-gene-0.0			-	-	-1.71209	-	-2.20116	nnd	nnd		-	-	-	-	-	nnn	nnn		-	-	-	-	-	nnn	nnn		-	-	-1.6005	-	-1.44084	nnd	nnd		796	maker-scaffold_11678|ref0028911-exonerate_est2genome-gene-0.0			-	-	-	-	-	nnn	nnn		-	-
797	maker-scaffold_11679|ref0028361-exonerate_est2genome-gene-0.0			-	-	-	-	-	nnn	nnn		-	-	-	-	-	nnn	nnn		-	-	-	-	-	nnn	nnn		-	-	-	-	-	nnn	nnn		797	maker-scaffold_11679|ref0028361-exonerate_est2genome-gene-0.0			-	-	-	-	-	nnn	nnn		-	-
798	maker-scaffold_1168|ref0004467-exonerate_est2genome-gene-0.0			-	-	-	-	-	nnn	nnn		-	-	-	-	-	nnn	nnn		-	-	-	-	-	nnn	nnn		-	-	1.25334	-	1.43482	nnu	nnu		798	maker-scaffold_1168|ref0004467-exonerate_est2genome-gene-0.0			-	-	-	-	-	nnn	nnn		-	-
799	maker-scaffold_1168|ref0004467-exonerate_est2genome-gene-0.1			-	-	-	-	-	nnn	nnn		-	-	-	-	-	nnn	nnn		-	-	-	-	-	nnn	nnn		-	-	-	-	-	nnn	nnn		799	maker-scaffold_1168|ref0004467-exonerate_est2genome-gene-0.1			-	-	1.56334	-	-	nnu	nnn		-	-
800	maker-scaffold_11680|ref0015555-exonerate_est2genome-gene-0.0	58		-1.44967	-1.5911	-	-	2.65319	ddn	dnu		-	-	-1.24523	-	-	nnd	nnn		1.90855	-	-	-	-	unn	unn		1.28296	-	1.78981	-1.4524	1.95925	unu	udu		800	maker-scaffold_11680|ref0015555-exonerate_est2genome-gene-0.0			-	-1.4977	-	-	-	ndn	nnn		-	-
801	maker-scaffold_11688|ref0015559-exonerate_est2genome-gene-0.0			-	-1.23818	-	-	-	ndn	nnn		-	-	-	-	-	nnn	nnn		-1.21002	-	-2.56884	-	-1.43076	dnd	dnd		-	-1.44089	-2.50105	-	-	ndd	nnn		801	maker-scaffold_11688|ref0015559-exonerate_est2genome-gene-0.0			-	-	-	-	-	nnn	nnn		-	-
802	maker-scaffold_11690|ref0033452-exonerate_est2genome-gene-0.2			-	-	-2.01695	-	-	nnd	nnn		-	-	-	-	-	nnn	nnn		-	-	-	-	-	nnn	nnn		-1.66902	-	-2.08035	-	-1.5872	dnd	dnd		802	maker-scaffold_11690|ref0033452-exonerate_est2genome-gene-0.2			-	-	-	-	-	nnn	nnn		-	-
803	maker-scaffold_117|ref0032464-exonerate_est2genome-gene-1.2			-	-	-	-	-	nnn	nnn		-	-	-	-	-	nnn	nnn		-	-	-	-	-	nnn	nnn		-	-	-1.82339	-	-1.61914	nnd	nnd		803	maker-scaffold_117|ref0032464-exonerate_est2genome-gene-1.2			-	-	-	-	-	nnn	nnn		-	-
804	maker-scaffold_117|ref0032464-exonerate_est2genome-gene-1.4			-	-1.59931	-2.23677	-	-	ndd	nnn		-	-1.77495	-1.90142	-	-	ndd	nnn		-	-	-	-	-	nnn	nnn		-	-	-1.7046	-	-	nnd	nnn		804	maker-scaffold_117|ref0032464-exonerate_est2genome-gene-1.4			-	-	-	-	-	nnn	nnn		-	-
805	maker-scaffold_1170|ref0022504-exonerate_est2genome-gene-0.3			1.21797	1.41756	-	-	-2.197	uun	und		-	-	-	-	-	nnn	nnn		-	-	1.24418	-	-	nnu	nnn		-	-	-	-	-1.34913	nnn	nnd		805	maker-scaffold_1170|ref0022504-exonerate_est2genome-gene-0.3			-	-	-	-	-	nnn	nnn		-	-
806	maker-scaffold_11700|ref0005822-exonerate_est2genome-gene-0.0			-	-	-1.48298	-	-	nnd	nnn		-	-	-	-	-	nnn	nnn		-	-	-	-	-	nnn	nnn		-	-	-	-	-	nnn	nnn		806	maker-scaffold_11700|ref0005822-exonerate_est2genome-gene-0.0			-	-	-	-	-	nnn	nnn		-	-
807	maker-scaffold_11707|ref0005821-exonerate_est2genome-gene-0.2			-	-	4.78222	-	4.11161	nnu	nnu		-	-	-	-	-	nnn	nnn		-	-	-	-	-	nnn	nnn		-	-	-	-	-	nnn	nnn		807	maker-scaffold_11707|ref0005821-exonerate_est2genome-gene-0.2			-	1.69501	2.19153	-	-	nuu	nnn		-	-
808	maker-scaffold_11708|ref0005826-exonerate_est2genome-gene-0.0			-	-	-	-	-	nnn	nnn		-	-	-	-	-	nnn	nnn		-	-	-	-	-	nnn	nnn		-	-	-	-	-	nnn	nnn		808	maker-scaffold_11708|ref0005826-exonerate_est2genome-gene-0.0			-	-	-	-	-	nnn	nnn		-	-
809	maker-scaffold_1171|ref0022503-exonerate_est2genome-gene-0.0			-	-	-	-	-	nnn	nnn		-	1.37256	1.26604	-	-	nuu	nnn		-	-	-	-	-	nnn	nnn		-	-	-	-	-	nnn	nnn		809	maker-scaffold_1171|ref0022503-exonerate_est2genome-gene-0.0			-	-	-	-	-	nnn	nnn		-	-
810	maker-scaffold_11715|ref0036333-exonerate_est2genome-gene-0.0			-	-	-	-	-	nnn	nnn		-	-	-	-	-	nnn	nnn		-	-	-1.68664	-	-	nnd	nnn		-	-	-1.38198	-	-	nnd	nnn		810	maker-scaffold_11715|ref0036333-exonerate_est2genome-gene-0.0			-	-	-	-	-	nnn	nnn		-	-
811	maker-scaffold_11715|ref0036333-exonerate_est2genome-gene-0.1			-	-	-	-	-	nnn	nnn		-	-	-	-	-	nnn	nnn		-1.23943	-	-	-	-	dnn	dnn		-	-	-	-	-	nnn	nnn		811	maker-scaffold_11715|ref0036333-exonerate_est2genome-gene-0.1			-	-	-	-	-	nnn	nnn		-	-
812	maker-scaffold_11716|ref0036332-exonerate_est2genome-gene-0.1			-	-4.70545	-3.562	-	-	ndd	nnn		-	-	-	-	-	nnn	nnn		-	-	-	-	-	nnn	nnn		-	-	-	-	-	nnn	nnn		812	maker-scaffold_11716|ref0036332-exonerate_est2genome-gene-0.1			-	-	-	-	-	nnn	nnn		-	-
813	maker-scaffold_11720|ref0041672-exonerate_est2genome-gene-0.0			-	-	-	-	-	nnn	nnn		-	-	3.79851	-	-	nnu	nnn		-	-	-	-	-	nnn	nnn		-	-	-	-	-	nnn	nnn		813	maker-scaffold_11720|ref0041672-exonerate_est2genome-gene-0.0	53		-	2.16957	3.39425	-	1.22468	nuu	nnu		-	1.8668
814	maker-scaffold_11723|ref0041671-exonerate_est2genome-gene-0.0			-	-	-	-	-	nnn	nnn		-	-	-	-	-	nnn	nnn		-	-	-	-	-	nnn	nnn		-	-	-	-	-	nnn	nnn		814	maker-scaffold_11723|ref0041671-exonerate_est2genome-gene-0.0			-	-	-1.25942	-	-	nnd	nnn		-	-
815	maker-scaffold_11725|ref0041677-exonerate_est2genome-gene-0.1			-	-	-	-	-	nnn	nnn		-	-	-	-	-	nnn	nnn		-	-	-	-	-	nnn	nnn		-	-	-	-	-	nnn	nnn		815	maker-scaffold_11725|ref0041677-exonerate_est2genome-gene-0.1			-	-	-1.33792	-	-	nnd	nnn		-	-
816	maker-scaffold_11729|ref0041669-exonerate_est2genome-gene-0.2			-	-	-	-	-1.34696	nnn	nnd		-	-	-	-	-	nnn	nnn		-1.38244	-	-	-	-	dnn	dnn		-	-	-1.80387	-	-	nnd	nnn		816	maker-scaffold_11729|ref0041669-exonerate_est2genome-gene-0.2			-	-	-	-	-	nnn	nnn		-	-
817	maker-scaffold_1173|ref0022501-exonerate_est2genome-gene-0.0			-	-	-	-	-	nnn	nnn		-	-	-	-	-	nnn	nnn		-	-	1.60484	-	-	nnu	nnn		-	-	-	-	-	nnn	nnn		817	maker-scaffold_1173|ref0022501-exonerate_est2genome-gene-0.0			-	-	-	-	-	nnn	nnn		-	-
818	maker-scaffold_1173|ref0022501-exonerate_est2genome-gene-0.1			-	-	-	-	-3.52593	nnn	nnd		-	-	-	-	-	nnn	nnn		-1.92241	-1.89477	-2.29541	-	-	ddd	dnn		-	-	-	-	-	nnn	nnn		818	maker-scaffold_1173|ref0022501-exonerate_est2genome-gene-0.1			-	-	-	-	-	nnn	nnn		-	-
819	maker-scaffold_11732|ref0023914-exonerate_est2genome-gene-0.0			-	-1.3966	-	-	-	ndn	nnn		-	-	-1.89701	-	-	nnd	nnn		-	-	-	-	-	nnn	nnn		-	-	-	-	-	nnn	nnn		819	maker-scaffold_11732|ref0023914-exonerate_est2genome-gene-0.0			-	-	-	-	-	nnn	nnn		-	-
820	maker-scaffold_11743|ref0029129-exonerate_est2genome-gene-0.1			-	-	1.73613	-	1.33758	nnu	nnu		-	-	-	-	-	nnn	nnn		-	-	1.57017	-	-	nnu	nnn		-	-	-	-	-	nnn	nnn		820	maker-scaffold_11743|ref0029129-exonerate_est2genome-gene-0.1			-	-	-	-	-	nnn	nnn		-	-
821	maker-scaffold_11746|ref0029132-exonerate_est2genome-gene-0.0			-	-	-	-	-	nnn	nnn		-	-	-	-	-	nnn	nnn		-	-	-	-	-	nnn	nnn		-	-	-	-	-	nnn	nnn		821	maker-scaffold_11746|ref0029132-exonerate_est2genome-gene-0.0			-	-	1.37817	-	1.36923	nnu	nnu		-	-
822	maker-scaffold_11746|ref0029132-exonerate_est2genome-gene-0.1	59		-	-	-1.78759	-	-	nnd	nnn		-	-	-1.6152	-	-	nnd	nnn		-	-	-2.14357	-	-1.54236	nnd	nnd		-	-	-2.7101	-	-2.10734	nnd	nnd		822	maker-scaffold_11746|ref0029132-exonerate_est2genome-gene-0.1			-	-	-	-	-	nnn	nnn		-	-
823	maker-scaffold_11747|ref0029133-exonerate_est2genome-gene-0.0			-	-	-	-	-	nnn	nnn		-	-	-	-	-	nnn	nnn		-	-	-	-	-	nnn	nnn		-	-	-	-	-	nnn	nnn		823	maker-scaffold_11747|ref0029133-exonerate_est2genome-gene-0.0			-	-	-1.68531	-	-1.43645	nnd	nnd		-	-
824	maker-scaffold_11749|ref0029135-exonerate_est2genome-gene-0.0			1.48284	-	3.62459	-	2.36051	unu	unu		-	-	5.06895	-	1.89874	nnu	nnu		-	-	-	-	-	nnn	nnn		-	-	-	-	-	nnn	nnn		824	maker-scaffold_11749|ref0029135-exonerate_est2genome-gene-0.0			-	-	-	-	-	nnn	nnn		-	-
825	maker-scaffold_1175|ref0022507-exonerate_est2genome-gene-0.2			-	-	-	-	-	nnn	nnn		-	-	-	-	-	nnn	nnn		-	-	-	-	-	nnn	nnn		-	-	-	-	-	nnn	nnn		825	maker-scaffold_1175|ref0022507-exonerate_est2genome-gene-0.2			-	-	-	-	-	nnn	nnn		-1.38481	-1.288
826	maker-scaffold_11753|ref0011247-exonerate_est2genome-gene-0.0			-	-	1.48216	-	-	nnu	nnn		-	-	-	-	-	nnn	nnn		-	-	-	-	-	nnn	nnn		-	-	-	-	-	nnn	nnn		826	maker-scaffold_11753|ref0011247-exonerate_est2genome-gene-0.0			-	-	-	-	-	nnn	nnn		-	-
827	maker-scaffold_1176|ref0022506-exonerate_est2genome-gene-0.2			-	-	-	-	-	nnn	nnn		-	-	3.09593	-	-	nnu	nnn		-	-	-	-	-	nnn	nnn		-	-	-	-	-	nnn	nnn		827	maker-scaffold_1176|ref0022506-exonerate_est2genome-gene-0.2			-	-	-	-	-	nnn	nnn		-	-
828	maker-scaffold_1176|ref0022506-exonerate_est2genome-gene-0.3			-	-	2.30297	-	-	nnu	nnn		-	3.08898	2.90246	-	-	nuu	nnn		-	-	-	-	-	nnn	nnn		-	-	-	-	-	nnn	nnn		828	maker-scaffold_1176|ref0022506-exonerate_est2genome-gene-0.3			-	-	-	-	-	nnn	nnn		-	-
829	maker-scaffold_11761|ref0016618-exonerate_est2genome-gene-0.1			-	-	-	-	-	nnn	nnn		-	-	-	-	-	nnn	nnn		-	-	-	-	-	nnn	nnn		-	-	-	-	-	nnn	nnn		829	maker-scaffold_11761|ref0016618-exonerate_est2genome-gene-0.1			-	-	-	-	-4.0025	nnn	nnd		-	-
830	maker-scaffold_11770|ref0047054-exonerate_est2genome-gene-0.0	60		-1.43218	-2.15159	-2.49731	-	-	ddd	dnn		-	-	-2.95423	-	-1.83827	nnd	nnd		-	-1.31684	-2.59436	-	-1.27752	ndd	nnd		-	-	-1.50835	-	-	nnd	nnn		830	maker-scaffold_11770|ref0047054-exonerate_est2genome-gene-0.0			-	-	-	-	-	nnn	nnn		-	-
831	maker-scaffold_11770|ref0047054-exonerate_est2genome-gene-0.1			-	-	-	-	-	nnn	nnn		-	-	-	-	-	nnn	nnn		-	-	-	-	-	nnn	nnn		-	-	-	-	-	nnn	nnn		831	maker-scaffold_11770|ref0047054-exonerate_est2genome-gene-0.1			-	-	-	-	-	nnn	nnn		-	-
832	maker-scaffold_11773|ref0047055-exonerate_est2genome-gene-0.1			-	-	-	-	-	nnn	nnn		-	-	-	-	-	nnn	nnn		-	-	-	-	-	nnn	nnn		-	-	-1.71083	-	-1.40671	nnd	nnd		832	maker-scaffold_11773|ref0047055-exonerate_est2genome-gene-0.1			-	-	-	-	-	nnn	nnn		-	-
833	maker-scaffold_11773|ref0047055-exonerate_est2genome-gene-0.2			-	-	-1.29032	-	-1.64986	nnd	nnd		-	-	-	-	-	nnn	nnn		-2.38611	-1.41681	-1.51412	-	-	ddd	dnn		-	-	-1.27772	-	-1.27784	nnd	nnd		833	maker-scaffold_11773|ref0047055-exonerate_est2genome-gene-0.2			-	-	-	-	-1.35247	nnn	nnd		-	-
834	maker-scaffold_11774|ref0047050-exonerate_est2genome-gene-0.0	61		-	-	-1.43739	-	-	nnd	nnn		-	-	-2.14574	-	-	nnd	nnn		-	-	-1.3041	-	-	nnd	nnn		-	-	-1.5819	-	-	nnd	nnn		834	maker-scaffold_11774|ref0047050-exonerate_est2genome-gene-0.0			-	-	1.96343	-	-	nnu	nnn		-	-
835	maker-scaffold_11774|ref0047050-exonerate_est2genome-gene-0.1			-	-	-1.49493	-	-	nnd	nnn		-	-	-2.34344	-	-1.36189	nnd	nnd		-	-	-	-	-	nnn	nnn		-	-	-1.62709	-	-	nnd	nnn		835	maker-scaffold_11774|ref0047050-exonerate_est2genome-gene-0.1	54		-	-	2.16353	-	-	nnu	nnn		-	-
836	maker-scaffold_11775|ref0047049-exonerate_est2genome-gene-0.1			-	-	-	-	-	nnn	nnn		-	-	3.38619	-	-	nnu	nnn		-	-	-	-	-	nnn	nnn		-	-	-	-	-	nnn	nnn		836	maker-scaffold_11775|ref0047049-exonerate_est2genome-gene-0.1			-	-	-	-	-	nnn	nnn		-	-
837	maker-scaffold_11778|ref0047062-exonerate_est2genome-gene-0.1			-	-	-	-	-	nnn	nnn		-	-	-	-	-	nnn	nnn		-	-	-	-	-	nnn	nnn		-	-	-	-	-	nnn	nnn		837	maker-scaffold_11778|ref0047062-exonerate_est2genome-gene-0.1			-	-	-	-	-	nnn	nnn		-4.05875	-3.41243
838	maker-scaffold_11780|ref0004052-exonerate_est2genome-gene-0.0			-	-1.57824	-2.25839	-	-	ndd	nnn		-	-	-1.76459	-	-	nnd	nnn		-	-	-	-	-	nnn	nnn		-	-	-	-	-	nnn	nnn		838	maker-scaffold_11780|ref0004052-exonerate_est2genome-gene-0.0			-2.31896	-3.27678	-3.47964	-	-	ddd	dnn		-	-2.44179
839	maker-scaffold_11781|ref0004053-exonerate_est2genome-gene-0.0			-	-	-	-	-	nnn	nnn		-	-	-	-	-	nnn	nnn		-	-	-	-	-	nnn	nnn		-	-	-	-	-	nnn	nnn		839	maker-scaffold_11781|ref0004053-exonerate_est2genome-gene-0.0			-	-	-1.70312	-	-1.27371	nnd	nnd		-	-
840	maker-scaffold_11782|ref0004054-exonerate_est2genome-gene-0.0			-	-	-	-	-	nnn	nnn		-	-	2.41484	-	-	nnu	nnn		-	-	-	-	-	nnn	nnn		-	-	2.57783	-	-	nnu	nnn		840	maker-scaffold_11782|ref0004054-exonerate_est2genome-gene-0.0			-	-	-	-	-	nnn	nnn		-	-
841	maker-scaffold_11784|ref0004048-exonerate_est2genome-gene-0.0			-	-	-	-	-1.7802	nnn	nnd		-	-	-	-	-	nnn	nnn		-	-	-	-	-	nnn	nnn		-	-	-	-	-	nnn	nnn		841	maker-scaffold_11784|ref0004048-exonerate_est2genome-gene-0.0			-	-	-	-	-	nnn	nnn		-	-
842	maker-scaffold_1179|ref0022509-exonerate_est2genome-gene-0.0			-	-	-	-	-	nnn	nnn		-	-	-	-	-	nnn	nnn		-	-	-	-	-	nnn	nnn		-	-	-	-	-	nnn	nnn		842	maker-scaffold_1179|ref0022509-exonerate_est2genome-gene-0.0			-	-	-1.30279	-	-	nnd	nnn		-	-
843	maker-scaffold_11791|ref0034542-exonerate_est2genome-gene-0.0			-	-	-	-	-	nnn	nnn		1.6938	1.82383	2.20512	-	-	uuu	unn		-	-	-	-	-	nnn	nnn		-	-	-	-	-	nnn	nnn		843	maker-scaffold_11791|ref0034542-exonerate_est2genome-gene-0.0			-	-	2.04025	-	-	nnu	nnn		-	2.17229
844	maker-scaffold_11791|ref0034542-exonerate_est2genome-gene-0.1			-	-	-1.90963	-	-	nnd	nnn		-	-	-	-	-	nnn	nnn		-	-	-	-	-	nnn	nnn		-	-	-	-	-	nnn	nnn		844	maker-scaffold_11791|ref0034542-exonerate_est2genome-gene-0.1			-	-	-2.68155	-	-2.08269	nnd	nnd		-	-
845	maker-scaffold_11797|ref0034544-exonerate_est2genome-gene-0.2			-	-	-	-	-	nnn	nnn		-	-	-	-	-	nnn	nnn		-	-	-1.42907	-	-	nnd	nnn		-	-	-	-	-	nnn	nnn		845	maker-scaffold_11797|ref0034544-exonerate_est2genome-gene-0.2			-	-	-	-	-	nnn	nnn		-	-
846	maker-scaffold_11798|ref0034539-exonerate_est2genome-gene-0.1			-	-	-	-	-	nnn	nnn		-	-	-	-	-	nnn	nnn		-	-	-	-	-	nnn	nnn		-	-	-	-	-	nnn	nnn		846	maker-scaffold_11798|ref0034539-exonerate_est2genome-gene-0.1			-	-	-	-	-	nnn	nnn		-	-
847	maker-scaffold_118|ref0032467-exonerate_est2genome-gene-0.0			-	-	-	-	-	nnn	nnn		-	-	-	-	-	nnn	nnn		-	-	-	-	-	nnn	nnn		-	-	-	-	-	nnn	nnn		847	maker-scaffold_118|ref0032467-exonerate_est2genome-gene-0.0	55		-	-	-2.1731	-	-1.58378	nnd	nnd		-	-
848	maker-scaffold_118|ref0032467-exonerate_est2genome-gene-0.1			-	-	-	-	-	nnn	nnn		-	-1.44966	-1.94874	-	-	ndd	nnn		-	-	1.58796	-	1.49113	nnu	nnu		-	-	-	-	-	nnn	nnn		848	maker-scaffold_118|ref0032467-exonerate_est2genome-gene-0.1			-	-	-1.36996	-	-	nnd	nnn		-	-
849	maker-scaffold_118|ref0032467-exonerate_est2genome-gene-1.0			-	-	-	-	-	nnn	nnn		-	-	-	-	-	nnn	nnn		-	-	-	-	-	nnn	nnn		-	-	1.39043	-	-	nnu	nnn		849	maker-scaffold_118|ref0032467-exonerate_est2genome-gene-1.0			-	-	-	-	-	nnn	nnn		-	-
850	maker-scaffold_118|ref0032467-exonerate_est2genome-gene-1.1			-	-	-	-	-	nnn	nnn		-	-	-	-	-	nnn	nnn		-	-	-	-	-	nnn	nnn		-	-	-	-	-	nnn	nnn		850	maker-scaffold_118|ref0032467-exonerate_est2genome-gene-1.1			-	-	-	-	-	nnn	nnn		-	-
851	maker-scaffold_118|ref0032467-exonerate_est2genome-gene-1.3			-	-3.4802	-2.89601	-	-	ndd	nnn		-	-1.50672	-1.66054	-	-	ndd	nnn		-	-	-	-	-	nnn	nnn		-	-	-	-	-	nnn	nnn		851	maker-scaffold_118|ref0032467-exonerate_est2genome-gene-1.3			-	-	-	-	-	nnn	nnn		-	-
852	maker-scaffold_118|ref0032467-exonerate_est2genome-gene-1.5			-	-	-	-	-	nnn	nnn		-	-	-	-	-	nnn	nnn		-1.29022	-1.29048	-	-	-	ddn	dnn		-	-	-	-	-	nnn	nnn		852	maker-scaffold_118|ref0032467-exonerate_est2genome-gene-1.5			-	-	-	-	-	nnn	nnn		-	-
853	maker-scaffold_118|ref0032467-exonerate_est2genome-gene-1.6			-	-	-2.0087	-	-1.31157	nnd	nnd		-	-	-	-	-	nnn	nnn		-1.23605	-	-1.25801	-	-	dnd	dnn		-	-	-2.20045	-	-1.28793	nnd	nnd		853	maker-scaffold_118|ref0032467-exonerate_est2genome-gene-1.6			-	-	-	-	-	nnn	nnn		-	-
854	maker-scaffold_1180|ref0015280-exonerate_est2genome-gene-0.0			-	-	-	-	-	nnn	nnn		-	-	-	-	-	nnn	nnn		-	-	-	-	-	nnn	nnn		-	-	-	-	-	nnn	nnn		854	maker-scaffold_1180|ref0015280-exonerate_est2genome-gene-0.0			-	-	-3.59108	-	-3.4079	nnd	nnd		-	-
855	maker-scaffold_1180|ref0015280-exonerate_est2genome-gene-0.1			1.31577	-	-1.58985	-	-2.68015	und	und		-	-	-	-	-	nnn	nnn		-1.63741	-1.22294	-2.174	-	-	ddd	dnn		-2.01158	-	-4.06358	1.57911	-3.63111	dnd	dud		855	maker-scaffold_1180|ref0015280-exonerate_est2genome-gene-0.1			-	-	-3.55962	-	-	nnd	nnn		-	-
856	maker-scaffold_11801|ref0034951-exonerate_est2genome-gene-0.0	62		-	-	3.0117	-	1.80439	nnu	nnu		-	-	1.8238	-	-	nnu	nnn		-	-	2.91673	-	2.29876	nnu	nnu		-	-	2.37644	-	1.37179	nnu	nnu		856	maker-scaffold_11801|ref0034951-exonerate_est2genome-gene-0.0			-	-	-	-	-	nnn	nnn		-	-
857	maker-scaffold_11806|ref0034954-exonerate_est2genome-gene-0.0			-	-	1.68724	-	1.25612	nnu	nnu		-	-	-	-	-	nnn	nnn		-	-	1.68379	-	-	nnu	nnn		-	-	2.58442	-	1.73319	nnu	nnu		857	maker-scaffold_11806|ref0034954-exonerate_est2genome-gene-0.0			-	-	5.048	-	5.09102	nnu	nnu		-	-
858	maker-scaffold_11813|ref0004506-exonerate_est2genome-gene-0.0			-	-	-	-	-	nnn	nnn		-	-	-	-	-	nnn	nnn		-	-	-	-	-	nnn	nnn		-1.74302	-1.31709	-1.37592	-	-	ddd	dnn		858	maker-scaffold_11813|ref0004506-exonerate_est2genome-gene-0.0			-	-	-	-	-	nnn	nnn		-	-
859	maker-scaffold_11815|ref0004500-exonerate_est2genome-gene-0.0			-	-	-	-	-	nnn	nnn		-	-	-	-	-	nnn	nnn		-	-	-	-	-	nnn	nnn		-	-	-	-	-	nnn	nnn		859	maker-scaffold_11815|ref0004500-exonerate_est2genome-gene-0.0			-	-	-1.2655	-	-	nnd	nnn		-	-
860	maker-scaffold_1182|ref0015278-exonerate_est2genome-gene-0.0			-	-	-	-	-	nnn	nnn		-	1.83563	1.91814	-	-	nuu	nnn		-	1.25773	1.69204	-	-	nuu	nnn		-	-	-	1.32071	-	nnn	nun		860	maker-scaffold_1182|ref0015278-exonerate_est2genome-gene-0.0			-	-	1.68383	-	2.31978	nnu	nnu		-	-
861	maker-scaffold_11827|ref0022544-exonerate_est2genome-gene-0.1			-	-	-1.814	-	-2.99154	nnd	nnd		-	-	-	-	-	nnn	nnn		-2.75827	-	-1.46526	1.79651	-	dnd	dun		-1.56029	-	-1.88644	2.103	-2.42915	dnd	dud		861	maker-scaffold_11827|ref0022544-exonerate_est2genome-gene-0.1			-	-	-	-	-	nnn	nnn		-	-
862	maker-scaffold_11829|ref0022536-exonerate_est2genome-gene-0.0			-	-	-	-	-	nnn	nnn		-	-	-	-	-	nnn	nnn		-	-	-	-	-	nnn	nnn		-	-	-	-	-	nnn	nnn		862	maker-scaffold_11829|ref0022536-exonerate_est2genome-gene-0.0			-	-	-	-	-	nnn	nnn		-	-
863	maker-scaffold_11829|ref0022536-exonerate_est2genome-gene-0.1			-	-	-	-	-	nnn	nnn		-	-	-	-	-	nnn	nnn		-	-	-	-	-	nnn	nnn		-2.07397	-1.89576	-2.2447	-	-	ddd	dnn		863	maker-scaffold_11829|ref0022536-exonerate_est2genome-gene-0.1			-	-	-1.25225	-	-	nnd	nnn		-	-
864	maker-scaffold_1183|ref0015279-exonerate_est2genome-gene-0.1			-	-	-	-	1.28681	nnn	nnu		-	-	-	-	-	nnn	nnn		1.60112	-	1.53772	-	-	unu	unn		-	-	-	-	-	nnn	nnn		864	maker-scaffold_1183|ref0015279-exonerate_est2genome-gene-0.1			-	-	-	-	-	nnn	nnn		-	-
865	maker-scaffold_11832|ref0040364-exonerate_est2genome-gene-0.0			-1.47984	-1.62239	-	-	-	ddn	dnn		-	-	-1.27931	-	-	nnd	nnn		-	-	-	-	-	nnn	nnn		-	-	-	-	-	nnn	nnn		865	maker-scaffold_11832|ref0040364-exonerate_est2genome-gene-0.0			-	-	-	-	-	nnn	nnn		-	-
866	maker-scaffold_11835|ref0040371-exonerate_est2genome-gene-0.0			-	-	1.35719	-	-	nnu	nnn		-	-	-	-	-	nnn	nnn		-	-	-	-	-	nnn	nnn		-	-	1.94394	-	-	nnu	nnn		866	maker-scaffold_11835|ref0040371-exonerate_est2genome-gene-0.0			-	-	-	-	-	nnn	nnn		-	-
867	maker-scaffold_1184|ref0015284-exonerate_est2genome-gene-0.3			-	-	-	-	-	nnn	nnn		-	-	-	-	-	nnn	nnn		-	-	-	-	-	nnn	nnn		-	-	-	-	-	nnn	nnn		867	maker-scaffold_1184|ref0015284-exonerate_est2genome-gene-0.3			-	-	-	-	-	nnn	nnn		-	-
868	maker-scaffold_1184|ref0015284-exonerate_est2genome-gene-0.5			-	-	-	-	-	nnn	nnn		-	-	-	-	-	nnn	nnn		-	-	-	-	-	nnn	nnn		-	-	-2.38924	-	-	nnd	nnn		868	maker-scaffold_1184|ref0015284-exonerate_est2genome-gene-0.5			-	-	-	-	-	nnn	nnn		-	-
869	maker-scaffold_11840|ref0010011-exonerate_est2genome-gene-0.0			-	-	-	-	-	nnn	nnn		-	-	-	-	-	nnn	nnn		-	-	-	-	-	nnn	nnn		-	-	-1.54618	-	-	nnd	nnn		869	maker-scaffold_11840|ref0010011-exonerate_est2genome-gene-0.0	56		-	-1.47895	-1.51316	-	-	ndd	nnn		-	-1.47371
870	maker-scaffold_11844|ref0010007-exonerate_est2genome-gene-0.0			-	-	-	-	-	nnn	nnn		-	-	-	-	-	nnn	nnn		-	-	-	-	-	nnn	nnn		-	-	-	-	-	nnn	nnn		870	maker-scaffold_11844|ref0010007-exonerate_est2genome-gene-0.0			-	-	-2.42153	-	-1.64257	nnd	nnd		-	-
871	maker-scaffold_11848|ref0010003-exonerate_est2genome-gene-0.0			-	-	1.5353	-	1.36163	nnu	nnu		-	1.29853	-	-	-	nun	nnn		-	-	-	-	-	nnn	nnn		1.27929	1.29649	2.5118	-	1.21532	uuu	unu		871	maker-scaffold_11848|ref0010003-exonerate_est2genome-gene-0.0			-	1.76788	2.6019	-	-	nuu	nnn		-	-
872	maker-scaffold_11849|ref0010002-exonerate_est2genome-gene-0.0			-	-	-	-	-	nnn	nnn		-	-	-	-	-	nnn	nnn		-	-	-	-	-	nnn	nnn		-	-	-	-	-	nnn	nnn		872	maker-scaffold_11849|ref0010002-exonerate_est2genome-gene-0.0			-	-	-	-	-	nnn	nnn		-	-1.74902
873	maker-scaffold_11851|ref0027928-exonerate_est2genome-gene-0.0			-	-	-	-	-	nnn	nnn		-	-	-	-	-	nnn	nnn		-	-	-	-	-	nnn	nnn		-	-	-	-	-	nnn	nnn		873	maker-scaffold_11851|ref0027928-exonerate_est2genome-gene-0.0	57		-	-	-2.01768	-	-1.56024	nnd	nnd		-	-
874	maker-scaffold_11852|ref0027929-exonerate_est2genome-gene-0.0			-	-	-	-	-	nnn	nnn		-	-	-	-	-	nnn	nnn		-	-	-	-	-	nnn	nnn		-	-	-	-	-	nnn	nnn		874	maker-scaffold_11852|ref0027929-exonerate_est2genome-gene-0.0			-	-	2.87031	-	1.8484	nnu	nnu		-	-
875	maker-scaffold_11852|ref0027929-exonerate_est2genome-gene-0.1			-	-	1.94389	-	-	nnu	nnn		-	-	2.31694	-	-	nnu	nnn		-	-	-	-	-	nnn	nnn		-	-	-	-	-	nnn	nnn		875	maker-scaffold_11852|ref0027929-exonerate_est2genome-gene-0.1			-	-	2.2962	-	1.51782	nnu	nnu		-	1.44386
876	maker-scaffold_11859|ref0027936-exonerate_est2genome-gene-0.0			-	-	-	-	-	nnn	nnn		-	-	-	-	-	nnn	nnn		-	-	-	-	-	nnn	nnn		-	-	-	-	-	nnn	nnn		876	maker-scaffold_11859|ref0027936-exonerate_est2genome-gene-0.0			-	-	-	-	-	nnn	nnn		-	-
877	maker-scaffold_1187|ref0015283-exonerate_est2genome-gene-0.0			-	-	-	-	-	nnn	nnn		-	-	-	-	-	nnn	nnn		-	-	-	-	-	nnn	nnn		-	-	-	-	-	nnn	nnn		877	maker-scaffold_1187|ref0015283-exonerate_est2genome-gene-0.0			-	-	-3.00933	-	-	nnd	nnn		-	-
878	maker-scaffold_1187|ref0015283-exonerate_est2genome-gene-0.2			-	-	-	-	-	nnn	nnn		-	-	-	-	-	nnn	nnn		1.29527	-	-	-	-	unn	unn		-	-	-	-	-	nnn	nnn		878	maker-scaffold_1187|ref0015283-exonerate_est2genome-gene-0.2			-	-	-	-	-	nnn	nnn		-	-
879	maker-scaffold_1187|ref0015283-exonerate_est2genome-gene-0.3			-	-	-	-	-	nnn	nnn		-	-	-	-	-	nnn	nnn		-	-	-	-	-	nnn	nnn		-	-	1.64354	-	-	nnu	nnn		879	maker-scaffold_1187|ref0015283-exonerate_est2genome-gene-0.3			-	-	-	-	-	nnn	nnn		-	-
880	maker-scaffold_1187|ref0015283-exonerate_est2genome-gene-0.4	63		-	1.34758	-	-	-2.06203	nun	nnd		-	-	1.52597	-	1.73808	nnu	nnu		-2.59463	-	-	1.73778	-	dnn	dun		-1.82722	-	-3.68036	1.94832	-3.80147	dnd	dud		880	maker-scaffold_1187|ref0015283-exonerate_est2genome-gene-0.4			-	-	-	-	-	nnn	nnn		-	-
881	maker-scaffold_1187|ref0015283-exonerate_est2genome-gene-0.5			-	-	-	-	-	nnn	nnn		-	-	-	-	-	nnn	nnn		-	-	-	-	-	nnn	nnn		-	-	-	-	-	nnn	nnn		881	maker-scaffold_1187|ref0015283-exonerate_est2genome-gene-0.5			-	1.32262	2.02356	-	-	nuu	nnn		-	-
882	maker-scaffold_11871|ref0015309-exonerate_est2genome-gene-0.0			-	-	-	-	-1.97344	nnn	nnd		-	-	-	-	-	nnn	nnn		-	-	-	-	-	nnn	nnn		-	-	-	-	-1.86123	nnn	nnd		882	maker-scaffold_11871|ref0015309-exonerate_est2genome-gene-0.0			-	-	-	-	-	nnn	nnn		-	-
883	maker-scaffold_11872|ref0015306-exonerate_est2genome-gene-0.1			-	-	-	-	-	nnn	nnn		-	-	-1.58178	-	-	nnd	nnn		-	-	-	-	-	nnn	nnn		-	-	-	-	-	nnn	nnn		883	maker-scaffold_11872|ref0015306-exonerate_est2genome-gene-0.1			-	-	-1.63705	-	-	nnd	nnn		-	-
884	maker-scaffold_11872|ref0015306-exonerate_est2genome-gene-0.2			-	-	-	-	-	nnn	nnn		-	-	-	-	-	nnn	nnn		-	-	-	-	-	nnn	nnn		-	-	-1.30538	-	-	nnd	nnn		884	maker-scaffold_11872|ref0015306-exonerate_est2genome-gene-0.2			-	-	-2.09099	-	-	nnd	nnn		-	-
885	maker-scaffold_11872|ref0015306-exonerate_est2genome-gene-0.3			-	-	1.30463	-	-	nnu	nnn		-	1.47155	1.98695	-	-	nuu	nnn		-	-	-	-	-	nnn	nnn		-	-	-	-	-	nnn	nnn		885	maker-scaffold_11872|ref0015306-exonerate_est2genome-gene-0.3			-	-	-	-	-	nnn	nnn		-	-
886	maker-scaffold_11883|ref0033238-exonerate_est2genome-gene-0.0			-	-	-	-	1.44023	nnn	nnu		-	-	-1.37607	-	-	nnd	nnn		-	-	-	-	-	nnn	nnn		1.31209	-	1.43535	-1.54416	1.66743	unu	udu		886	maker-scaffold_11883|ref0033238-exonerate_est2genome-gene-0.0			-	-	-	-	-	nnn	nnn		-	-
887	maker-scaffold_1189|ref0015287-exonerate_est2genome-gene-0.3			-	-	-	-	-	nnn	nnn		-	-	-	-	-	nnn	nnn		-	-	-	-	-	nnn	nnn		-	-	-	-	-	nnn	nnn		887	maker-scaffold_1189|ref0015287-exonerate_est2genome-gene-0.3			-	-	-1.92171	-	-	nnd	nnn		-	-
888	maker-scaffold_11890|ref0002733-exonerate_est2genome-gene-0.0			-	-	-	-	-	nnn	nnn		-	-	-	-	-	nnn	nnn		-	-	-	-	-	nnn	nnn		-	-	-	-	-	nnn	nnn		888	maker-scaffold_11890|ref0002733-exonerate_est2genome-gene-0.0			-	-	-1.85887	-	-	nnd	nnn		-	-
889	maker-scaffold_11894|ref0002729-exonerate_est2genome-gene-0.0			-	-	-	-	-	nnn	nnn		-	-	-	-	-	nnn	nnn		-	-	-	-	-	nnn	nnn		-	-	1.32128	-	-	nnu	nnn		889	maker-scaffold_11894|ref0002729-exonerate_est2genome-gene-0.0			-	-	-	-	-	nnn	nnn		-	-
890	maker-scaffold_11894|ref0002729-exonerate_est2genome-gene-0.1			-	-	-	-	-	nnn	nnn		-	-	-	-	-	nnn	nnn		-	-	-	-	-	nnn	nnn		-1.22026	-	-	1.47486	-	dnn	dun		890	maker-scaffold_11894|ref0002729-exonerate_est2genome-gene-0.1			-	-	-	-	-	nnn	nnn		-	-
891	maker-scaffold_11899|ref0002727-exonerate_est2genome-gene-0.0			-	-	-	-	-	nnn	nnn		-	-	-	-	-	nnn	nnn		-	-	-	-	-	nnn	nnn		-	-	-	-	-	nnn	nnn		891	maker-scaffold_11899|ref0002727-exonerate_est2genome-gene-0.0			-	-	-	-	-	nnn	nnn		-	-
892	maker-scaffold_119|ref0032466-exonerate_est2genome-gene-0.0			-	-	2.95893	-	3.16776	nnu	nnu		-	-	-	-	-	nnn	nnn		-	-	-	-	-	nnn	nnn		-	-	-	-	-	nnn	nnn		892	maker-scaffold_119|ref0032466-exonerate_est2genome-gene-0.0			-	2.25968	-	-	-1.32785	nun	nnd		-	-
893	maker-scaffold_119|ref0032466-exonerate_est2genome-gene-1.1			-	-	-	-	-	nnn	nnn		-	-	-	-	-	nnn	nnn		-	-	-	-	-	nnn	nnn		-	-	-	-	-	nnn	nnn		893	maker-scaffold_119|ref0032466-exonerate_est2genome-gene-1.1			-	-	-1.34941	-	-	nnd	nnn		-	-
894	maker-scaffold_119|ref0032466-exonerate_est2genome-gene-1.7			-	-	-	-	-	nnn	nnn		-	-	2.15131	-	1.22115	nnu	nnu		-	-	2.63545	-	-	nnu	nnn		-1.76186	-1.50751	-	-	-	ddn	dnn		894	maker-scaffold_119|ref0032466-exonerate_est2genome-gene-1.7			-	-	-	-	-	nnn	nnn		-	-
895	maker-scaffold_1190|ref0033212-exonerate_est2genome-gene-0.3			-	-	-	-	-	nnn	nnn		-	-	-	-	-	nnn	nnn		-	-	-	-	-	nnn	nnn		-	-	-	-	-	nnn	nnn		895	maker-scaffold_1190|ref0033212-exonerate_est2genome-gene-0.3			-	-	1.74793	-	1.30712	nnu	nnu		-	-
896	maker-scaffold_11902|ref0020132-exonerate_est2genome-gene-0.0			-	-	-	-	-	nnn	nnn		-	-	-	-	-	nnn	nnn		-	-	-	-	-	nnn	nnn		-	-	-	-	-	nnn	nnn		896	maker-scaffold_11902|ref0020132-exonerate_est2genome-gene-0.0			-	1.3866	2.48206	-	-	nuu	nnn		-	1.21444
897	maker-scaffold_11903|ref0020133-exonerate_est2genome-gene-0.0			-	-	-	-	-	nnn	nnn		-	-	-	-	-	nnn	nnn		-	-	-	-	-	nnn	nnn		-	-	-	-	-	nnn	nnn		897	maker-scaffold_11903|ref0020133-exonerate_est2genome-gene-0.0			-	-	-	-	-	nnn	nnn		-	-
898	maker-scaffold_11903|ref0020133-exonerate_est2genome-gene-0.1			-	-	-	-	-	nnn	nnn		-	-	-	-	-	nnn	nnn		-	-	-	-	-	nnn	nnn		-	-	-	-	-	nnn	nnn		898	maker-scaffold_11903|ref0020133-exonerate_est2genome-gene-0.1			-	-	-	-	-	nnn	nnn		-	-
899	maker-scaffold_11904|ref0020138-exonerate_est2genome-gene-0.1			-	-	-	-	-	nnn	nnn		-	-	-	-	-	nnn	nnn		-	-	-	-	-	nnn	nnn		-	-	-	-	-	nnn	nnn		899	maker-scaffold_11904|ref0020138-exonerate_est2genome-gene-0.1			-	1.45467	1.70895	-	-	nuu	nnn		-	-
900	maker-scaffold_11915|ref0002001-exonerate_est2genome-gene-0.0			-	-	-	-	-	nnn	nnn		-	-	1.46096	-	-	nnu	nnn		-	-	-	-	-	nnn	nnn		-	-	-	-	-	nnn	nnn		900	maker-scaffold_11915|ref0002001-exonerate_est2genome-gene-0.0			-	-	-	-	-	nnn	nnn		-	-
901	maker-scaffold_1192|ref0033214-exonerate_est2genome-gene-0.0			-	-	-	-	-	nnn	nnn		-	-	-	-	-	nnn	nnn		-	-	-	-	-	nnn	nnn		-	-	-	-	-	nnn	nnn		901	maker-scaffold_1192|ref0033214-exonerate_est2genome-gene-0.0			-	-	-	-	-	nnn	nnn		-	-
902	maker-scaffold_1192|ref0033214-exonerate_est2genome-gene-0.1			-	-	-	-	-	nnn	nnn		-	-	-	-	-	nnn	nnn		-	-	-	-	-	nnn	nnn		-	-	-	-	-	nnn	nnn		902	maker-scaffold_1192|ref0033214-exonerate_est2genome-gene-0.1			-	-	-	-	-	nnn	nnn		-	-
903	maker-scaffold_1192|ref0033214-exonerate_est2genome-gene-0.2			-	-	-	-	-	nnn	nnn		-	-	-	-	-	nnn	nnn		-	-	-	-	-	nnn	nnn		-	-	-	-	-	nnn	nnn		903	maker-scaffold_1192|ref0033214-exonerate_est2genome-gene-0.2			-	-	-1.83941	-	-1.27955	nnd	nnd		-	-
904	maker-scaffold_11920|ref0032529-exonerate_est2genome-gene-0.0			-	-	-	-	-	nnn	nnn		-	-	-	-	-	nnn	nnn		-	-	-	-	-	nnn	nnn		-	-	-	-	-	nnn	nnn		904	maker-scaffold_11920|ref0032529-exonerate_est2genome-gene-0.0			-	-	-	-	-	nnn	nnn		-	-
905	maker-scaffold_11930|ref0014594-exonerate_est2genome-gene-0.0			-	-	-	-	-	nnn	nnn		-	-	-	-	-	nnn	nnn		-	-	-	-	-	nnn	nnn		-	-	-	-	-	nnn	nnn		905	maker-scaffold_11930|ref0014594-exonerate_est2genome-gene-0.0			-	1.31546	-	-	-	nun	nnn		-	-
906	maker-scaffold_1195|ref0033215-exonerate_est2genome-gene-0.0			-	-	-	-	-	nnn	nnn		-	-	1.83196	-	1.38018	nnu	nnu		-	-	-	-	-	nnn	nnn		-2.08594	-1.32782	-1.65272	-	-	ddd	dnn		906	maker-scaffold_1195|ref0033215-exonerate_est2genome-gene-0.0			-	-	-	-	-	nnn	nnn		-	-
907	maker-scaffold_11953|ref0025692-exonerate_est2genome-gene-0.0			-	-	-	-	-	nnn	nnn		-	-	-	-	-	nnn	nnn		-	-	-	-	-	nnn	nnn		-	-	-	-	-	nnn	nnn		907	maker-scaffold_11953|ref0025692-exonerate_est2genome-gene-0.0			-	-	1.36513	-	-	nnu	nnn		-	-
908	maker-scaffold_11960|ref0007534-exonerate_est2genome-gene-0.0			-	-	-	-	1.54213	nnn	nnu		-	-	-	-	-	nnn	nnn		-	2.80609	2.60322	-	-	nuu	nnn		-	-	-	-	-	nnn	nnn		908	maker-scaffold_11960|ref0007534-exonerate_est2genome-gene-0.0			-	-	1.69312	-	-	nnu	nnn		-	-
909	maker-scaffold_11962|ref0007536-exonerate_est2genome-gene-0.0			-	-	-	-	-	nnn	nnn		-	-	-	-	-	nnn	nnn		-	-	-	-	-	nnn	nnn		-	-	-	-	-	nnn	nnn		909	maker-scaffold_11962|ref0007536-exonerate_est2genome-gene-0.0			-	-	-3.53885	-	-	nnd	nnn		-	-
910	maker-scaffold_11965|ref0007539-exonerate_est2genome-gene-0.1			-	-	-	-	-	nnn	nnn		-	-	-	-	-	nnn	nnn		-	-	-	-	-	nnn	nnn		-2.72659	-1.66733	-2.45463	-	-	ddd	dnn		910	maker-scaffold_11965|ref0007539-exonerate_est2genome-gene-0.1			-	-	-	-	-	nnn	nnn		-	-
911	maker-scaffold_11968|ref0007542-exonerate_est2genome-gene-0.0			-	-	-	-	-	nnn	nnn		-	-	-	-	-	nnn	nnn		-	-	-	-	-	nnn	nnn		-	-	-	-	-	nnn	nnn		911	maker-scaffold_11968|ref0007542-exonerate_est2genome-gene-0.0			-	-1.47689	-	-	-	ndn	nnn		-	-1.23639
912	maker-scaffold_11969|ref0007543-exonerate_est2genome-gene-0.0			-	-	-	-	-	nnn	nnn		-	-	-	-	-	nnn	nnn		-	-	-	-	-	nnn	nnn		-	-	-	-	-	nnn	nnn		912	maker-scaffold_11969|ref0007543-exonerate_est2genome-gene-0.0			-	-	-1.41085	-	-	nnd	nnn		-	-
913	maker-scaffold_1197|ref0033217-exonerate_est2genome-gene-0.0			-	-	-	-	-	nnn	nnn		-	-	-	-	-	nnn	nnn		-	-	-	-	-	nnn	nnn		-	-	-	-	-	nnn	nnn		913	maker-scaffold_1197|ref0033217-exonerate_est2genome-gene-0.0			-	-	-	-	-	nnn	nnn		-	-
914	maker-scaffold_1197|ref0033217-exonerate_est2genome-gene-0.1			-	-	-	-	-	nnn	nnn		-	-	-	-	-	nnn	nnn		-	-	-	-	-	nnn	nnn		-	-	-	-	-	nnn	nnn		914	maker-scaffold_1197|ref0033217-exonerate_est2genome-gene-0.1			-	-	-	-	-	nnn	nnn		-	-
915	maker-scaffold_11977|ref0038085-exonerate_est2genome-gene-0.1			-	-	-1.97139	-	-	nnd	nnn		-	-	-	-	-	nnn	nnn		2.31339	-	-	-	-	unn	unn		-	1.46815	-	-	-2.25291	nun	nnd		915	maker-scaffold_11977|ref0038085-exonerate_est2genome-gene-0.1			-	-	-	-	-	nnn	nnn		-	-
916	maker-scaffold_1198|ref0033220-exonerate_est2genome-gene-0.1			-	-	-	-	-	nnn	nnn		-	-	-	-	-	nnn	nnn		-	-	-	-	-	nnn	nnn		-	-	-	-	-	nnn	nnn		916	maker-scaffold_1198|ref0033220-exonerate_est2genome-gene-0.1			-	-	-3.18506	-	-2.3875	nnd	nnd		-	-1.38905
917	maker-scaffold_1198|ref0033220-exonerate_est2genome-gene-0.5			-1.79129	-2.143	-	-	3.13328	ddn	dnu		-	-	-	-	-	nnn	nnn		3.69584	3.05263	3.07353	-	-	uuu	unn		-	-	-	-	1.553	nnn	nnu		917	maker-scaffold_1198|ref0033220-exonerate_est2genome-gene-0.5			-	-	1.23417	-	-	nnu	nnn		-	-
918	maker-scaffold_11982|ref0018366-exonerate_est2genome-gene-0.1			-	-	-	-	-	nnn	nnn		-	-	1.41529	-	-	nnu	nnn		-	-	-	-	-	nnn	nnn		-	-	-	-	-	nnn	nnn		918	maker-scaffold_11982|ref0018366-exonerate_est2genome-gene-0.1			-	-	-	-	-	nnn	nnn		-	-
919	maker-scaffold_11982|ref0018366-exonerate_est2genome-gene-0.2			-1.46208	-2.09746	-2.17563	-	-	ddd	dnn		-	-	-	-	-	nnn	nnn		-	-	-	-	-	nnn	nnn		-2.54235	-1.97198	-2.51238	-	-	ddd	dnn		919	maker-scaffold_11982|ref0018366-exonerate_est2genome-gene-0.2			-	-	-1.50023	-	-	nnd	nnn		-	-1.34158
920	maker-scaffold_1199|ref0033219-exonerate_est2genome-gene-0.0			-	-	-	-	-	nnn	nnn		-	-	-	-	-	nnn	nnn		-	-	-	-	-	nnn	nnn		-	-	-	-	-	nnn	nnn		920	maker-scaffold_1199|ref0033219-exonerate_est2genome-gene-0.0			-	-	-3.11608	-	-	nnd	nnn		-	-
921	maker-scaffold_11990|ref0000374-exonerate_est2genome-gene-0.0			-	-	-	-	-	nnn	nnn		-	-	1.34685	-	-	nnu	nnn		-	-	-	-	-	nnn	nnn		-	-	-	-	-	nnn	nnn		921	maker-scaffold_11990|ref0000374-exonerate_est2genome-gene-0.0			-	-	-	-	-	nnn	nnn		-	-
922	maker-scaffold_11998|ref0000382-exonerate_est2genome-gene-0.0			-	-	-	-	-	nnn	nnn		-	-	-	-	-	nnn	nnn		-	-	-	-	-	nnn	nnn		-	-	-	-	-	nnn	nnn		922	maker-scaffold_11998|ref0000382-exonerate_est2genome-gene-0.0			-	-	-	-	-	nnn	nnn		-	-
923	maker-scaffold_11998|ref0000382-exonerate_est2genome-gene-0.1			-	-	-	-	-	nnn	nnn		-	-	-	-	-	nnn	nnn		-	-	-	-	-	nnn	nnn		-	-	-	-	-	nnn	nnn		923	maker-scaffold_11998|ref0000382-exonerate_est2genome-gene-0.1			-	-	-	-	-	nnn	nnn		-	-
924	maker-scaffold_12|ref0042665-exonerate_est2genome-gene-0.2			-	-	-	-	-	nnn	nnn		-	-	-	-	-	nnn	nnn		1.33467	-	1.41383	-	-	unu	unn		-	-	-	-	-1.25512	nnn	nnd		924	maker-scaffold_12|ref0042665-exonerate_est2genome-gene-0.2			-	-	-	-	-	nnn	nnn		-	-
925	maker-scaffold_12|ref0042665-exonerate_est2genome-gene-0.4			-	-	-	-	-	nnn	nnn		-	-	-1.32777	-	-	nnd	nnn		-	-	-	-	-	nnn	nnn		-	-	-	-	1.2511	nnn	nnu		925	maker-scaffold_12|ref0042665-exonerate_est2genome-gene-0.4			-	-	-	-	-	nnn	nnn		-	-
926	maker-scaffold_12|ref0042665-exonerate_est2genome-gene-2.0			-	-	-	-	-	nnn	nnn		-	-	-	-	-	nnn	nnn		-2.41447	-1.94231	-1.94795	-	-	ddd	dnn		-1.77382	-	-1.37503	-	-	dnd	dnn		926	maker-scaffold_12|ref0042665-exonerate_est2genome-gene-2.0			-	-	-	-	-	nnn	nnn		-	-
927	maker-scaffold_120|ref0038020-exonerate_est2genome-gene-0.1			-	-	-	-	-	nnn	nnn		-	-	-1.29273	-	-	nnd	nnn		-	-	-1.33271	-	-	nnd	nnn		-	-	-	-	-	nnn	nnn		927	maker-scaffold_120|ref0038020-exonerate_est2genome-gene-0.1			-	-	-	-	-	nnn	nnn		-	-
928	maker-scaffold_120|ref0038020-exonerate_est2genome-gene-1.0			-	-	-	-	-	nnn	nnn		1.3343	1.34711	1.6286	-	-	uuu	unn		-	-	-	-	-	nnn	nnn		-	-	-	-	-	nnn	nnn		928	maker-scaffold_120|ref0038020-exonerate_est2genome-gene-1.0			-	-	1.29921	-	-	nnu	nnn		-	-
929	maker-scaffold_12000|ref0041595-exonerate_est2genome-gene-0.0			-	-	-	-	-	nnn	nnn		-	-	-	-	-	nnn	nnn		-	-	-	-	-	nnn	nnn		-	-	-	-	-	nnn	nnn		929	maker-scaffold_12000|ref0041595-exonerate_est2genome-gene-0.0	58		-	1.88339	2.82127	-	-	nuu	nnn		-	2.01533
930	maker-scaffold_12002|ref0041593-exonerate_est2genome-gene-0.0			-	-	-	-	-	nnn	nnn		-	2.14728	2.55612	-	-	nuu	nnn		-	-	-	-	-	nnn	nnn		-	-	-	-	-	nnn	nnn		930	maker-scaffold_12002|ref0041593-exonerate_est2genome-gene-0.0			-	-	-	-	-	nnn	nnn		-	-
931	maker-scaffold_12002|ref0041593-exonerate_est2genome-gene-0.1			-	-	-	-	-	nnn	nnn		-	1.62485	2.05315	-	-	nuu	nnn		-	-	-	-	-	nnn	nnn		-	-	-	-	-	nnn	nnn		931	maker-scaffold_12002|ref0041593-exonerate_est2genome-gene-0.1			-	-	-	-	-	nnn	nnn		-	-
932	maker-scaffold_12006|ref0041597-exonerate_est2genome-gene-0.0	64		-1.88996	-1.84248	-	-	1.73155	ddn	dnu		-	-	-1.76142	-	-	nnd	nnn		4.72625	3.46773	3.10943	-1.25853	-	uuu	udn		-	-	-	-	1.24968	nnn	nnu		932	maker-scaffold_12006|ref0041597-exonerate_est2genome-gene-0.0			-	-	2.51773	-	-	nnu	nnn		-	-
933	maker-scaffold_12007|ref0041598-exonerate_est2genome-gene-0.0			-	-	-	-	-	nnn	nnn		-	-	-	-	-	nnn	nnn		-	-	-	-	-	nnn	nnn		-	-	-1.30461	-	-1.24895	nnd	nnd		933	maker-scaffold_12007|ref0041598-exonerate_est2genome-gene-0.0			-	-	-	-	-	nnn	nnn		-	-
934	maker-scaffold_12007|ref0041598-exonerate_est2genome-gene-0.1			-	-	-	-	-	nnn	nnn		-	-	-	-	-	nnn	nnn		-	-	-	-	-	nnn	nnn		-	-	-1.70307	-	-2.30756	nnd	nnd		934	maker-scaffold_12007|ref0041598-exonerate_est2genome-gene-0.1			-	-	-	-	-	nnn	nnn		-	-
935	maker-scaffold_12010|ref0023824-exonerate_est2genome-gene-0.1			-	-	-	-	-	nnn	nnn		-	-	1.44268	-	-	nnu	nnn		-	-	-	-	-	nnn	nnn		-	-	-	-	-	nnn	nnn		935	maker-scaffold_12010|ref0023824-exonerate_est2genome-gene-0.1			-	-	-	-	-	nnn	nnn		-	-
936	maker-scaffold_12015|ref0023827-exonerate_est2genome-gene-0.0			-	-	-	-	-	nnn	nnn		-	-	-	-	-	nnn	nnn		-	-	-	-	-	nnn	nnn		-	-	-	-	-	nnn	nnn		936	maker-scaffold_12015|ref0023827-exonerate_est2genome-gene-0.0			-	-	-	-	-	nnn	nnn		-	-
937	maker-scaffold_1202|ref0020790-exonerate_est2genome-gene-0.2			-	-	-	-	-	nnn	nnn		-	-	-	-	-	nnn	nnn		-	-	-	-	-	nnn	nnn		-	-	-	-	-	nnn	nnn		937	maker-scaffold_1202|ref0020790-exonerate_est2genome-gene-0.2			-	-	-	-	-	nnn	nnn		-	-
938	maker-scaffold_1202|ref0020790-exonerate_est2genome-gene-0.3			-	-	-	-	-	nnn	nnn		-	-	-	-	-	nnn	nnn		-	-	-	-	-	nnn	nnn		-	-	-	-	-	nnn	nnn		938	maker-scaffold_1202|ref0020790-exonerate_est2genome-gene-0.3			-	-	-2.42738	-	-1.84231	nnd	nnd		-	-
939	maker-scaffold_12023|ref0005722-exonerate_est2genome-gene-0.0			-	-	-	-	-	nnn	nnn		-	-	-1.80119	-	-	nnd	nnn		-	-	-	-	-	nnn	nnn		-	-	-1.57071	-	-	nnd	nnn		939	maker-scaffold_12023|ref0005722-exonerate_est2genome-gene-0.0			-	-	-	-	-	nnn	nnn		-	-
940	maker-scaffold_12025|ref0005716-exonerate_est2genome-gene-0.0			-	-	-	-	-	nnn	nnn		-	-	-	-	-	nnn	nnn		-	-	-	-	-	nnn	nnn		-	-	-	-	-	nnn	nnn		940	maker-scaffold_12025|ref0005716-exonerate_est2genome-gene-0.0			-	-	1.26667	-	-	nnu	nnn		-	-
941	maker-scaffold_1203|ref0020789-exonerate_est2genome-gene-0.1			-	-1.28684	-	-	1.20668	ndn	nnu		-	-	-	-	-	nnn	nnn		2.05901	1.81135	1.535	-	-	uuu	unn		-	-	2.42841	-	2.15678	nnu	nnu		941	maker-scaffold_1203|ref0020789-exonerate_est2genome-gene-0.1			-	-	-	-	-	nnn	nnn		-	-
942	maker-scaffold_12033|ref0036239-exonerate_est2genome-gene-0.0			-	-	-	-	-	nnn	nnn		-	-	2.88858	-	-	nnu	nnn		-	-	-	-	-	nnn	nnn		-	-	-	-	-	nnn	nnn		942	maker-scaffold_12033|ref0036239-exonerate_est2genome-gene-0.0			-	-	-	-	-	nnn	nnn		-	-
943	maker-scaffold_12042|ref0016553-exonerate_est2genome-gene-0.1			-	-	-	-	-	nnn	nnn		-	-	-	-	-	nnn	nnn		-	-	-	-	-	nnn	nnn		-	-	-	-	-	nnn	nnn		943	maker-scaffold_12042|ref0016553-exonerate_est2genome-gene-0.1	59		-	-	10.5329	-	6.37594	nnu	nnu		-	-
944	maker-scaffold_12044|ref0016551-exonerate_est2genome-gene-0.0			-	-	-	-	-	nnn	nnn		-	-	-	-	-	nnn	nnn		-	-	-	-	-	nnn	nnn		-	-	-	-	-	nnn	nnn		944	maker-scaffold_12044|ref0016551-exonerate_est2genome-gene-0.0			-	-	-	-	-	nnn	nnn		-	1.85537
945	maker-scaffold_12045|ref0016552-exonerate_est2genome-gene-0.0			-	-	-	-	-	nnn	nnn		-	-	-	-	-	nnn	nnn		-	-	-	-	-	nnn	nnn		-	-	-	-	-	nnn	nnn		945	maker-scaffold_12045|ref0016552-exonerate_est2genome-gene-0.0			-	-	-	-	-	nnn	nnn		-	-
946	maker-scaffold_12045|ref0016552-exonerate_est2genome-gene-0.1			-	-	-	-	-	nnn	nnn		-	-	-	-	-	nnn	nnn		-	-	-1.47937	-	-	nnd	nnn		-	-	-	-	-	nnn	nnn		946	maker-scaffold_12045|ref0016552-exonerate_est2genome-gene-0.1			-	-	-	-	-	nnn	nnn		-	-
947	maker-scaffold_12048|ref0016557-exonerate_est2genome-gene-0.0	65		-	-	-1.60205	-	-2.14171	nnd	nnd		-	-	-2.32239	-	-1.52192	nnd	nnd		-	-	2.31635	-	-	nnu	nnn		-	-	-2.1676	-	-2.28125	nnd	nnd		947	maker-scaffold_12048|ref0016557-exonerate_est2genome-gene-0.0			-	-	-	-	-	nnn	nnn		-	-
948	maker-scaffold_1205|ref0020791-exonerate_est2genome-gene-0.0			-	-	-	-	-	nnn	nnn		-	-	-	-	-	nnn	nnn		-	-	-	-	-	nnn	nnn		-	-	-	-	-	nnn	nnn		948	maker-scaffold_1205|ref0020791-exonerate_est2genome-gene-0.0			-	-	-3.22853	-	-2.80895	nnd	nnd		-	-
949	maker-scaffold_12050|ref0046981-exonerate_est2genome-gene-0.0			-	-	-	-	-1.24521	nnn	nnd		-	1.46724	1.47653	-	-	nuu	nnn		-	-	-	-	-	nnn	nnn		-	-	-	-	-	nnn	nnn		949	maker-scaffold_12050|ref0046981-exonerate_est2genome-gene-0.0			-	-	-	-	-	nnn	nnn		-	-
950	maker-scaffold_12051|ref0046980-exonerate_est2genome-gene-0.0			-	-	-	-	-	nnn	nnn		-	-	-	-	-	nnn	nnn		-	-	-	-	-	nnn	nnn		-	-1.77265	-1.63915	-1.71735	-	ndd	ndn		950	maker-scaffold_12051|ref0046980-exonerate_est2genome-gene-0.0			-	-	-	-	-	nnn	nnn		-	-
951	maker-scaffold_12051|ref0046980-exonerate_est2genome-gene-0.1			-	-	-	-	-	nnn	nnn		-	-2.79843	-3.06052	-	-	ndd	nnn		-	-	-	-	-	nnn	nnn		-	-1.30798	-2.06425	-	-	ndd	nnn		951	maker-scaffold_12051|ref0046980-exonerate_est2genome-gene-0.1			-	-	-	-	-	nnn	nnn		-	-
952	maker-scaffold_12052|ref0046983-exonerate_est2genome-gene-0.1			-	-	-	-	-	nnn	nnn		-	-	-	-	-	nnn	nnn		-	-	-	-	-	nnn	nnn		-	-	-2.20986	-	-	nnd	nnn		952	maker-scaffold_12052|ref0046983-exonerate_est2genome-gene-0.1			-	-	-	-	-	nnn	nnn		-	-
953	maker-scaffold_12055|ref0046976-exonerate_est2genome-gene-0.0			-	-	-	-	-	nnn	nnn		-	-	-	-	-	nnn	nnn		-	-	-	-	-	nnn	nnn		-	-	-	1.34349	-	nnn	nun		953	maker-scaffold_12055|ref0046976-exonerate_est2genome-gene-0.0			-	-	-	-	-	nnn	nnn		-	-
954	maker-scaffold_12056|ref0046979-exonerate_est2genome-gene-0.0			-	-	2.43771	-	2.9791	nnu	nnu		-	-	-	-	-	nnn	nnn		-	-	-	-	-	nnn	nnn		-	-	-	-	-	nnn	nnn		954	maker-scaffold_12056|ref0046979-exonerate_est2genome-gene-0.0			-	-	-	-	-	nnn	nnn		-	-
955	maker-scaffold_1206|ref0020794-exonerate_est2genome-gene-0.1			-	-	-	-	-	nnn	nnn		-	-	-	-	-	nnn	nnn		-	-	-	-	-	nnn	nnn		-	-	-	-	-	nnn	nnn		955	maker-scaffold_1206|ref0020794-exonerate_est2genome-gene-0.1			-	-	-	-	-	nnn	nnn		-	-
956	maker-scaffold_12062|ref0029072-exonerate_est2genome-gene-0.0			-	-	-	-	-	nnn	nnn		-	-	-1.47554	-	-	nnd	nnn		-	-	-	-	-	nnn	nnn		-	-	-	-	-	nnn	nnn		956	maker-scaffold_12062|ref0029072-exonerate_est2genome-gene-0.0			-	-	-	-	-	nnn	nnn		-	-
957	maker-scaffold_12063|ref0029073-exonerate_est2genome-gene-0.0			-	-	-	-	-	nnn	nnn		-	-	1.22971	-	-	nnu	nnn		-	-	-	-	-	nnn	nnn		-	-	-	-	-	nnn	nnn		957	maker-scaffold_12063|ref0029073-exonerate_est2genome-gene-0.0			-	-	-	-	-	nnn	nnn		-	-
958	maker-scaffold_12064|ref0029074-exonerate_est2genome-gene-0.0			-	-	-	-	-1.2998	nnn	nnd		-	-	-	-	-	nnn	nnn		-	-	-	-	-	nnn	nnn		-	-	-	-	-	nnn	nnn		958	maker-scaffold_12064|ref0029074-exonerate_est2genome-gene-0.0			-	-	-	-	-	nnn	nnn		-	-
959	maker-scaffold_12079|ref0011165-exonerate_est2genome-gene-0.1			-	-	4.04085	-	2.46498	nnu	nnu		-	-	-	-	-	nnn	nnn		-	-	-	-	-	nnn	nnn		-	-	-	-	-	nnn	nnn		959	maker-scaffold_12079|ref0011165-exonerate_est2genome-gene-0.1			-	-	-	-	-	nnn	nnn		-	-
960	maker-scaffold_12085|ref0039872-exonerate_est2genome-gene-0.0			-	-	-	-	-	nnn	nnn		-	-	-	-	-	nnn	nnn		-	-	-	-	-	nnn	nnn		-	-	-	-	-	nnn	nnn		960	maker-scaffold_12085|ref0039872-exonerate_est2genome-gene-0.0			-	-	-	-	-	nnn	nnn		-	-
961	maker-scaffold_12091|ref0021999-exonerate_est2genome-gene-0.1			-1.26051	-1.2937	-1.54007	-	-	ddd	dnn		-2.33019	-2.63656	-3.40291	-	-	ddd	dnn		3.1552	-	-	-1.85378	-	unn	udn		-	-	-	-	-	nnn	nnn		961	maker-scaffold_12091|ref0021999-exonerate_est2genome-gene-0.1			-	-	-	-	-	nnn	nnn		-	-
962	maker-scaffold_12092|ref0022002-exonerate_est2genome-gene-0.0			-	-	-	-	-	nnn	nnn		-	-	-	-	-	nnn	nnn		-	-	-	-	-	nnn	nnn		-	-	-	-	-	nnn	nnn		962	maker-scaffold_12092|ref0022002-exonerate_est2genome-gene-0.0			-	-	7.0975	-	6.20398	nnu	nnu		-	-
963	maker-scaffold_12092|ref0022002-exonerate_est2genome-gene-0.1			-	-	-	-	-	nnn	nnn		-	-	-	-	-	nnn	nnn		-	-	-	-	-	nnn	nnn		-	-	-	-	-	nnn	nnn		963	maker-scaffold_12092|ref0022002-exonerate_est2genome-gene-0.1			-	-	7.49904	-	5.952	nnu	nnu		-	-
964	maker-scaffold_12098|ref0022008-exonerate_est2genome-gene-0.0			-	-	-	-	-	nnn	nnn		-	-	2.13467	-	3.32696	nnu	nnu		-	-	-	-	-	nnn	nnn		-	-2.67469	-2.2842	-	-	ndd	nnn		964	maker-scaffold_12098|ref0022008-exonerate_est2genome-gene-0.0			-	-	-	-	-	nnn	nnn		-	-
965	maker-scaffold_121|ref0038021-exonerate_est2genome-gene-0.0			-	-	-	-	-	nnn	nnn		-	-	-	-	-	nnn	nnn		-	-	-	-	-	nnn	nnn		-	-	2.12856	-	-	nnu	nnn		965	maker-scaffold_121|ref0038021-exonerate_est2genome-gene-0.0			-	-	-	-	-	nnn	nnn		-	-
966	maker-scaffold_121|ref0038021-exonerate_est2genome-gene-0.3			-	-	-	-	-	nnn	nnn		-	-	-2.42638	-	-	nnd	nnn		-	-	-	-	-	nnn	nnn		-	-	-	-	-	nnn	nnn		966	maker-scaffold_121|ref0038021-exonerate_est2genome-gene-0.3			-	2.38601	2.4848	-	-	nuu	nnn		-	2.44924
967	maker-scaffold_12106|ref0008079-exonerate_est2genome-gene-0.0			-	-1.20056	-	-	-	ndn	nnn		-	-	-1.42664	-	-	nnd	nnn		-	-	-	-	-	nnn	nnn		-	-	-	-	-	nnn	nnn		967	maker-scaffold_12106|ref0008079-exonerate_est2genome-gene-0.0			-	-	-	-	-	nnn	nnn		-	-
968	maker-scaffold_12108|ref0008083-exonerate_est2genome-gene-0.1			-	-	-	-	-	nnn	nnn		-	-	-1.46846	-	-1.24389	nnd	nnd		-	-	-	-	-	nnn	nnn		2.14366	-	2.33155	-	1.23275	unu	unu		968	maker-scaffold_12108|ref0008083-exonerate_est2genome-gene-0.1			-	-1.57493	-	-	1.22712	ndn	nnu		-	-
969	maker-scaffold_12108|ref0008083-exonerate_est2genome-gene-0.2			-	-	-	-	-	nnn	nnn		-	-	-	-	-	nnn	nnn		-1.21729	-	-1.3855	-	-	dnd	dnn		-	-	-	-	-	nnn	nnn		969	maker-scaffold_12108|ref0008083-exonerate_est2genome-gene-0.2			-	-	-	-	-	nnn	nnn		-	-
970	maker-scaffold_12113|ref0026201-exonerate_est2genome-gene-0.0			-	-	6.73407	-	4.38552	nnu	nnu		-	-	-	-	-	nnn	nnn		-	-	-	-	-	nnn	nnn		-	-	7.30619	-	4.73248	nnu	nnu		970	maker-scaffold_12113|ref0026201-exonerate_est2genome-gene-0.0	60		-	-	9.58729	-	6.31183	nnu	nnu		-	-
971	maker-scaffold_12118|ref0026203-exonerate_est2genome-gene-0.4			-	-	-	-	-	nnn	nnn		-	-	-	-	-	nnn	nnn		-	-	-	-	-	nnn	nnn		-	-	-	-	-	nnn	nnn		971	maker-scaffold_12118|ref0026203-exonerate_est2genome-gene-0.4			-	-	-1.45173	-	-	nnd	nnn		-	-
972	maker-scaffold_1213|ref0002716-exonerate_est2genome-gene-0.1			-	-	-1.74167	-	-1.25168	nnd	nnd		-	-	-	-	-	nnn	nnn		-	-	-	-	-	nnn	nnn		-	-	-	-	-	nnn	nnn		972	maker-scaffold_1213|ref0002716-exonerate_est2genome-gene-0.1			-	-	-1.84274	-	-1.60485	nnd	nnd		-	-
973	maker-scaffold_1213|ref0002716-exonerate_est2genome-gene-0.3			-	-	1.39562	-	1.74747	nnu	nnu		-	-	-	-	-	nnn	nnn		-	-	-	-	-	nnn	nnn		-	-	1.41665	-	2.05632	nnu	nnu		973	maker-scaffold_1213|ref0002716-exonerate_est2genome-gene-0.3			-	-	-	-	-	nnn	nnn		-	-
974	maker-scaffold_1213|ref0002716-exonerate_est2genome-gene-0.4			-	-	1.65434	-	-	nnu	nnn		-	-	1.79016	-	-	nnu	nnn		-	-	-	-	-	nnn	nnn		-	-	1.43115	-	1.87693	nnu	nnu		974	maker-scaffold_1213|ref0002716-exonerate_est2genome-gene-0.4			-	-	2.20548	-	1.34351	nnu	nnu		-	-
975	maker-scaffold_12130|ref0013481-exonerate_est2genome-gene-0.0			-	-	-	-	1.53779	nnn	nnu		-	-	-	-	-	nnn	nnn		-	-	-	-	-	nnn	nnn		-1.49704	-1.93117	-	-	1.75395	ddn	dnu		975	maker-scaffold_12130|ref0013481-exonerate_est2genome-gene-0.0			-	-	-	-	-	nnn	nnn		-	-1.26213
976	maker-scaffold_12130|ref0013481-exonerate_est2genome-gene-0.1			-	-	-	-	-	nnn	nnn		-	-	-	-	-	nnn	nnn		-	-	-	-	-	nnn	nnn		-	-	-	-	-	nnn	nnn		976	maker-scaffold_12130|ref0013481-exonerate_est2genome-gene-0.1			-	-	-1.30198	-	-	nnd	nnn		-	-
977	maker-scaffold_1214|ref0002721-exonerate_est2genome-gene-0.1			-	-	-	-	-	nnn	nnn		-	-	-	-	-	nnn	nnn		-	-	-	-	-	nnn	nnn		-	-	-	-	-	nnn	nnn		977	maker-scaffold_1214|ref0002721-exonerate_est2genome-gene-0.1			-	-	-2.20023	-	-1.68238	nnd	nnd		-	-
978	maker-scaffold_1214|ref0002721-exonerate_est2genome-gene-0.3			-	-	-	-	-	nnn	nnn		-	-	-	-	-	nnn	nnn		-	-	-	-	-	nnn	nnn		-	-	-	-	-	nnn	nnn		978	maker-scaffold_1214|ref0002721-exonerate_est2genome-gene-0.3			-	-	-1.36925	-	-1.3028	nnd	nnd		-	-
979	maker-scaffold_12141|ref0031444-exonerate_est2genome-gene-0.0			-	-	-	-	-	nnn	nnn		-	-	1.29037	-	-	nnu	nnn		-	-	-	-	-	nnn	nnn		-	-	-	-	-	nnn	nnn		979	maker-scaffold_12141|ref0031444-exonerate_est2genome-gene-0.0			-	-	1.5075	-	-	nnu	nnn		-	-
980	maker-scaffold_12147|ref0031438-exonerate_est2genome-gene-0.0			-	-	-	-	-	nnn	nnn		-	-	-	-	-	nnn	nnn		-	-	-	-	-	nnn	nnn		-	-	-	-	-	nnn	nnn		980	maker-scaffold_12147|ref0031438-exonerate_est2genome-gene-0.0			-	-	-3.36633	-	-	nnd	nnn		-	-3.09575
981	maker-scaffold_12148|ref0031437-exonerate_est2genome-gene-0.0			-	-	-	-	-	nnn	nnn		-	-	-	-	-	nnn	nnn		-	-	-	-	-	nnn	nnn		-	-	-	-	-	nnn	nnn		981	maker-scaffold_12148|ref0031437-exonerate_est2genome-gene-0.0			-	-	-	-	-	nnn	nnn		-	-
982	maker-scaffold_1215|ref0002722-exonerate_est2genome-gene-0.0			-	-1.55647	-	-	-	ndn	nnn		-	-	-	-	-	nnn	nnn		1.99552	1.6251	1.58019	-	-	uuu	unn		-	-	-	-	-	nnn	nnn		982	maker-scaffold_1215|ref0002722-exonerate_est2genome-gene-0.0			-	-	1.65199	-	-	nnu	nnn		-	-
983	maker-scaffold_12155|ref0005361-exonerate_est2genome-gene-0.0			-	-	-	-	-	nnn	nnn		-	-	-	-	-	nnn	nnn		-	-	-	-	-	nnn	nnn		-	-	1.44236	-	2.85375	nnu	nnu		983	maker-scaffold_12155|ref0005361-exonerate_est2genome-gene-0.0			-	-	-	-	-	nnn	nnn		-	-
984	maker-scaffold_12155|ref0005361-exonerate_est2genome-gene-0.1			-	-	-	-	-	nnn	nnn		-	-	-1.26489	-	-	nnd	nnn		-	-	-	-	-	nnn	nnn		-	-	-	-	-	nnn	nnn		984	maker-scaffold_12155|ref0005361-exonerate_est2genome-gene-0.1			-	-	-	-	-	nnn	nnn		-	-
985	maker-scaffold_12163|ref0018953-exonerate_est2genome-gene-0.0			-	-	-	-	-	nnn	nnn		-	-1.35115	-2.14944	-	-	ndd	nnn		-	-	-	-	-	nnn	nnn		-	-	-	-	1.36867	nnn	nnu		985	maker-scaffold_12163|ref0018953-exonerate_est2genome-gene-0.0			-	-	2.11983	-	1.92075	nnu	nnu		-	-
986	maker-scaffold_12164|ref0018948-exonerate_est2genome-gene-0.1	66		-1.29673	-1.6402	-	-	2.61137	ddn	dnu		-	-	-2.37524	-	-2.23713	nnd	nnd		1.39203	-	-	-	-	unn	unn		1.72086	-	1.5757	-1.68566	1.5405	unu	udu		986	maker-scaffold_12164|ref0018948-exonerate_est2genome-gene-0.1			4.34433	-	-	-4.99518	-	unn	udn		-	-
987	maker-scaffold_12166|ref0018950-exonerate_est2genome-gene-0.0			-	-	-2.05463	-	-1.60236	nnd	nnd		-	-	-	-	-	nnn	nnn		-	-	-	-	-	nnn	nnn		-	-	-3.10447	-	-2.31331	nnd	nnd		987	maker-scaffold_12166|ref0018950-exonerate_est2genome-gene-0.0			-	-	-	-	-	nnn	nnn		-	-
988	maker-scaffold_12166|ref0018950-exonerate_est2genome-gene-0.1			-	-	-	-	-	nnn	nnn		-	-	-	-	-	nnn	nnn		-	-	-	-	-	nnn	nnn		-	-	-	-	-	nnn	nnn		988	maker-scaffold_12166|ref0018950-exonerate_est2genome-gene-0.1			-	-	-2.02077	-	-	nnd	nnn		-	-
989	maker-scaffold_12169|ref0018956-exonerate_est2genome-gene-0.1			-	-	-	-	-	nnn	nnn		-	-	-	-	-	nnn	nnn		-	-	-	-	-	nnn	nnn		-	-	-	-	1.28691	nnn	nnu		989	maker-scaffold_12169|ref0018956-exonerate_est2genome-gene-0.1			-	-	-	-	-	nnn	nnn		-	-
990	maker-scaffold_12171|ref0036959-exonerate_est2genome-gene-0.0			1.49849	1.73092	-	-	-1.46628	uun	und		-	-	-	-	-	nnn	nnn		-	-	-	-	-	nnn	nnn		-	-	-	-	-	nnn	nnn		990	maker-scaffold_12171|ref0036959-exonerate_est2genome-gene-0.0			-	-	-	-	-	nnn	nnn		-	-
991	maker-scaffold_12173|ref0036957-exonerate_est2genome-gene-0.0			-	-	-1.34421	-	-1.29545	nnd	nnd		-	-	-	-	-	nnn	nnn		-	-	-	-	-	nnn	nnn		-	-	-1.93735	-	-	nnd	nnn		991	maker-scaffold_12173|ref0036957-exonerate_est2genome-gene-0.0	61		-	-	-2.68935	-	-	nnd	nnn		-	-1.25688
992	maker-scaffold_12179|ref0036963-snap-gene-0.16			-	-	-	-	-	nnn	nnn		-	-	2.07915	-	-	nnu	nnn		-	-	-	-	-	nnn	nnn		-1.69922	-	-1.24755	-	-	dnd	dnn		992	maker-scaffold_12179|ref0036963-snap-gene-0.16			-	1.81282	-	-	-2.18481	nun	nnd		-	-
993	maker-scaffold_1218|ref0002724-exonerate_est2genome-gene-0.0			-	-	3.42489	-	1.72258	nnu	nnu		-	-	-	-	-	nnn	nnn		-	-	-	-	-	nnn	nnn		-	-	-	-	-	nnn	nnn		993	maker-scaffold_1218|ref0002724-exonerate_est2genome-gene-0.0	62		-	-	6.68753	-	4.73414	nnu	nnu		-	-
994	maker-scaffold_12181|ref0006324-exonerate_est2genome-gene-0.1			-	-	-	-	-	nnn	nnn		-	-	-	-	-	nnn	nnn		-	-	-	-	-	nnn	nnn		-	-	-	-	-	nnn	nnn		994	maker-scaffold_12181|ref0006324-exonerate_est2genome-gene-0.1			-	1.84723	3.02192	-	-	nuu	nnn		-	-
995	maker-scaffold_12182|ref0006323-exonerate_est2genome-gene-0.0			-	-	-	-	-	nnn	nnn		-	-	-	-	-	nnn	nnn		-	-	-	-	-	nnn	nnn		-	-	-	-	-	nnn	nnn		995	maker-scaffold_12182|ref0006323-exonerate_est2genome-gene-0.0			-	-	-1.40713	-	-	nnd	nnn		-	-
996	maker-scaffold_12184|ref0006329-exonerate_est2genome-gene-0.0			-	-1.43997	-2.04548	-	-	ndd	nnn		-	-	-	-	-	nnn	nnn		-	-	-	-	-	nnn	nnn		-	-1.64153	-	-	-	ndn	nnn		996	maker-scaffold_12184|ref0006329-exonerate_est2genome-gene-0.0			-	-	-	-	-	nnn	nnn		-	-
997	maker-scaffold_12185|ref0006328-exonerate_est2genome-gene-0.3			-	-1.28657	-1.59534	-	-	ndd	nnn		-	-	-1.62358	-	-	nnd	nnn		-	-	-	-	-	nnn	nnn		-	-	-1.54682	-	-	nnd	nnn		997	maker-scaffold_12185|ref0006328-exonerate_est2genome-gene-0.3			-	-	-	-	-	nnn	nnn		-	-
998	maker-scaffold_12191|ref0024467-exonerate_est2genome-gene-0.0			-	-	-	-	-	nnn	nnn		-	-	-	-	-	nnn	nnn		-	-	-	-	-	nnn	nnn		-	-	-	-	-	nnn	nnn		998	maker-scaffold_12191|ref0024467-exonerate_est2genome-gene-0.0			-	-	1.67798	-	1.35173	nnu	nnu		-	-
999	maker-scaffold_12196|ref0024464-exonerate_est2genome-gene-0.0			-	-	-	-	-	nnn	nnn		-	-	-	-	-	nnn	nnn		-	-	-	-	-	nnn	nnn		-	-	-	-	-	nnn	nnn		999	maker-scaffold_12196|ref0024464-exonerate_est2genome-gene-0.0			-	-	-	-	-	nnn	nnn		-	-
1000	maker-scaffold_122|ref0038022-exonerate_est2genome-gene-0.1			-	-	-	-	-	nnn	nnn		-	-	-	-	-	nnn	nnn		-	-	-	-	-	nnn	nnn		-	-	-	-	1.53345	nnn	nnu		1000	maker-scaffold_122|ref0038022-exonerate_est2genome-gene-0.1	63		-	-	1.7066	-	1.30142	nnu	nnu		1.43206	1.22976
1001	maker-scaffold_122|ref0038022-exonerate_est2genome-gene-1.0			-	-	-	-	-	nnn	nnn		-	-	-1.37882	-	-	nnd	nnn		-	-	-	-	-	nnn	nnn		-	-	-1.60111	-	-	nnd	nnn		1001	maker-scaffold_122|ref0038022-exonerate_est2genome-gene-1.0			-	-	-	-	-	nnn	nnn		-	-
1002	maker-scaffold_122|ref0038022-exonerate_est2genome-gene-1.1			-	-	-	-	-	nnn	nnn		-	-	-	-	-	nnn	nnn		-	-	1.60993	-	-	nnu	nnn		-	-	-1.27409	-	-	nnd	nnn		1002	maker-scaffold_122|ref0038022-exonerate_est2genome-gene-1.1			-	-	-	-	-	nnn	nnn		-	-
1003	maker-scaffold_122|ref0038022-exonerate_est2genome-gene-1.2			-	-	-	-	-	nnn	nnn		-	-	-	-	-	nnn	nnn		-	-	-	-	-	nnn	nnn		-	-	-	-	-	nnn	nnn		1003	maker-scaffold_122|ref0038022-exonerate_est2genome-gene-1.2			-	-	-1.96302	-	-1.53801	nnd	nnd		-	-
1004	maker-scaffold_1220|ref0033234-exonerate_est2genome-gene-0.1			-	-	-	-	-	nnn	nnn		-	-	-	-	-	nnn	nnn		-	-	-	-	-	nnn	nnn		-	-	-	-	-	nnn	nnn		1004	maker-scaffold_1220|ref0033234-exonerate_est2genome-gene-0.1			-	-	-2.82914	-	-2.37283	nnd	nnd		-	-
1005	maker-scaffold_1220|ref0033234-exonerate_est2genome-gene-0.4			-	-	-	-	-	nnn	nnn		-	-	-	-	-	nnn	nnn		-	-	-	-	-	nnn	nnn		-	-	-	-	-	nnn	nnn		1005	maker-scaffold_1220|ref0033234-exonerate_est2genome-gene-0.4			-	-	1.24152	-	-	nnu	nnn		-	-
1006	maker-scaffold_12200|ref0016093-exonerate_est2genome-gene-0.0			-	-	-	-	-	nnn	nnn		-	-	-	-	-	nnn	nnn		-	-	-	-	-	nnn	nnn		-	-	-	-	-	nnn	nnn		1006	maker-scaffold_12200|ref0016093-exonerate_est2genome-gene-0.0			-	-	-	-	-	nnn	nnn		-	-
1007	maker-scaffold_12204|ref0016097-exonerate_est2genome-gene-0.0			-	-	-	-	1.30886	nnn	nnu		-	-	-	-	-	nnn	nnn		-	-	-	-	-	nnn	nnn		-	-	-	-	-	nnn	nnn		1007	maker-scaffold_12204|ref0016097-exonerate_est2genome-gene-0.0			-	-	-	-	-	nnn	nnn		-	-
1008	maker-scaffold_12206|ref0016099-exonerate_est2genome-gene-0.0			-	-	-	-	-	nnn	nnn		-	-	-	-	-	nnn	nnn		-	-	-	-	-	nnn	nnn		-	-	1.54517	-	-	nnu	nnn		1008	maker-scaffold_12206|ref0016099-exonerate_est2genome-gene-0.0			-	-	-	-	-	nnn	nnn		-	-
1009	maker-scaffold_1221|ref0033233-exonerate_est2genome-gene-0.2			-	-	-	-	-	nnn	nnn		-	1.74678	2.54966	-	-	nuu	nnn		-	-	-	-	-	nnn	nnn		-	-	-	-	-	nnn	nnn		1009	maker-scaffold_1221|ref0033233-exonerate_est2genome-gene-0.2			-	-	-	-	-	nnn	nnn		-	-
1010	maker-scaffold_12211|ref0037230-exonerate_est2genome-gene-0.1			-	-	-	-	-	nnn	nnn		-	-	-	-	-	nnn	nnn		-	-	-	-	-	nnn	nnn		-	-	-	-	-	nnn	nnn		1010	maker-scaffold_12211|ref0037230-exonerate_est2genome-gene-0.1			-	-	1.68362	-	-	nnu	nnn		-	-
1011	maker-scaffold_12214|ref0046589-exonerate_est2genome-gene-0.1			-	-	-	-	-	nnn	nnn		-	-	-	-	-	nnn	nnn		-	-	-	-	-	nnn	nnn		-	-	-	-	-	nnn	nnn		1011	maker-scaffold_12214|ref0046589-exonerate_est2genome-gene-0.1	64		-	-1.22426	-2.08787	-	-	ndd	nnn		-	-
1012	maker-scaffold_12220|ref0021309-exonerate_est2genome-gene-0.0	67		-1.33105	-2.45915	-2.10547	-	-	ddd	dnn		-	-2.48581	-	-	-	ndn	nnn		-	1.36594	-	-	-	nun	nnn		-2.6375	-1.51462	-2.87289	-	-1.35827	ddd	dnd		1012	maker-scaffold_12220|ref0021309-exonerate_est2genome-gene-0.0			-	-	-	-	-	nnn	nnn		-	-
1013	maker-scaffold_12222|ref0021302-exonerate_est2genome-gene-0.0			-	-	-	-	-	nnn	nnn		-	-	-	-	-	nnn	nnn		-	-	-	-	-	nnn	nnn		-	-	-	-	-	nnn	nnn		1013	maker-scaffold_12222|ref0021302-exonerate_est2genome-gene-0.0	65		-	-	-2.84093	-	-2.12884	nnd	nnd		-	-
1014	maker-scaffold_12228|ref0003590-exonerate_est2genome-gene-0.0			-	1.31981	-	-	-	nun	nnn		-	-	-	-	-	nnn	nnn		-	-	-	-	-	nnn	nnn		-	-	-	-	-	nnn	nnn		1014	maker-scaffold_12228|ref0003590-exonerate_est2genome-gene-0.0			-	-	-	-	-	nnn	nnn		-	-
1015	maker-scaffold_1223|ref0033231-exonerate_est2genome-gene-0.0			-	-	-3.14921	-	-2.36417	nnd	nnd		-	-2.11039	-3.90845	-	-	ndd	nnn		-	-	-	-	-	nnn	nnn		1.31859	-	-2.48358	-	-3.3679	und	und		1015	maker-scaffold_1223|ref0033231-exonerate_est2genome-gene-0.0			-	1.73781	2.58142	-	-	nuu	nnn		-	-
1016	maker-scaffold_12230|ref0013620-exonerate_est2genome-gene-0.0			-	-	-	-	-	nnn	nnn		-	-	-	-	-	nnn	nnn		-	-	-	-	-	nnn	nnn		-	-	-	-	-	nnn	nnn		1016	maker-scaffold_12230|ref0013620-exonerate_est2genome-gene-0.0			-	-	-	-	-	nnn	nnn		-	-
1017	maker-scaffold_12231|ref0024545-exonerate_est2genome-gene-0.1			-	-	-	-	-	nnn	nnn		-	-	-	-	-	nnn	nnn		-3.79479	-1.78462	-1.63088	2.01016	-	ddd	dun		-1.78263	-	-	-	1.30477	dnn	dnu		1017	maker-scaffold_12231|ref0024545-exonerate_est2genome-gene-0.1			-	-	1.41223	-	-	nnu	nnn		-	-
1018	maker-scaffold_12247|ref0004673-exonerate_est2genome-gene-0.0			-	-	-	-	-	nnn	nnn		-	-	-	-	-	nnn	nnn		-	-	-	-	-	nnn	nnn		-	-	-	-	-	nnn	nnn		1018	maker-scaffold_12247|ref0004673-exonerate_est2genome-gene-0.0			-	-	-	-	-	nnn	nnn		-	-
1019	maker-scaffold_1225|ref0033229-exonerate_est2genome-gene-0.2			-	-	-	-	-	nnn	nnn		-	-	-	-	-	nnn	nnn		-	-	-	-	-	nnn	nnn		-	-	-	-	-	nnn	nnn		1019	maker-scaffold_1225|ref0033229-exonerate_est2genome-gene-0.2			-	-	1.61328	-	-	nnu	nnn		-	-
1020	maker-scaffold_12255|ref0042166-exonerate_est2genome-gene-0.1			-	-	-	-	-	nnn	nnn		-	-	-	-	-	nnn	nnn		-	-	1.50264	-	-	nnu	nnn		-	-	-	-	-	nnn	nnn		1020	maker-scaffold_12255|ref0042166-exonerate_est2genome-gene-0.1	66		-	-	1.24633	-	-	nnu	nnn		-	-
1021	maker-scaffold_12255|ref0042166-exonerate_est2genome-gene-0.3			-	-	-	-	-	nnn	nnn		-	-	-	-	-	nnn	nnn		-	-	-	-	-	nnn	nnn		-	-	-	-	-	nnn	nnn		1021	maker-scaffold_12255|ref0042166-exonerate_est2genome-gene-0.3	67		-	-	2.98296	-	1.5839	nnu	nnu		-	-
1022	maker-scaffold_12263|ref0028706-exonerate_est2genome-gene-0.1			-	-	-	-	-	nnn	nnn		-	-	-	-	-	nnn	nnn		-	-	-	-	-	nnn	nnn		-	-	-	-	-	nnn	nnn		1022	maker-scaffold_12263|ref0028706-exonerate_est2genome-gene-0.1			-	-	1.96262	-	-	nnu	nnn		-	-
1023	maker-scaffold_12263|ref0028706-exonerate_est2genome-gene-0.2			-	-	-1.59453	-	-	nnd	nnn		-	-	-	-	-	nnn	nnn		-2.27527	-2.058	-1.49851	-	-	ddd	dnn		-	-	-3.44596	-	-2.82945	nnd	nnd		1023	maker-scaffold_12263|ref0028706-exonerate_est2genome-gene-0.2			-	-	-	-	-	nnn	nnn		-	-
1024	maker-scaffold_12266|ref0028709-exonerate_est2genome-gene-0.0			-	-	-	-	-	nnn	nnn		-	-	-	-	-	nnn	nnn		-	-	-	-	-	nnn	nnn		-	-	-	-	-	nnn	nnn		1024	maker-scaffold_12266|ref0028709-exonerate_est2genome-gene-0.0			-	-	1.50972	-	1.84108	nnu	nnu		-	-
1025	maker-scaffold_12274|ref0010720-exonerate_est2genome-gene-0.0			-	-	-	-	-	nnn	nnn		-	-	-	-	-	nnn	nnn		-	-	-	-	-	nnn	nnn		-	-	-	-	-	nnn	nnn		1025	maker-scaffold_12274|ref0010720-exonerate_est2genome-gene-0.0			-	-	-	-	1.91249	nnn	nnu		-	-
1026	maker-scaffold_12274|ref0010720-exonerate_est2genome-gene-0.1			-	-	-2.50925	-	-3.19185	nnd	nnd		-	-	-	-	-	nnn	nnn		-3.27179	-1.31079	-	1.961	-	ddn	dun		-3.26636	-	-4.11116	2.61486	-3.45967	dnd	dud		1026	maker-scaffold_12274|ref0010720-exonerate_est2genome-gene-0.1			-	-	-	-	-	nnn	nnn		-	-
1027	maker-scaffold_1228|ref0033226-exonerate_est2genome-gene-0.2			-4.41245	-5.51123	-3.1789	-	-	ddd	dnn		-	-	-	-	-	nnn	nnn		-	3.80622	-	2.62229	-	nun	nun		-5.22478	-3.73407	-4.47873	-	-	ddd	dnn		1027	maker-scaffold_1228|ref0033226-exonerate_est2genome-gene-0.2			-	-	-	-	-	nnn	nnn		-	-
1028	maker-scaffold_1228|ref0033226-exonerate_est2genome-gene-0.4			-	-	1.69124	-	-	nnu	nnn		-	1.53861	1.92363	-	-	nuu	nnn		-	-	-	-	-	nnn	nnn		-	-	2.154	-	1.31046	nnu	nnu		1028	maker-scaffold_1228|ref0033226-exonerate_est2genome-gene-0.4			-	-	-	-	-	nnn	nnn		-	-
1029	maker-scaffold_12284|ref0017784-exonerate_est2genome-gene-0.1	68		-1.57346	-1.41457	1.5424	-	2.95697	ddu	dnu		-	-	-1.24525	-	-	nnd	nnn		3.54478	1.46067	-	-2.08411	-	uun	udn		-	-	1.92444	-1.30844	2.10619	nnu	ndu		1029	maker-scaffold_12284|ref0017784-exonerate_est2genome-gene-0.1			-	-	1.89465	-	1.44326	nnu	nnu		-	-
1030	maker-scaffold_12289|ref0017789-exonerate_est2genome-gene-0.0			-	-	-	-	-	nnn	nnn		-	-	-	-	-	nnn	nnn		1.72517	-	-	-	-	unn	unn		1.75941	2.20201	-	-	-1.66325	uun	und		1030	maker-scaffold_12289|ref0017789-exonerate_est2genome-gene-0.0			-	-	-	-	-	nnn	nnn		-	-
1031	maker-scaffold_1229|ref0033225-exonerate_est2genome-gene-0.0			-	-	-	-	-	nnn	nnn		-	-	-	-	-	nnn	nnn		-	-	-	-	-	nnn	nnn		-	-	-	-	-	nnn	nnn		1031	maker-scaffold_1229|ref0033225-exonerate_est2genome-gene-0.0			-	-	-	-	-	nnn	nnn		-	-
1032	maker-scaffold_1229|ref0033225-exonerate_est2genome-gene-0.2			-	-	-	-	-	nnn	nnn		-	-	-	-	-	nnn	nnn		-	-	-	-	-	nnn	nnn		-	-	-	-	-	nnn	nnn		1032	maker-scaffold_1229|ref0033225-exonerate_est2genome-gene-0.2			-	-	-1.65153	-	-	nnd	nnn		-	-
1033	maker-scaffold_12298|ref0048228-exonerate_est2genome-gene-0.0			-	-	-	-	-	nnn	nnn		-	-	1.53871	-	-	nnu	nnn		-	-	-	-	-	nnn	nnn		-	-	-	-	-	nnn	nnn		1033	maker-scaffold_12298|ref0048228-exonerate_est2genome-gene-0.0			-	-	-	-	-	nnn	nnn		-	-
1034	maker-scaffold_123|ref0038023-exonerate_est2genome-gene-0.2			-	-	-1.96224	-	-	nnd	nnn		-	-	-	-	-	nnn	nnn		-1.42853	-	-1.5637	-	-	dnd	dnn		-2.61843	-1.79576	-2.94571	-	-	ddd	dnn		1034	maker-scaffold_123|ref0038023-exonerate_est2genome-gene-0.2			-	-	-1.22014	-	-	nnd	nnn		-	-
1035	maker-scaffold_123|ref0038023-exonerate_est2genome-gene-1.2			-	-	-	-	-	nnn	nnn		-	-	-1.63515	-	-	nnd	nnn		-	-	-	-	-	nnn	nnn		-	-	-	-	-	nnn	nnn		1035	maker-scaffold_123|ref0038023-exonerate_est2genome-gene-1.2			-	-	-	-	-	nnn	nnn		-	-
1036	maker-scaffold_123|ref0038023-exonerate_est2genome-gene-1.3			-	-	-3.14899	-	-	nnd	nnn		-	-	-	-	-	nnn	nnn		-	-	-	-	-	nnn	nnn		-	-	-	-	-	nnn	nnn		1036	maker-scaffold_123|ref0038023-exonerate_est2genome-gene-1.3			-	-	-	-	-	nnn	nnn		-	-
1037	maker-scaffold_1230|ref0015292-exonerate_est2genome-gene-0.0	69		-1.45597	-1.34778	-3.22581	-	-1.87803	ddd	dnd		-	-1.90121	-	-	-	ndn	nnn		1.40895	-	-	-	-	unn	unn		-	-	-3.03431	-	-3.39467	nnd	nnd		1037	maker-scaffold_1230|ref0015292-exonerate_est2genome-gene-0.0	68		-1.46046	-1.60901	-1.34457	-	-	ddd	dnn		-	-1.4963
1038	maker-scaffold_1230|ref0015292-exonerate_est2genome-gene-0.1			-	-	-	-	-	nnn	nnn		-	-	2.36671	-	2.78175	nnu	nnu		-	-	-	-	-	nnn	nnn		-	-	-	-	-	nnn	nnn		1038	maker-scaffold_1230|ref0015292-exonerate_est2genome-gene-0.1	69		-	-	-3.12009	-	-	nnd	nnn		-	-
1039	maker-scaffold_1230|ref0015292-exonerate_est2genome-gene-0.2			-	-	-	-	-	nnn	nnn		-	-	1.23694	-	-	nnu	nnn		-	-	-	-	-	nnn	nnn		-	-	-	-	-	nnn	nnn		1039	maker-scaffold_1230|ref0015292-exonerate_est2genome-gene-0.2			-	-	-	-	-	nnn	nnn		-	-
1040	maker-scaffold_1230|ref0015292-exonerate_est2genome-gene-0.4			-	-	-	-	-	nnn	nnn		-	-	-	-	-	nnn	nnn		-	-	-	-	-	nnn	nnn		-	-	1.25289	-	-	nnu	nnn		1040	maker-scaffold_1230|ref0015292-exonerate_est2genome-gene-0.4			-	-	-	-	-	nnn	nnn		-	-
1041	maker-scaffold_12301|ref0030894-exonerate_est2genome-gene-0.0			-	-	-	-	-	nnn	nnn		-	-	-	-	-	nnn	nnn		-	-	-	-	-	nnn	nnn		-	-	-2.11578	-	-2.07034	nnd	nnd		1041	maker-scaffold_12301|ref0030894-exonerate_est2genome-gene-0.0			-	-	-1.52448	-	-	nnd	nnn		-	-
1042	maker-scaffold_1231|ref0015293-exonerate_est2genome-gene-0.2			-	-	-	-	-	nnn	nnn		-	-	-	-	-	nnn	nnn		-	-	-	-	-	nnn	nnn		-	-	-	-	-	nnn	nnn		1042	maker-scaffold_1231|ref0015293-exonerate_est2genome-gene-0.2			-	-	-1.21507	-	-	nnd	nnn		-	-
1043	maker-scaffold_12310|ref0000447-exonerate_est2genome-gene-0.0			-	-	-	-	-	nnn	nnn		-	-	-	-	-	nnn	nnn		-	-	-	-	-	nnn	nnn		-	-	-	-	-	nnn	nnn		1043	maker-scaffold_12310|ref0000447-exonerate_est2genome-gene-0.0			-	-	-1.37816	-	-	nnd	nnn		-	-
1044	maker-scaffold_12311|ref0000448-exonerate_est2genome-gene-0.0			-	-	-1.46402	-	-1.60285	nnd	nnd		-	-	-1.75955	-	-	nnd	nnn		-	-	-	-	-	nnn	nnn		-	-	-3.39681	-	-2.63888	nnd	nnd		1044	maker-scaffold_12311|ref0000448-exonerate_est2genome-gene-0.0			-	-	-	-	-	nnn	nnn		-	-
1045	maker-scaffold_12314|ref0000451-exonerate_est2genome-gene-0.0			-	-	-	-	-	nnn	nnn		-	-	-	-	-	nnn	nnn		-	-	-	-	-	nnn	nnn		-	-	-2.39603	-	-2.75855	nnd	nnd		1045	maker-scaffold_12314|ref0000451-exonerate_est2genome-gene-0.0			-	-	-	-	-	nnn	nnn		-	-
1046	maker-scaffold_12314|ref0000451-exonerate_est2genome-gene-0.2			-	-	-	-	-	nnn	nnn		-	-	-	-	-	nnn	nnn		-	-	-	-	-	nnn	nnn		-	-	-	-	-	nnn	nnn		1046	maker-scaffold_12314|ref0000451-exonerate_est2genome-gene-0.2			-	-	-	-	-	nnn	nnn		-	-
1047	maker-scaffold_12315|ref0000452-exonerate_est2genome-gene-0.1			-	-	-	-	-	nnn	nnn		-	-	-	-	-	nnn	nnn		-	-	-	-	-	nnn	nnn		-	-	-	-	-	nnn	nnn		1047	maker-scaffold_12315|ref0000452-exonerate_est2genome-gene-0.1			-	-	-	-	-	nnn	nnn		-	-
1048	maker-scaffold_12327|ref0043484-exonerate_est2genome-gene-0.0			-	-	-	-	-	nnn	nnn		-	-	-	-	-	nnn	nnn		-	-	-	-	-	nnn	nnn		-	-	-	-	-	nnn	nnn		1048	maker-scaffold_12327|ref0043484-exonerate_est2genome-gene-0.0			-	-	-	-	-	nnn	nnn		-	-
1049	maker-scaffold_1233|ref0015295-exonerate_est2genome-gene-0.0			-	-	-	-	-	nnn	nnn		-	-	-	-	-	nnn	nnn		-	-	-	-	-	nnn	nnn		-	-	-	-	1.43104	nnn	nnu		1049	maker-scaffold_1233|ref0015295-exonerate_est2genome-gene-0.0			-	-	-	-	-	nnn	nnn		-	-
1050	maker-scaffold_1233|ref0015295-exonerate_est2genome-gene-0.1			-	-	-	-	-	nnn	nnn		-	-	1.54394	-	-	nnu	nnn		-	-	-	-	-	nnn	nnn		-	-	2.34821	-	2.14216	nnu	nnu		1050	maker-scaffold_1233|ref0015295-exonerate_est2genome-gene-0.1			-	-	-	-	1.29618	nnn	nnu		-	-
1051	maker-scaffold_1233|ref0015295-exonerate_est2genome-gene-0.2			-	-1.20264	-2.8951	-	-1.69246	ndd	nnd		-	-	-	-	-	nnn	nnn		-1.51094	-	-1.50889	-	-	dnd	dnn		-	-1.46061	-3.69643	-	-2.23582	ndd	nnd		1051	maker-scaffold_1233|ref0015295-exonerate_est2genome-gene-0.2	70		-	-2.21912	-2.47372	-	-	ndd	nnn		-1.3385	-2.43029
1052	maker-scaffold_12330|ref0012977-exonerate_est2genome-gene-0.0			-	-	-	-	-	nnn	nnn		-	-	-	-	-	nnn	nnn		-	-	-	-	-	nnn	nnn		-	-	-	-	-	nnn	nnn		1052	maker-scaffold_12330|ref0012977-exonerate_est2genome-gene-0.0			-	-	-3.51455	-	-	nnd	nnn		-	-
1053	maker-scaffold_12332|ref0012979-exonerate_est2genome-gene-0.2			-	-	-	-	-	nnn	nnn		-	-	-	-	-	nnn	nnn		-	-	-	-	-	nnn	nnn		-	-	-	-	-	nnn	nnn		1053	maker-scaffold_12332|ref0012979-exonerate_est2genome-gene-0.2			-	-	-	-	-	nnn	nnn		-	-
1054	maker-scaffold_12335|ref0012974-exonerate_est2genome-gene-0.0			-	-	-	-	-1.38222	nnn	nnd		-	-	-	-	-	nnn	nnn		-	-	-	-	-	nnn	nnn		-	-	-	-	-1.60822	nnn	nnd		1054	maker-scaffold_12335|ref0012974-exonerate_est2genome-gene-0.0			-	-	-1.22957	-	-	nnd	nnn		-	-
1055	maker-scaffold_12336|ref0012975-exonerate_est2genome-gene-0.0			-	-	-	-	-	nnn	nnn		-	-	-	-	-	nnn	nnn		-	-	-	-	-	nnn	nnn		-	-	1.32933	-	-	nnu	nnn		1055	maker-scaffold_12336|ref0012975-exonerate_est2genome-gene-0.0			-	1.58045	3.2537	-	1.67326	nuu	nnu		-	1.83334
1056	maker-scaffold_12337|ref0012976-exonerate_est2genome-gene-0.1			-	-	-1.74151	-	-	nnd	nnn		-	-1.4876	-	-	-	ndn	nnn		-	-	-	-	-	nnn	nnn		-1.33909	-1.61089	-1.7257	-	-	ddd	dnn		1056	maker-scaffold_12337|ref0012976-exonerate_est2genome-gene-0.1			-	-	-	-	-	nnn	nnn		-	-
1057	maker-scaffold_12338|ref0012970-exonerate_est2genome-gene-0.1			-	-	1.27887	-	-	nnu	nnn		-	-	1.55093	-	-	nnu	nnn		-	-	-	-	-	nnn	nnn		-	-	-2.28488	-	-	nnd	nnn		1057	maker-scaffold_12338|ref0012970-exonerate_est2genome-gene-0.1			-	-	-	-	-	nnn	nnn		-	-
1058	maker-scaffold_12339|ref0012971-exonerate_est2genome-gene-0.0			-	-	-	-	-	nnn	nnn		-	-	-	-	-	nnn	nnn		-	-	-	-	-	nnn	nnn		-	-	-1.54122	-	-	nnd	nnn		1058	maker-scaffold_12339|ref0012971-exonerate_est2genome-gene-0.0			-	-	-	-	-	nnn	nnn		-	-
1059	maker-scaffold_12339|ref0012971-exonerate_est2genome-gene-0.1			-	-	-	-	-	nnn	nnn		-	-	-	-	-	nnn	nnn		-	-	-	-	-	nnn	nnn		-	-	-	-	-	nnn	nnn		1059	maker-scaffold_12339|ref0012971-exonerate_est2genome-gene-0.1			-	-3.03961	-4.11726	-	-	ndd	nnn		-	-2.06644
1060	maker-scaffold_1234|ref0015296-exonerate_est2genome-gene-0.1			-	-	-	-	-	nnn	nnn		-	-	1.59062	-	-	nnu	nnn		-	1.92047	2.42383	-	-	nuu	nnn		-	-	2.22309	-	-	nnu	nnn		1060	maker-scaffold_1234|ref0015296-exonerate_est2genome-gene-0.1			-	-	-	-	-	nnn	nnn		-	-
1061	maker-scaffold_12349|ref0005911-exonerate_est2genome-gene-0.0			-	-	-	-	-	nnn	nnn		-	-1.35065	-1.27535	-	-	ndd	nnn		-	-	-	-	-	nnn	nnn		-	-	-	-	-	nnn	nnn		1061	maker-scaffold_12349|ref0005911-exonerate_est2genome-gene-0.0			-	-	-	-	-	nnn	nnn		-	-
1062	maker-scaffold_1235|ref0015297-exonerate_est2genome-gene-0.2			-	-	-	-	-	nnn	nnn		-	-	-	-	-	nnn	nnn		-	-	-	-	-	nnn	nnn		-	-	-	-	-1.7137	nnn	nnd		1062	maker-scaffold_1235|ref0015297-exonerate_est2genome-gene-0.2			-	-	1.78857	-	1.42299	nnu	nnu		-	-
1063	maker-scaffold_12352|ref0024047-exonerate_est2genome-gene-0.0			-	-	-	-	-	nnn	nnn		-	-	-	-	-	nnn	nnn		-	-	-1.61784	-	-	nnd	nnn		-	-	3.01621	-	2.19509	nnu	nnu		1063	maker-scaffold_12352|ref0024047-exonerate_est2genome-gene-0.0			-	-	-	-	-	nnn	nnn		-	-
1064	maker-scaffold_12359|ref0024042-exonerate_est2genome-gene-0.0			-	-	-	-	-	nnn	nnn		-	-	-	-	-	nnn	nnn		-	-	-	-	-	nnn	nnn		-	-	-	-	-	nnn	nnn		1064	maker-scaffold_12359|ref0024042-exonerate_est2genome-gene-0.0			-	-	-3.68942	-	-2.69882	nnd	nnd		-	-
1065	maker-scaffold_12362|ref0018473-exonerate_est2genome-gene-0.1			-	-	-	-	-	nnn	nnn		-	-	-	-	-	nnn	nnn		-	-	-	-	-	nnn	nnn		-	-	-	-	-	nnn	nnn		1065	maker-scaffold_12362|ref0018473-exonerate_est2genome-gene-0.1			-	-	-	-4.05449	2.84793	nnn	ndu		-	-
1066	maker-scaffold_12364|ref0018471-exonerate_est2genome-gene-0.0			-	-	-	-	-	nnn	nnn		-	-	-	-	-	nnn	nnn		-	-	-	-	-	nnn	nnn		-	-	1.3204	-	-	nnu	nnn		1066	maker-scaffold_12364|ref0018471-exonerate_est2genome-gene-0.0			-	-	-	-	-	nnn	nnn		-	-
1067	maker-scaffold_12364|ref0018471-exonerate_est2genome-gene-0.1			-	-	-	-	-	nnn	nnn		-	-	-	-	-	nnn	nnn		-	-	-	-	-	nnn	nnn		-	-	-	-	-	nnn	nnn		1067	maker-scaffold_12364|ref0018471-exonerate_est2genome-gene-0.1			-	-	1.40532	-	1.30203	nnu	nnu		-	-
1068	maker-scaffold_1237|ref0015299-exonerate_est2genome-gene-0.0			-	-	-1.24016	-	-	nnd	nnn		-	-	-	-	-	nnn	nnn		-	-	-	-	-	nnn	nnn		-	-	-	-	-	nnn	nnn		1068	maker-scaffold_1237|ref0015299-exonerate_est2genome-gene-0.0			-	-	-2.16427	-	-	nnd	nnn		-	-
1069	maker-scaffold_1237|ref0015299-exonerate_est2genome-gene-0.2			-	-	-	-	-	nnn	nnn		-	-	1.80481	-	-	nnu	nnn		-	-	-	-	-	nnn	nnn		-	-	-	-	1.30828	nnn	nnu		1069	maker-scaffold_1237|ref0015299-exonerate_est2genome-gene-0.2			-	-	-	-	-	nnn	nnn		-	-
1070	maker-scaffold_1237|ref0015299-exonerate_est2genome-gene-0.3			-	-	-	-	-	nnn	nnn		-	-	-	-	-	nnn	nnn		-	-	-	-	-	nnn	nnn		-	-	2.19532	-	1.58559	nnu	nnu		1070	maker-scaffold_1237|ref0015299-exonerate_est2genome-gene-0.3			-	-	-	-	-	nnn	nnn		-	-
1071	maker-scaffold_1237|ref0015299-exonerate_est2genome-gene-0.4			-	-	-	-	-	nnn	nnn		-	-	-	-	-	nnn	nnn		-	-	-	-	-	nnn	nnn		-	-	1.57573	-	-	nnu	nnn		1071	maker-scaffold_1237|ref0015299-exonerate_est2genome-gene-0.4			-	-	-	-	-	nnn	nnn		-	-
1072	maker-scaffold_12372|ref0036457-exonerate_est2genome-gene-0.1			-2.30268	-2.77576	-5.11517	-	-	ddd	dnn		-	-	-3.19037	-	-	nnd	nnn		2.52016	-	-	-2.28487	-	unn	udn		-	-	-	-	-	nnn	nnn		1072	maker-scaffold_12372|ref0036457-exonerate_est2genome-gene-0.1			-	-	-3.23892	-	-	nnd	nnn		-	-
1073	maker-scaffold_12372|ref0036457-exonerate_est2genome-gene-0.2			-	-	-	-	-	nnn	nnn		-	-	-	-	-	nnn	nnn		-	-	-	-	-	nnn	nnn		-	-	-1.37358	-	-	nnd	nnn		1073	maker-scaffold_12372|ref0036457-exonerate_est2genome-gene-0.2			-	-	-	-	-	nnn	nnn		-	-
1074	maker-scaffold_12373|ref0036458-exonerate_est2genome-gene-0.0			-	-	-	-	-	nnn	nnn		-	-	-	-	-	nnn	nnn		-	-	-	-	-	nnn	nnn		-	-	-	-	-	nnn	nnn		1074	maker-scaffold_12373|ref0036458-exonerate_est2genome-gene-0.0			-	-	-	-	-	nnn	nnn		-	-
1075	maker-scaffold_12379|ref0036453-exonerate_est2genome-gene-0.4	70		-	1.45201	-	-	-	nun	nnn		-	1.40445	2.30712	-	-	nuu	nnn		-	-	1.64566	-	-	nnu	nnn		-	-	-	-	-1.61867	nnn	nnd		1075	maker-scaffold_12379|ref0036453-exonerate_est2genome-gene-0.4			-	-	1.45914	-	-	nnu	nnn		-	-
1076	maker-scaffold_1238|ref0015289-exonerate_est2genome-gene-0.1			-	-	-	-	-	nnn	nnn		-	-	-	-	-	nnn	nnn		-	-	-	-	-	nnn	nnn		-	-	-	-	-	nnn	nnn		1076	maker-scaffold_1238|ref0015289-exonerate_est2genome-gene-0.1			-	-1.55212	-2.28253	-	-	ndd	nnn		-	-1.20654
1077	maker-scaffold_1238|ref0015289-exonerate_est2genome-gene-0.3			-	-	-	-	-	nnn	nnn		-	-	-	-	-	nnn	nnn		-	-	-	-	-	nnn	nnn		-	-	-	-	-	nnn	nnn		1077	maker-scaffold_1238|ref0015289-exonerate_est2genome-gene-0.3			-	-	-1.94067	-	-1.44104	nnd	nnd		-	-
1078	maker-scaffold_12386|ref0032696-exonerate_est2genome-gene-0.0			-	-	1.45767	-	-	nnu	nnn		-	-	1.86789	-	-	nnu	nnn		-	-	-	-	-	nnn	nnn		-	-	-	-	-	nnn	nnn		1078	maker-scaffold_12386|ref0032696-exonerate_est2genome-gene-0.0	71		-	-	2.32189	-	1.46435	nnu	nnu		-	-
1079	maker-scaffold_12387|ref0032695-exonerate_est2genome-gene-0.0			-	-1.26101	-2.02147	-	-	ndd	nnn		-	-	-3.00617	-	-2.09783	nnd	nnd		5.16211	3.89073	3.01772	-1.27138	-	uuu	udn		-	-	-	-	-	nnn	nnn		1079	maker-scaffold_12387|ref0032695-exonerate_est2genome-gene-0.0			-	-	-	-	-	nnn	nnn		-	-
1080	maker-scaffold_1239|ref0015290-exonerate_est2genome-gene-0.1			-	-	6.32949	-	-	nnu	nnn		-	-	-	-	-	nnn	nnn		2.57979	-	2.99194	-	-	unu	unn		-	-	-	-	-	nnn	nnn		1080	maker-scaffold_1239|ref0015290-exonerate_est2genome-gene-0.1			-	-	4.0966	-	3.53371	nnu	nnu		-	-
1081	maker-scaffold_1239|ref0015290-exonerate_est2genome-gene-0.2			-	-	-	-	-	nnn	nnn		-	-	-	-	-	nnn	nnn		-	-	2.62385	-	-	nnu	nnn		-	-	-	-	-	nnn	nnn		1081	maker-scaffold_1239|ref0015290-exonerate_est2genome-gene-0.2			-	-	4.772	-	3.92735	nnu	nnu		-	-
1082	maker-scaffold_12394|ref0002169-exonerate_est2genome-gene-0.0			-	-1.64675	-1.26818	-	-	ndd	nnn		-	-2.12679	-	-	-	ndn	nnn		-	-	-	-	-	nnn	nnn		-1.77417	-1.24972	-1.55145	-	-	ddd	dnn		1082	maker-scaffold_12394|ref0002169-exonerate_est2genome-gene-0.0			-	-	-	-	-	nnn	nnn		-	-
1083	maker-scaffold_12395|ref0002170-exonerate_est2genome-gene-0.1			-	-	-	-	-	nnn	nnn		-	-1.22607	-2.12354	-	-	ndd	nnn		-	-	-	-	-	nnn	nnn		-	-	-	-	-	nnn	nnn		1083	maker-scaffold_12395|ref0002170-exonerate_est2genome-gene-0.1			-	1.23052	2.09585	-	-	nuu	nnn		-	-
1084	maker-scaffold_12399|ref0002158-exonerate_est2genome-gene-0.0			-	-	-	-	-	nnn	nnn		-	-	-1.27856	-	-	nnd	nnn		-	-	-	-	-	nnn	nnn		-	-	-	-	-	nnn	nnn		1084	maker-scaffold_12399|ref0002158-exonerate_est2genome-gene-0.0			-	-	6.49543	-	3.41289	nnu	nnu		-	-
1085	maker-scaffold_124|ref0038024-exonerate_est2genome-gene-0.3			-	-	-	-	1.77142	nnn	nnu		-	-	-	-	-	nnn	nnn		-	1.27375	1.93823	-	-	nuu	nnn		-	-	1.34621	-	-	nnu	nnn		1085	maker-scaffold_124|ref0038024-exonerate_est2genome-gene-0.3			-	-	-	-	1.5201	nnn	nnu		-	-
1086	maker-scaffold_12400|ref0030410-exonerate_est2genome-gene-0.0			-	-	-1.54926	-	-	nnd	nnn		-	-	-	-	-	nnn	nnn		-	-	-2.67674	-	-	nnd	nnn		-	-	-	-	-	nnn	nnn		1086	maker-scaffold_12400|ref0030410-exonerate_est2genome-gene-0.0			-	-	-	-	-	nnn	nnn		-	-
1087	maker-scaffold_12401|ref0030411-exonerate_est2genome-gene-0.0	71		-	-3.75433	-	-	3.58909	ndn	nnu		-	-	1.87448	-	-	nnu	nnn		-	4.2448	3.44037	-	-	nuu	nnn		-	-	3.03547	-	2.11844	nnu	nnu		1087	maker-scaffold_12401|ref0030411-exonerate_est2genome-gene-0.0			-	-	-4.01777	-	-2.60281	nnd	nnd		-	-
1088	maker-scaffold_12403|ref0030409-exonerate_est2genome-gene-0.0			-	-1.49388	-3.4654	-	-1.97152	ndd	nnd		-	-1.77102	-1.86171	-	-	ndd	nnn		-	-	-	-	-	nnn	nnn		-	-	-1.723	-	-	nnd	nnn		1088	maker-scaffold_12403|ref0030409-exonerate_est2genome-gene-0.0			-	-	-	-	-	nnn	nnn		-	-
1089	maker-scaffold_12406|ref0030404-exonerate_est2genome-gene-0.0			-	-	-	-	-	nnn	nnn		-	-	-1.71146	-	-1.23409	nnd	nnd		-	-	-	-	-	nnn	nnn		-	-	-	-	-	nnn	nnn		1089	maker-scaffold_12406|ref0030404-exonerate_est2genome-gene-0.0			-	-	-	-	-	nnn	nnn		-	-
1090	maker-scaffold_1241|ref0044127-exonerate_est2genome-gene-0.2			-	-	-1.39953	-	-	nnd	nnn		-	-	-1.223	-	-	nnd	nnn		-	-	-	-	-	nnn	nnn		-	-	-1.28111	-	-	nnd	nnn		1090	maker-scaffold_1241|ref0044127-exonerate_est2genome-gene-0.2			-	-	-	-	-	nnn	nnn		-	-
1091	maker-scaffold_1241|ref0044127-exonerate_est2genome-gene-0.3			-	-	-	-	-	nnn	nnn		-	-	-	-	-	nnn	nnn		-	-	-	-	-	nnn	nnn		-2.53714	-2.11916	-2.49293	-	-	ddd	dnn		1091	maker-scaffold_1241|ref0044127-exonerate_est2genome-gene-0.3			-	-	1.68555	-	1.35013	nnu	nnu		-	-
1092	maker-scaffold_1241|ref0044127-exonerate_est2genome-gene-0.4			-	-	1.88451	-	1.8439	nnu	nnu		-	-	-	-	-	nnn	nnn		-	-	-	-	-	nnn	nnn		-	-	2.45757	-	1.58925	nnu	nnu		1092	maker-scaffold_1241|ref0044127-exonerate_est2genome-gene-0.4			-	-	2.19459	-	1.96564	nnu	nnu		-	-
1093	maker-scaffold_12410|ref0012417-exonerate_est2genome-gene-0.1			-	-	-	-	-	nnn	nnn		-	-	2.49319	-	-	nnu	nnn		-	-	-	-	-	nnn	nnn		-	-2	-2.92514	-	-	ndd	nnn		1093	maker-scaffold_12410|ref0012417-exonerate_est2genome-gene-0.1			-	-	-	-	-	nnn	nnn		-	-
1094	maker-scaffold_12414|ref0012413-exonerate_est2genome-gene-0.0			-	-	-	-	-	nnn	nnn		-	-	-	-	-	nnn	nnn		-	-	-	-	-	nnn	nnn		-	-	-	-	-	nnn	nnn		1094	maker-scaffold_12414|ref0012413-exonerate_est2genome-gene-0.0			-	-	2.61536	-	2.10632	nnu	nnu		-	-
1095	maker-scaffold_12419|ref0012410-exonerate_est2genome-gene-0.1			-	-	-	-	-	nnn	nnn		-	-	-1.41941	-	-	nnd	nnn		-	-	-	-	-	nnn	nnn		-	-	-	-	-	nnn	nnn		1095	maker-scaffold_12419|ref0012410-exonerate_est2genome-gene-0.1			-	-	-	-	-	nnn	nnn		-	-
1096	maker-scaffold_12421|ref0042901-exonerate_est2genome-gene-0.0			-	-	2.4141	-	-	nnu	nnn		-	-	-	-	-	nnn	nnn		-	-	-	-	-	nnn	nnn		-	2.23136	2.36435	-	-	nuu	nnn		1096	maker-scaffold_12421|ref0042901-exonerate_est2genome-gene-0.0			-	-	-	-	-	nnn	nnn		-	-
1097	maker-scaffold_12421|ref0042901-exonerate_est2genome-gene-0.1			-	-	-	-	-	nnn	nnn		-	-	-	-	-	nnn	nnn		-	-	-	-	-	nnn	nnn		-	-	-	-	-	nnn	nnn		1097	maker-scaffold_12421|ref0042901-exonerate_est2genome-gene-0.1			-	-	-1.33268	-	-1.35709	nnd	nnd		-	-
1098	maker-scaffold_12427|ref0042907-exonerate_est2genome-gene-0.0			-	-	-	-	-	nnn	nnn		-	-	-1.46573	-	-	nnd	nnn		-	-	-	-	-	nnn	nnn		-	-	-	-	-	nnn	nnn		1098	maker-scaffold_12427|ref0042907-exonerate_est2genome-gene-0.0			-	-	-	-	-	nnn	nnn		-	-
1099	maker-scaffold_1243|ref0044129-exonerate_est2genome-gene-0.5			-	-	1.30723	-	-	nnu	nnn		-	-	-	-	-	nnn	nnn		-	-	1.51825	-	-	nnu	nnn		-	1.68711	2.36634	-	-	nuu	nnn		1099	maker-scaffold_1243|ref0044129-exonerate_est2genome-gene-0.5			-	-	-	-	-	nnn	nnn		-	-
1100	maker-scaffold_12431|ref0025170-exonerate_est2genome-gene-0.0			-	-	-	-	-	nnn	nnn		-	-	-	-	-	nnn	nnn		-	-	-	-	-	nnn	nnn		-	-	-	-	-	nnn	nnn		1100	maker-scaffold_12431|ref0025170-exonerate_est2genome-gene-0.0			-	-	-	-	-	nnn	nnn		-	-
1101	maker-scaffold_12432|ref0025169-exonerate_est2genome-gene-0.1			-	-	-	-	-1.26792	nnn	nnd		-	-	2.76485	-	-	nnu	nnn		-	-	-	-	-	nnn	nnn		-	-	-	-	-	nnn	nnn		1101	maker-scaffold_12432|ref0025169-exonerate_est2genome-gene-0.1	72		-	1.91592	3.59948	-	1.68356	nuu	nnu		-	2.21683
1102	maker-scaffold_1244|ref0044124-exonerate_est2genome-gene-0.0			-	-	-	-	-	nnn	nnn		-	-	-	-	-	nnn	nnn		-	-	-	-	-	nnn	nnn		1.47977	2.12697	-3.63146	-	-5.75843	uud	und		1102	maker-scaffold_1244|ref0044124-exonerate_est2genome-gene-0.0			-	-	-	-	-	nnn	nnn		-	-
1103	maker-scaffold_1244|ref0044124-exonerate_est2genome-gene-0.2			-	-	-	-	-	nnn	nnn		-	-	-1.23822	-	-	nnd	nnn		-	-	-	-	-	nnn	nnn		-	-	-2.83422	-	-2.52053	nnd	nnd		1103	maker-scaffold_1244|ref0044124-exonerate_est2genome-gene-0.2			-	-	2.01142	-	1.6958	nnu	nnu		-	-
1104	maker-scaffold_1244|ref0044124-exonerate_est2genome-gene-0.5			-	-	1.81721	-	2.17686	nnu	nnu		-	-	1.51915	-	-	nnu	nnn		-	-	-	-	-	nnn	nnn		-	-	-	-	-	nnn	nnn		1104	maker-scaffold_1244|ref0044124-exonerate_est2genome-gene-0.5	73		-	-	2.34585	-	1.45589	nnu	nnu		-	1.42921
1105	maker-scaffold_12449|ref0006980-exonerate_est2genome-gene-0.0			-	-	-	-	-	nnn	nnn		-	-	-	-	-	nnn	nnn		1.28526	1.46574	2.05233	-	-	uuu	unn		-	-	-	-	-	nnn	nnn		1105	maker-scaffold_12449|ref0006980-exonerate_est2genome-gene-0.0			-	-	1.39677	-	-	nnu	nnn		-	2.3565
1106	maker-scaffold_12452|ref0037582-exonerate_est2genome-gene-0.0			-	-	-	-	-	nnn	nnn		-	-	-	-	-	nnn	nnn		-2.90542	-1.66143	-	-	-	ddn	dnn		-	-	-	-	-	nnn	nnn		1106	maker-scaffold_12452|ref0037582-exonerate_est2genome-gene-0.0			-	-	-	-	-	nnn	nnn		-	-
1107	maker-scaffold_12455|ref0037583-exonerate_est2genome-gene-0.0			-	-1.4358	-1.23546	-	-	ndd	nnn		-	-	-1.82538	-	-	nnd	nnn		-	-	-	-	-	nnn	nnn		-	-	-	-1.50878	-	nnn	ndn		1107	maker-scaffold_12455|ref0037583-exonerate_est2genome-gene-0.0			-	-	-1.382	-	-	nnd	nnn		-	-
1108	maker-scaffold_12456|ref0037586-exonerate_est2genome-gene-0.0			-	-	-2.13401	-	-2.12927	nnd	nnd		-	-	-	-	-	nnn	nnn		-	-	-	-	-	nnn	nnn		-	-	-	-	-1.2626	nnn	nnd		1108	maker-scaffold_12456|ref0037586-exonerate_est2genome-gene-0.0			-	-	-	-	-	nnn	nnn		-	-
1109	maker-scaffold_12461|ref0019669-exonerate_est2genome-gene-0.0			-	-	1.86977	-	1.48536	nnu	nnu		-	2.49201	3.13345	-	-	nuu	nnn		-	-	2.83419	-	-	nnu	nnn		-	-	-	-	-	nnn	nnn		1109	maker-scaffold_12461|ref0019669-exonerate_est2genome-gene-0.0			-	-	-	-	-	nnn	nnn		-	-
1110	maker-scaffold_12463|ref0019671-exonerate_est2genome-gene-0.0			-	-	1.49937	-	-	nnu	nnn		-	-	1.48799	-	-	nnu	nnn		-	-	1.6232	-	-	nnu	nnn		-	-	-	-	-	nnn	nnn		1110	maker-scaffold_12463|ref0019671-exonerate_est2genome-gene-0.0			-	-	-1.26117	-	-	nnd	nnn		-	-
1111	maker-scaffold_1247|ref0044125-exonerate_est2genome-gene-0.0			-	-	-	-	-	nnn	nnn		-	-	-	-	-	nnn	nnn		-	-	-	-	-	nnn	nnn		-	-	-	-	-	nnn	nnn		1111	maker-scaffold_1247|ref0044125-exonerate_est2genome-gene-0.0			-	-	-1.26523	-	-	nnd	nnn		-	-
1112	maker-scaffold_1247|ref0044125-exonerate_est2genome-gene-0.3			-	-	-	-	-	nnn	nnn		-	-	-	-	-	nnn	nnn		-	-	-	-	-	nnn	nnn		-	-	-	-	-	nnn	nnn		1112	maker-scaffold_1247|ref0044125-exonerate_est2genome-gene-0.3			-	-	-	-	-	nnn	nnn		-2.00829	-2.68766
1113	maker-scaffold_1247|ref0044125-exonerate_est2genome-gene-0.5			-	-	-	-	-	nnn	nnn		-	-	-	-	-	nnn	nnn		-	-	-	-	-	nnn	nnn		-	-	-	-	-	nnn	nnn		1113	maker-scaffold_1247|ref0044125-exonerate_est2genome-gene-0.5			-	-	1.3667	-	-	nnu	nnn		-	-
1114	maker-scaffold_12473|ref0001530-exonerate_est2genome-gene-0.0			-	-	-	-	-	nnn	nnn		-	-	-	-	-	nnn	nnn		-	-	-	-	-	nnn	nnn		-	-	-	-	-	nnn	nnn		1114	maker-scaffold_12473|ref0001530-exonerate_est2genome-gene-0.0			-	-	1.9127	-	2.42959	nnu	nnu		-1.86487	-1.90314
1115	maker-scaffold_12473|ref0001530-exonerate_est2genome-gene-0.1			-	-1.55179	-	-	-	ndn	nnn		-	-1.43768	-1.29382	-	-	ndd	nnn		-	-	-	-	-	nnn	nnn		-1.84089	-1.52553	-1.99036	-	-	ddd	dnn		1115	maker-scaffold_12473|ref0001530-exonerate_est2genome-gene-0.1			-	-	-	-	-	nnn	nnn		-	-
1116	maker-scaffold_1248|ref0044120-exonerate_est2genome-gene-0.0			-1.69012	-1.84841	-	-	2.31163	ddn	dnu		-	-	-2.05095	-	-1.47044	nnd	nnd		-	-	-	-	-	nnn	nnn		1.24462	-	1.40983	-1.787	1.95221	unu	udu		1116	maker-scaffold_1248|ref0044120-exonerate_est2genome-gene-0.0			-	-	-	-	-	nnn	nnn		-	-
1117	maker-scaffold_12480|ref0032076-exonerate_est2genome-gene-0.0			-	-	-	-	-	nnn	nnn		-	-	-	-	-	nnn	nnn		-	-	-	-	-	nnn	nnn		-	-	-	-	-	nnn	nnn		1117	maker-scaffold_12480|ref0032076-exonerate_est2genome-gene-0.0			-	-	-	-	-	nnn	nnn		-	-
1118	maker-scaffold_12489|ref0032080-exonerate_est2genome-gene-0.0			-	-	-	-	-	nnn	nnn		-	-	1.38755	-	-	nnu	nnn		-	-	-	-	-	nnn	nnn		-	-	-	-	-	nnn	nnn		1118	maker-scaffold_12489|ref0032080-exonerate_est2genome-gene-0.0			-	-	-	-	-	nnn	nnn		-	-
1119	maker-scaffold_12493|ref0014103-exonerate_est2genome-gene-0.1			-	-	-	-	-	nnn	nnn		-	-	-	-	-	nnn	nnn		-	-	-	-	-	nnn	nnn		-	-	-	-	-	nnn	nnn		1119	maker-scaffold_12493|ref0014103-exonerate_est2genome-gene-0.1	74		-	-	-2.29415	-	-	nnd	nnn		-	-
1120	maker-scaffold_12499|ref0014109-exonerate_est2genome-gene-0.0			-	-	3.98191	-	2.4198	nnu	nnu		-	-	-	-	-	nnn	nnn		-	-	-	-	-	nnn	nnn		-	-	-	-	-	nnn	nnn		1120	maker-scaffold_12499|ref0014109-exonerate_est2genome-gene-0.0			-	-	-	-	-	nnn	nnn		-	-
1121	maker-scaffold_125|ref0038025-exonerate_est2genome-gene-0.0			-	-	6.10528	-	6.25372	nnu	nnu		-	-	-	-	-	nnn	nnn		-	-	4.95864	-	-	nnu	nnn		-	-	10.5258	-	5.57539	nnu	nnu		1121	maker-scaffold_125|ref0038025-exonerate_est2genome-gene-0.0	75		-	-	10.7228	-	5.68598	nnu	nnu		-	-
1122	maker-scaffold_125|ref0038025-exonerate_est2genome-gene-0.1			-	-	-	-	-	nnn	nnn		-	-	-	-	-	nnn	nnn		-	-	-	-	-	nnn	nnn		-	-	-	-	-	nnn	nnn		1122	maker-scaffold_125|ref0038025-exonerate_est2genome-gene-0.1			-	-	-	-	-	nnn	nnn		-	-
1123	maker-scaffold_125|ref0038025-exonerate_est2genome-gene-0.2			-	-	-	-	-1.45167	nnn	nnd		-	-	-	-	-	nnn	nnn		-	-	-	-	-	nnn	nnn		-	-	-	-	-	nnn	nnn		1123	maker-scaffold_125|ref0038025-exonerate_est2genome-gene-0.2			-	-	-	-	-	nnn	nnn		-	-2.04986
1124	maker-scaffold_125|ref0038025-exonerate_est2genome-gene-1.0			-	-	-	-	-	nnn	nnn		-	-	-	-	-	nnn	nnn		-	-	-	-	-	nnn	nnn		-	-	-	-	-	nnn	nnn		1124	maker-scaffold_125|ref0038025-exonerate_est2genome-gene-1.0			-	-	-	-	-	nnn	nnn		-	-
1125	maker-scaffold_125|ref0038025-exonerate_est2genome-gene-1.1			-	-	-	-	-	nnn	nnn		-	-	-	-	-	nnn	nnn		-	-	-	-	-	nnn	nnn		-	-	-	-	-	nnn	nnn		1125	maker-scaffold_125|ref0038025-exonerate_est2genome-gene-1.1			-	-	1.35877	-	-	nnu	nnn		-	-
1126	maker-scaffold_1250|ref0026326-exonerate_est2genome-gene-0.0			-	-	-1.63523	-	-	nnd	nnn		-	-	-1.87335	-	-	nnd	nnn		-	-	-	-	-	nnn	nnn		-	-	-1.75176	-	-1.31852	nnd	nnd		1126	maker-scaffold_1250|ref0026326-exonerate_est2genome-gene-0.0			-	-	-	-	-	nnn	nnn		-	-
1127	maker-scaffold_1250|ref0026326-exonerate_est2genome-gene-0.5			-	-	2.46888	-	-	nnu	nnn		-	-	-	-	-	nnn	nnn		-	-	-	-	-	nnn	nnn		-	-	-	-	-	nnn	nnn		1127	maker-scaffold_1250|ref0026326-exonerate_est2genome-gene-0.5			-	-	-	-	-	nnn	nnn		-	-
1128	maker-scaffold_12501|ref0029498-exonerate_est2genome-gene-0.0			-	-	-	-	-	nnn	nnn		-	-	-	-	-	nnn	nnn		-	-	-	-	-	nnn	nnn		-	-	-	-	-	nnn	nnn		1128	maker-scaffold_12501|ref0029498-exonerate_est2genome-gene-0.0	76		-	-2.74997	-4.51424	-	-	ndd	nnn		-	-2.33218
1129	maker-scaffold_12508|ref0029522-exonerate_est2genome-gene-0.0	72		-	-	-	-	-2.22016	nnn	nnd		-	-	1.59929	-	-	nnu	nnn		-2.09177	-	-	-	-	dnn	dnn		-	-	-	-	-1.40223	nnn	nnd		1129	maker-scaffold_12508|ref0029522-exonerate_est2genome-gene-0.0			-	-	-	-	-	nnn	nnn		-	-
1130	maker-scaffold_12509|ref0045363-exonerate_est2genome-gene-0.0			-	-	-	-	-	nnn	nnn		-	-	-	-	-	nnn	nnn		-	-	-	-	-	nnn	nnn		-	-	-	-	-	nnn	nnn		1130	maker-scaffold_12509|ref0045363-exonerate_est2genome-gene-0.0			-	-	-	-	-	nnn	nnn		-	-
1131	maker-scaffold_1251|ref0026327-exonerate_est2genome-gene-0.1			-	-	-1.30203	-	-1.23208	nnd	nnd		-	-	-1.80548	-	-	nnd	nnn		-	-	-	-	-	nnn	nnn		-	-	-1.24214	-	-	nnd	nnn		1131	maker-scaffold_1251|ref0026327-exonerate_est2genome-gene-0.1			-	-	-	-	-	nnn	nnn		-	-
1132	maker-scaffold_1251|ref0026327-exonerate_est2genome-gene-0.2			-	-	-	-	-	nnn	nnn		-	-	-	-	-	nnn	nnn		-	-	-	-	-	nnn	nnn		-	-	-	-	-	nnn	nnn		1132	maker-scaffold_1251|ref0026327-exonerate_est2genome-gene-0.2			-	-	-1.31181	-	-	nnd	nnn		-	-
1133	maker-scaffold_12510|ref0014813-exonerate_est2genome-gene-0.0			-	-	-	-	-	nnn	nnn		-	-	1.7404	-	-	nnu	nnn		-	-	-	-	-	nnn	nnn		-	-	-	-	-	nnn	nnn		1133	maker-scaffold_12510|ref0014813-exonerate_est2genome-gene-0.0			-	-	-	-	-	nnn	nnn		-	-
1134	maker-scaffold_12510|ref0014813-exonerate_est2genome-gene-0.1			-	-	-	-	-	nnn	nnn		-	-	-	-	-	nnn	nnn		-5.49265	-5.66332	-7.30288	-	-	ddd	dnn		-2.53811	-	-5.02307	2.74712	-5.23208	dnd	dud		1134	maker-scaffold_12510|ref0014813-exonerate_est2genome-gene-0.1			-	-	-	-	-	nnn	nnn		-	-
1135	maker-scaffold_12512|ref0014815-exonerate_est2genome-gene-0.1			-	-	-	-	-	nnn	nnn		-	-	-	-	-	nnn	nnn		-	-	1.88426	-	-	nnu	nnn		-	-	4.38907	-	3.57405	nnu	nnu		1135	maker-scaffold_12512|ref0014815-exonerate_est2genome-gene-0.1			-	-	3.21437	-	2.29121	nnu	nnu		-	-
1136	maker-scaffold_12513|ref0014816-exonerate_est2genome-gene-0.0			-	-	-	-	-1.62057	nnn	nnd		-	-	-	-	-	nnn	nnn		-	-	-	-	-	nnn	nnn		-2.03325	-	-2.99947	1.41947	-2.38569	dnd	dud		1136	maker-scaffold_12513|ref0014816-exonerate_est2genome-gene-0.0			-	-	-	-	-	nnn	nnn		-	-
1137	maker-scaffold_12515|ref0014818-exonerate_est2genome-gene-0.0			-	-	-	-	-	nnn	nnn		-	-	-	-	-	nnn	nnn		-	-	-	-	-	nnn	nnn		-	-	-	-	3.18987	nnn	nnu		1137	maker-scaffold_12515|ref0014818-exonerate_est2genome-gene-0.0			-	-	-	-	-	nnn	nnn		-	-
1138	maker-scaffold_12516|ref0014819-exonerate_est2genome-gene-0.1			-	-	-	-	-	nnn	nnn		-	-	-1.79156	-	-	nnd	nnn		-	-	-	-	-	nnn	nnn		-	-	-	-	-	nnn	nnn		1138	maker-scaffold_12516|ref0014819-exonerate_est2genome-gene-0.1			-	-	-	-	-	nnn	nnn		-	-
1139	maker-scaffold_12518|ref0014810-exonerate_est2genome-gene-0.0			-	-	-	-	-	nnn	nnn		-	-	-	-	-	nnn	nnn		-	-	-	-	-	nnn	nnn		-	-	-	-	-	nnn	nnn		1139	maker-scaffold_12518|ref0014810-exonerate_est2genome-gene-0.0			-	-	1.34291	-	-	nnu	nnn		-	-
1140	maker-scaffold_12524|ref0032739-exonerate_est2genome-gene-0.0			-	-	1.3233	-	-	nnu	nnn		-	-	-	-	-	nnn	nnn		-	-	1.42997	-	-	nnu	nnn		-	-	-	-	-	nnn	nnn		1140	maker-scaffold_12524|ref0032739-exonerate_est2genome-gene-0.0			-	-	-	-	-	nnn	nnn		-	-
1141	maker-scaffold_12525|ref0032738-exonerate_est2genome-gene-0.0			-	-	-	-	-	nnn	nnn		-	-	-	-	-	nnn	nnn		-	-	-1.33431	-	-	nnd	nnn		-	-	-1.23189	-	-	nnd	nnn		1141	maker-scaffold_12525|ref0032738-exonerate_est2genome-gene-0.0			-	-	-	-	-	nnn	nnn		-	-
1142	maker-scaffold_12525|ref0032738-exonerate_est2genome-gene-0.1			-	-	2.97347	-	2.63221	nnu	nnu		-	-	-	-	-	nnn	nnn		-	-	7.96244	-	-	nnu	nnn		-	-	-	-	-	nnn	nnn		1142	maker-scaffold_12525|ref0032738-exonerate_est2genome-gene-0.1			-	-	-	-	-	nnn	nnn		-	-
1143	maker-scaffold_12528|ref0032737-exonerate_est2genome-gene-0.1			-	-	-	-	-	nnn	nnn		-	-	-	-	-	nnn	nnn		-	-	-	-	-	nnn	nnn		-	-	-	-	-	nnn	nnn		1143	maker-scaffold_12528|ref0032737-exonerate_est2genome-gene-0.1			-	-	3.22022	-	-	nnu	nnn		-	-
1144	maker-scaffold_1253|ref0026325-exonerate_est2genome-gene-0.0			-	-	-1.48295	-	-1.34366	nnd	nnd		-	-	-	-	-	nnn	nnn		-	-	-	-	-	nnn	nnn		-	-	-2.51686	-	-1.81231	nnd	nnd		1144	maker-scaffold_1253|ref0026325-exonerate_est2genome-gene-0.0			-	-	-	-	-	nnn	nnn		-	-
1145	maker-scaffold_1253|ref0026325-exonerate_est2genome-gene-0.1			-	-	-	-	-	nnn	nnn		-	-	-	-	-	nnn	nnn		-	-	-	-	-	nnn	nnn		-	-	-1.56607	-	-	nnd	nnn		1145	maker-scaffold_1253|ref0026325-exonerate_est2genome-gene-0.1	77		-	-	-1.21229	-	-	nnd	nnn		-	-
1146	maker-scaffold_12535|ref0002233-exonerate_est2genome-gene-0.0			-	-	-	-	-	nnn	nnn		-	-	-	-	-	nnn	nnn		-	-	-	-	-	nnn	nnn		-	-	-	-	-	nnn	nnn		1146	maker-scaffold_12535|ref0002233-exonerate_est2genome-gene-0.0			-	-	-2.08889	-	-1.59908	nnd	nnd		-	-
1147	maker-scaffold_12536|ref0002230-exonerate_est2genome-gene-0.0			-	-	8.72414	-	7.13421	nnu	nnu		-	-	6.08378	-	-	nnu	nnn		-	-	-	-	-	nnn	nnn		-	-	8.1449	-	5.52075	nnu	nnu		1147	maker-scaffold_12536|ref0002230-exonerate_est2genome-gene-0.0			9.09738	9.17023	14.2137	-	5.04344	uuu	unu		-	-
1148	maker-scaffold_12537|ref0002231-exonerate_est2genome-gene-0.0			-	-	-	-	-	nnn	nnn		-	-	-	-	-	nnn	nnn		-	-	-	-	-	nnn	nnn		-	-	-	-	-	nnn	nnn		1148	maker-scaffold_12537|ref0002231-exonerate_est2genome-gene-0.0			-	-	-2.55528	-	-	nnd	nnn		-	-
1149	maker-scaffold_1254|ref0026322-exonerate_est2genome-gene-0.0			-	1.79656	-	-	-	nun	nnn		-	-	-	-	-	nnn	nnn		-	-	-	-	-	nnn	nnn		-	-	-	-	-	nnn	nnn		1149	maker-scaffold_1254|ref0026322-exonerate_est2genome-gene-0.0			-	-	-	-	-	nnn	nnn		-	-
1150	maker-scaffold_1254|ref0026322-exonerate_est2genome-gene-0.1			-	-	-1.2694	-	-	nnd	nnn		-	-	-1.23874	-	-	nnd	nnn		-	-	-	-	-	nnn	nnn		-	-	-1.4316	-	-	nnd	nnn		1150	maker-scaffold_1254|ref0026322-exonerate_est2genome-gene-0.1			-	-	-	-	-	nnn	nnn		-	-
1151	maker-scaffold_1254|ref0026322-exonerate_est2genome-gene-0.3			-	-	-	-	-1.80888	nnn	nnd		-	-	1.5058	-	-	nnu	nnn		-	-	-	-	-	nnn	nnn		-	-	-	-	-	nnn	nnn		1151	maker-scaffold_1254|ref0026322-exonerate_est2genome-gene-0.3			-	-	-	-	-	nnn	nnn		-	-
1152	maker-scaffold_12540|ref0022021-exonerate_est2genome-gene-0.1			-	-	-	-	-	nnn	nnn		-	-	1.98735	-	-	nnu	nnn		-	-	-	-	-	nnn	nnn		-	-	1.99347	-	1.83281	nnu	nnu		1152	maker-scaffold_12540|ref0022021-exonerate_est2genome-gene-0.1			-	-	-	-	-	nnn	nnn		-	-
1153	maker-scaffold_1255|ref0026323-exonerate_est2genome-gene-0.0			-1.60352	-1.80037	-	-	2.13825	ddn	dnu		-	-	-	-	-	nnn	nnn		1.37992	-	-	-	-	unn	unn		-	-	-	-	-	nnn	nnn		1153	maker-scaffold_1255|ref0026323-exonerate_est2genome-gene-0.0			-	-	-	-	-	nnn	nnn		-	3.52078
1154	maker-scaffold_12550|ref0039894-exonerate_est2genome-gene-0.1			-	-1.34341	-	-	-	ndn	nnn		-	-1.35874	-	-	-	ndn	nnn		-	-	-	-	-	nnn	nnn		-1.46591	-	-	-	-	dnn	dnn		1154	maker-scaffold_12550|ref0039894-exonerate_est2genome-gene-0.1			-	-	-	-	-	nnn	nnn		-	-
1155	maker-scaffold_12557|ref0039893-exonerate_est2genome-gene-0.0			-	-	-	-	-	nnn	nnn		-	-	-	-	-	nnn	nnn		-	-	-	-	-	nnn	nnn		-	-	-	-	-	nnn	nnn		1155	maker-scaffold_12557|ref0039893-exonerate_est2genome-gene-0.0			-	-	2.14078	-	-	nnu	nnn		-	-
1156	maker-scaffold_12558|ref0039887-exonerate_est2genome-gene-0.0			-	-	-	-	-	nnn	nnn		-	-	-1.21125	-	-	nnd	nnn		1.68273	-	-	-	-	unn	unn		-	-	-	-	-	nnn	nnn		1156	maker-scaffold_12558|ref0039887-exonerate_est2genome-gene-0.0			-	-	-	-	-	nnn	nnn		-	-
1157	maker-scaffold_12558|ref0039887-exonerate_est2genome-gene-0.1			-	-	-	-	-	nnn	nnn		-	-	-	-	-	nnn	nnn		-	-	-	-	-	nnn	nnn		-	-	-	-	-	nnn	nnn		1157	maker-scaffold_12558|ref0039887-exonerate_est2genome-gene-0.1			-	-	-	-	-	nnn	nnn		-	-
1158	maker-scaffold_12566|ref0009443-exonerate_est2genome-gene-0.0			-	-	-	-	-	nnn	nnn		-	-	-	-	-	nnn	nnn		-	-	-	-	-	nnn	nnn		-	-	-	-	-	nnn	nnn		1158	maker-scaffold_12566|ref0009443-exonerate_est2genome-gene-0.0			-	-	-	-	-1.36326	nnn	nnd		-	-
1159	maker-scaffold_12566|ref0009443-exonerate_est2genome-gene-0.1			-	-	-	-	-	nnn	nnn		-	-	-	-	-	nnn	nnn		-	-	-	-	-	nnn	nnn		-	-	-	-	-	nnn	nnn		1159	maker-scaffold_12566|ref0009443-exonerate_est2genome-gene-0.1			-	-	2.98807	-	1.83203	nnu	nnu		-	-
1160	maker-scaffold_12567|ref0009442-exonerate_est2genome-gene-0.0			-	-	-	-	1.61201	nnn	nnu		-	-	-	-	-	nnn	nnn		-	-	-	-	-	nnn	nnn		-	-	-	-	-	nnn	nnn		1160	maker-scaffold_12567|ref0009442-exonerate_est2genome-gene-0.0			-	-	-	-	-	nnn	nnn		-	-
1161	maker-scaffold_1257|ref0026321-exonerate_est2genome-gene-0.1			-	-	-	-	-	nnn	nnn		-	-	-	-	-	nnn	nnn		-	-	-	-	-	nnn	nnn		2.18649	1.741	2.1603	-	-	uuu	unn		1161	maker-scaffold_1257|ref0026321-exonerate_est2genome-gene-0.1			-	-	-	-	-	nnn	nnn		-	-
1162	maker-scaffold_1257|ref0026321-exonerate_est2genome-gene-0.2			-	-	-	-	-	nnn	nnn		-	-	-	-	-	nnn	nnn		-	-	-	-	-	nnn	nnn		-	-	1.30045	-	-	nnu	nnn		1162	maker-scaffold_1257|ref0026321-exonerate_est2genome-gene-0.2			-	-	-1.22711	-	-	nnd	nnn		-	-
1163	maker-scaffold_12570|ref0027447-exonerate_est2genome-gene-0.0			-	-	-	-	-	nnn	nnn		-	-	-	-	-	nnn	nnn		-	-	-	-	-	nnn	nnn		-	-	-	-	-	nnn	nnn		1163	maker-scaffold_12570|ref0027447-exonerate_est2genome-gene-0.0			-	-	-	-	-	nnn	nnn		-	-
1164	maker-scaffold_12573|ref0027446-exonerate_est2genome-gene-0.1			-	-	-	-	-	nnn	nnn		-	-	-	-	-	nnn	nnn		-	-	-	-	-	nnn	nnn		-	-	-	-	-	nnn	nnn		1164	maker-scaffold_12573|ref0027446-exonerate_est2genome-gene-0.1			-	-	-3.27094	-	-	nnd	nnn		-	-
1165	maker-scaffold_12574|ref0027451-exonerate_est2genome-gene-0.0			-	-	-	-	-	nnn	nnn		-	-	-	-	-	nnn	nnn		-	-	-	-	-	nnn	nnn		-	-	-	-	-	nnn	nnn		1165	maker-scaffold_12574|ref0027451-exonerate_est2genome-gene-0.0			-	-	-	-	-	nnn	nnn		-	-
1166	maker-scaffold_12574|ref0027451-exonerate_est2genome-gene-0.3			-	-	-	-	-	nnn	nnn		-	-	-	-	-	nnn	nnn		-	-	-	-	-	nnn	nnn		-	-2.19246	-	-3.12475	2.72631	ndn	ndu		1166	maker-scaffold_12574|ref0027451-exonerate_est2genome-gene-0.3			-	-	-	-	-	nnn	nnn		-	-
1167	maker-scaffold_1258|ref0026318-exonerate_est2genome-gene-0.0			-	-	-	-	-	nnn	nnn		-	-	-	-	-	nnn	nnn		-1.36885	-	-1.4028	-	-	dnd	dnn		-	-	-1.3324	-	-	nnd	nnn		1167	maker-scaffold_1258|ref0026318-exonerate_est2genome-gene-0.0			-	-	-	-	-	nnn	nnn		-	-
1168	maker-scaffold_1258|ref0026318-exonerate_est2genome-gene-0.1			-	-	-	-	-	nnn	nnn		-	-	1.51505	-	-	nnu	nnn		-	-	-	-	-	nnn	nnn		-	-	-	-	-	nnn	nnn		1168	maker-scaffold_1258|ref0026318-exonerate_est2genome-gene-0.1			-	-	-	-	-	nnn	nnn		-	-
1169	maker-scaffold_1258|ref0026318-exonerate_est2genome-gene-0.2			-	-	-	-	-	nnn	nnn		-	-	-	-	-	nnn	nnn		-	-	-	-	-	nnn	nnn		-	-	-	-	-	nnn	nnn		1169	maker-scaffold_1258|ref0026318-exonerate_est2genome-gene-0.2			-	-	-	-	-	nnn	nnn		-	-
1170	maker-scaffold_12583|ref0046993-exonerate_est2genome-gene-0.0			-	1.4028	-	-	-	nun	nnn		-	-	-	-	-	nnn	nnn		-	-	1.40194	-	-	nnu	nnn		-	-	-	-	-	nnn	nnn		1170	maker-scaffold_12583|ref0046993-exonerate_est2genome-gene-0.0	78		-	-1.27042	-1.46213	-	-	ndd	nnn		-	-1.91311
1171	maker-scaffold_12584|ref0046992-exonerate_est2genome-gene-0.2			-	-	-	-	-	nnn	nnn		-	-	-	-	-	nnn	nnn		-1.72988	-1.33684	-	-	-	ddn	dnn		-	-	-	-	-	nnn	nnn		1171	maker-scaffold_12584|ref0046992-exonerate_est2genome-gene-0.2			-	-	-	-	-	nnn	nnn		-	-
1172	maker-scaffold_12587|ref0046989-exonerate_est2genome-gene-0.0			-	-	-	-	-	nnn	nnn		-	-	-	-	-	nnn	nnn		-	-	-	-	-	nnn	nnn		-	-	-	-	-	nnn	nnn		1172	maker-scaffold_12587|ref0046989-exonerate_est2genome-gene-0.0			-	-	1.74412	-	1.40143	nnu	nnu		-	-
1173	maker-scaffold_1259|ref0026319-exonerate_est2genome-gene-0.0			-	-	-	-	-	nnn	nnn		-	-	1.46117	-	-	nnu	nnn		-	-	-	-	-	nnn	nnn		-	-	-	-	-	nnn	nnn		1173	maker-scaffold_1259|ref0026319-exonerate_est2genome-gene-0.0			-	-	-	-	-	nnn	nnn		-	-
1174	maker-scaffold_1259|ref0026319-exonerate_est2genome-gene-0.6			-	-	-	-	-	nnn	nnn		-	-	-	-	-	nnn	nnn		-1.39278	-1.53173	-	-	-	ddn	dnn		-	-	-	-	-	nnn	nnn		1174	maker-scaffold_1259|ref0026319-exonerate_est2genome-gene-0.6			-	-	-1.43058	-	-	nnd	nnn		-	-
1175	maker-scaffold_12593|ref0016566-exonerate_est2genome-gene-0.0			-	-	-	-	-	nnn	nnn		-	-	-	-	-	nnn	nnn		-	-	-	-	-	nnn	nnn		-	-	-	-	1.32844	nnn	nnu		1175	maker-scaffold_12593|ref0016566-exonerate_est2genome-gene-0.0			-	-	-	-	-	nnn	nnn		-	-
1176	maker-scaffold_12594|ref0016567-exonerate_est2genome-gene-0.0			-	-2.54807	-1.81386	-	-	ndd	nnn		-	-	-	-	-	nnn	nnn		-	-	-	-	-	nnn	nnn		-2.73313	-2.95602	-3.55415	-	-	ddd	dnn		1176	maker-scaffold_12594|ref0016567-exonerate_est2genome-gene-0.0			-	-	-	-	-	nnn	nnn		-	-
1177	maker-scaffold_12598|ref0016571-exonerate_est2genome-gene-0.0			-	-	-	-	-	nnn	nnn		-	-	-	-	-	nnn	nnn		-	-	-	-	-	nnn	nnn		-	-	-	-	-	nnn	nnn		1177	maker-scaffold_12598|ref0016571-exonerate_est2genome-gene-0.0			-	-	-	-	-	nnn	nnn		-	-
1178	maker-scaffold_12599|ref0016572-exonerate_est2genome-gene-0.0			-	-	-	-	1.83805	nnn	nnu		-	-	-	-	-	nnn	nnn		-	-	-	-	-	nnn	nnn		-	-	2.19311	-	1.50338	nnu	nnu		1178	maker-scaffold_12599|ref0016572-exonerate_est2genome-gene-0.0			-	-	2.69328	-	3.04309	nnu	nnu		-	-
1179	maker-scaffold_126|ref0038026-exonerate_est2genome-gene-0.0			-	-	-	-	-	nnn	nnn		-	1.32574	1.53205	-	-	nuu	nnn		-	-	-	-	-	nnn	nnn		-	-	-	-	-	nnn	nnn		1179	maker-scaffold_126|ref0038026-exonerate_est2genome-gene-0.0			-	-	-	-	-	nnn	nnn		-	-
1180	maker-scaffold_126|ref0038026-exonerate_est2genome-gene-0.1			1.27653	1.69027	-	-	-1.88257	uun	und		-	-	1.2619	-	1.26153	nnu	nnu		-	-	-	-	-	nnn	nnn		-	-	-	1.24382	-	nnn	nun		1180	maker-scaffold_126|ref0038026-exonerate_est2genome-gene-0.1			-	-	1.26449	-	-	nnu	nnn		-	-
1181	maker-scaffold_1260|ref0008190-exonerate_est2genome-gene-0.0			-	-	-1.26959	-	-1.25115	nnd	nnd		-	-	-	-	-	nnn	nnn		-	-	-	-	-	nnn	nnn		-	-	-	-	-	nnn	nnn		1181	maker-scaffold_1260|ref0008190-exonerate_est2genome-gene-0.0			-	-	-	-	-	nnn	nnn		-	-
1182	maker-scaffold_12606|ref0011727-exonerate_est2genome-gene-0.4			-	2.04853	-	-	-	nun	nnn		-	-	-	-	-	nnn	nnn		-	-	-	-	-	nnn	nnn		-	-	-	-	-	nnn	nnn		1182	maker-scaffold_12606|ref0011727-exonerate_est2genome-gene-0.4			-	-	-	-	-	nnn	nnn		-	-
1183	maker-scaffold_12607|ref0011728-exonerate_est2genome-gene-0.0			-	-	-	-	-	nnn	nnn		-	-	-	-	-	nnn	nnn		-	-	-1.96626	-	-	nnd	nnn		-	-	1.39197	-	-	nnu	nnn		1183	maker-scaffold_12607|ref0011728-exonerate_est2genome-gene-0.0			-	-	-	-	-	nnn	nnn		-	-
1184	maker-scaffold_12608|ref0011723-exonerate_est2genome-gene-0.0			-	-	-	-	-	nnn	nnn		-	-	-	-	-	nnn	nnn		-	-	-	-	-	nnn	nnn		-	-	-5.76303	-	-	nnd	nnn		1184	maker-scaffold_12608|ref0011723-exonerate_est2genome-gene-0.0			-	-	-	-	-	nnn	nnn		-	-
1185	maker-scaffold_12610|ref0042171-exonerate_est2genome-gene-0.0	73		-	-	6.31784	-	4.14377	nnu	nnu		-	1.5923	1.82996	-	-	nuu	nnn		-	2.6248	4.33682	-	1.71202	nuu	nnu		-	-	5.47767	-	2.85375	nnu	nnu		1185	maker-scaffold_12610|ref0042171-exonerate_est2genome-gene-0.0	79		2.24408	3.6893	6.20924	-	2.51995	uuu	unu		2.27158	2.84398
1186	maker-scaffold_12612|ref0042169-exonerate_est2genome-gene-0.0	74		-	-1.43056	-1.58732	-	-	ndd	nnn		-	-	-2.64577	-	-1.45907	nnd	nnd		-	-	-2.17073	-	-1.75579	nnd	nnd		-	-	-2.4254	-	-1.27245	nnd	nnd		1186	maker-scaffold_12612|ref0042169-exonerate_est2genome-gene-0.0			-	-	-	-	-	nnn	nnn		-	-
1187	maker-scaffold_12614|ref0042175-exonerate_est2genome-gene-0.0			-	-1.24041	-	-	-	ndn	nnn		-	-	-	-	-	nnn	nnn		-	-	-	-	-	nnn	nnn		-1.86219	-	-2.13488	-	-	dnd	dnn		1187	maker-scaffold_12614|ref0042175-exonerate_est2genome-gene-0.0			-	-	-	-	1.53182	nnn	nnu		-	-
1188	maker-scaffold_12617|ref0042172-exonerate_est2genome-gene-0.0			-	-	-	-	-	nnn	nnn		-	-	-	-	-	nnn	nnn		-	-	-	-	-	nnn	nnn		-	-	-	-	-	nnn	nnn		1188	maker-scaffold_12617|ref0042172-exonerate_est2genome-gene-0.0			-	-	-1.77594	-	-	nnd	nnn		-	-
1189	maker-scaffold_1262|ref0008188-exonerate_est2genome-gene-0.0			-	-1.26766	-	-	-	ndn	nnn		-	-	-	-	-	nnn	nnn		-	-	-	-	-	nnn	nnn		-	-	-	-	-	nnn	nnn		1189	maker-scaffold_1262|ref0008188-exonerate_est2genome-gene-0.0			-	-	-	-	-	nnn	nnn		-	-
1190	maker-scaffold_12624|ref0047660-exonerate_est2genome-gene-0.1			-	-	-	-	-	nnn	nnn		-	-	-	-	-	nnn	nnn		-	-	-	-	-	nnn	nnn		-	-	-	-	-	nnn	nnn		1190	maker-scaffold_12624|ref0047660-exonerate_est2genome-gene-0.1			-	-	-	-	-	nnn	nnn		-	-
1191	maker-scaffold_12626|ref0047658-exonerate_est2genome-gene-0.0			-	-	-	-	-	nnn	nnn		-	-	-	-	-	nnn	nnn		-	-	-	-	-	nnn	nnn		-	-	-	-	-	nnn	nnn		1191	maker-scaffold_12626|ref0047658-exonerate_est2genome-gene-0.0			-	-	-1.82089	-	-	nnd	nnn		-	-
1192	maker-scaffold_12627|ref0047659-exonerate_est2genome-gene-0.0			-	-	-	-	-1.25206	nnn	nnd		-	-	1.29442	-	-	nnu	nnn		-	-	-	-	-	nnn	nnn		-	-	-	-	-	nnn	nnn		1192	maker-scaffold_12627|ref0047659-exonerate_est2genome-gene-0.0	80		1.37259	-	-	-	-	unn	unn		-	1.68304
1193	maker-scaffold_1263|ref0008187-exonerate_est2genome-gene-0.2			-	-	-1.39907	-	-1.21596	nnd	nnd		-	-	-	-	-	nnn	nnn		-2.69271	-2.56605	-2.962	-	-	ddd	dnn		-	-	-1.33899	-	-	nnd	nnn		1193	maker-scaffold_1263|ref0008187-exonerate_est2genome-gene-0.2			-	-	-1.86597	-	-	nnd	nnn		-	-
1194	maker-scaffold_1263|ref0008187-exonerate_est2genome-gene-0.3			-	-	-	-	-	nnn	nnn		-	-	-	-	-	nnn	nnn		-2.83194	-1.93174	-2.08982	-	-	ddd	dnn		-	-	-	-	-	nnn	nnn		1194	maker-scaffold_1263|ref0008187-exonerate_est2genome-gene-0.3			-	-	-	-	-	nnn	nnn		-	-
1195	maker-scaffold_1263|ref0008187-exonerate_est2genome-gene-0.4			-	-	-2.05782	-	-1.95288	nnd	nnd		-	-2.01013	-	-	-	ndn	nnn		-	-	-	-	-	nnn	nnn		-	-	-	-	-	nnn	nnn		1195	maker-scaffold_1263|ref0008187-exonerate_est2genome-gene-0.4			-	-	-	-	-	nnn	nnn		-	-
1196	maker-scaffold_12638|ref0032837-exonerate_est2genome-gene-0.0			-	-	-	-	-	nnn	nnn		-	-	-	-	-	nnn	nnn		-	-	-	-	-	nnn	nnn		-	-	-	-	-	nnn	nnn		1196	maker-scaffold_12638|ref0032837-exonerate_est2genome-gene-0.0			-	-	1.82614	-	1.50458	nnu	nnu		-	-
1197	maker-scaffold_12639|ref0032835-exonerate_est2genome-gene-0.0			-	-	-	-	-	nnn	nnn		-	-	-	-	-	nnn	nnn		-	-	-	-	-	nnn	nnn		-	-	-	-	-	nnn	nnn		1197	maker-scaffold_12639|ref0032835-exonerate_est2genome-gene-0.0			-	-	-1.52349	-	-	nnd	nnn		-	-
1198	maker-scaffold_1264|ref0008194-exonerate_est2genome-gene-0.7			-	-	-	-	-	nnn	nnn		-	-	1.46797	-	-	nnu	nnn		-	-	-	-	-	nnn	nnn		-	-	-	-	-	nnn	nnn		1198	maker-scaffold_1264|ref0008194-exonerate_est2genome-gene-0.7			-	-	-	-	-	nnn	nnn		-	-
1199	maker-scaffold_12641|ref0035147-exonerate_est2genome-gene-0.0			-	-	-	-	-	nnn	nnn		-	-	-	-	-	nnn	nnn		-1.22193	-1.24587	-1.66187	-	-	ddd	dnn		-	-	-	-	-	nnn	nnn		1199	maker-scaffold_12641|ref0035147-exonerate_est2genome-gene-0.0			-	-	-	-	-	nnn	nnn		-	-
1200	maker-scaffold_12642|ref0035148-exonerate_est2genome-gene-0.0			-	-	-	-	-	nnn	nnn		-	-	-	-	-	nnn	nnn		-	3.22769	3.10347	-	-	nuu	nnn		-1.4746	-2.3488	-	-	1.86746	ddn	dnu		1200	maker-scaffold_12642|ref0035148-exonerate_est2genome-gene-0.0			-	-	-	-	-	nnn	nnn		-	-
1201	maker-scaffold_12642|ref0035148-exonerate_est2genome-gene-0.1			-	-2.92192	-	-	2.62012	ndn	nnu		-	-	-	-	-	nnn	nnn		-	3.10673	3.29624	-	-	nuu	nnn		-	-2.08358	-	-	-	ndn	nnn		1201	maker-scaffold_12642|ref0035148-exonerate_est2genome-gene-0.1			-	-	-	-	-	nnn	nnn		-	-
1202	maker-scaffold_12643|ref0035149-exonerate_est2genome-gene-0.0			-	-	-	-	-	nnn	nnn		-	-	-	-	-	nnn	nnn		-	-	1.36448	-	-	nnu	nnn		-	-	-	-	-	nnn	nnn		1202	maker-scaffold_12643|ref0035149-exonerate_est2genome-gene-0.0			-	-	-	-	-	nnn	nnn		-	-
1203	maker-scaffold_12643|ref0035149-exonerate_est2genome-gene-0.2			-	-	-	-	-	nnn	nnn		-	-	-	-	-	nnn	nnn		-	-	-	-	-	nnn	nnn		-	-	-	-	-	nnn	nnn		1203	maker-scaffold_12643|ref0035149-exonerate_est2genome-gene-0.2			-	-	1.24197	-	-	nnu	nnn		-	-
1204	maker-scaffold_12649|ref0035145-exonerate_est2genome-gene-0.0			-	-1.21545	-	-	1.73822	ndn	nnu		-	-	-	-	-	nnn	nnn		-1.41602	-1.51488	-	-	-	ddn	dnn		-	-1.56609	-	-	2.68206	ndn	nnu		1204	maker-scaffold_12649|ref0035145-exonerate_est2genome-gene-0.0	81		-1.688	-2.14866	-2.06905	-	-	ddd	dnn		-	-2.11975
1205	maker-scaffold_12654|ref0017182-exonerate_est2genome-gene-0.0			-	-	-	-	-	nnn	nnn		-	-	-	-	-	nnn	nnn		-	-	-	-	-	nnn	nnn		-	-	1.62879	-	-	nnu	nnn		1205	maker-scaffold_12654|ref0017182-exonerate_est2genome-gene-0.0			-	-	1.82483	-	1.54213	nnu	nnu		-	-
1206	maker-scaffold_12654|ref0017182-exonerate_est2genome-gene-0.2			-	-	-	-	-	nnn	nnn		-	-	-	-	-	nnn	nnn		-	-	-	-	-	nnn	nnn		-	-	-	-	-	nnn	nnn		1206	maker-scaffold_12654|ref0017182-exonerate_est2genome-gene-0.2			-	-	-	-	-	nnn	nnn		-	-
1207	maker-scaffold_12654|ref0017182-exonerate_est2genome-gene-0.4	75		-1.47922	-2.20689	-3.60725	-	-1.40036	ddd	dnd		-	-1.91355	-	-	-	ndn	nnn		-1.25682	-	-1.23773	-	-	dnd	dnn		-2.60268	-2.29511	-2.90225	-	-	ddd	dnn		1207	maker-scaffold_12654|ref0017182-exonerate_est2genome-gene-0.4			-	-	-	-	1.68308	nnn	nnu		-	-
1208	maker-scaffold_1266|ref0008192-exonerate_est2genome-gene-0.1			-1.53162	-1.53641	-	-	-	ddn	dnn		-	-	-1.9492	-	-	nnd	nnn		-	-	-	-	-	nnn	nnn		-	-	-1.45556	-	-	nnd	nnn		1208	maker-scaffold_1266|ref0008192-exonerate_est2genome-gene-0.1			-	-	-	-	-	nnn	nnn		-	-
1209	maker-scaffold_12669|ref0022705-exonerate_est2genome-gene-0.0			-	-	-	-	-	nnn	nnn		-	-	-	-	-	nnn	nnn		-	-	-	-	-	nnn	nnn		-	-	-	-	1.25788	nnn	nnu		1209	maker-scaffold_12669|ref0022705-exonerate_est2genome-gene-0.0			-	-	-	-	-	nnn	nnn		-	-
1210	maker-scaffold_12678|ref0004699-exonerate_est2genome-gene-0.1			-	-	-	-	-	nnn	nnn		-	-	-	-	-	nnn	nnn		-	-	-	-	-	nnn	nnn		-	-	-	-	-	nnn	nnn		1210	maker-scaffold_12678|ref0004699-exonerate_est2genome-gene-0.1			-	-	-	-	-	nnn	nnn		-	-
1211	maker-scaffold_12679|ref0004698-exonerate_est2genome-gene-0.1			-	-	-	-	-	nnn	nnn		-	-	-	-	-	nnn	nnn		-	-	-	-	-	nnn	nnn		-	-	-	-	-	nnn	nnn		1211	maker-scaffold_12679|ref0004698-exonerate_est2genome-gene-0.1			-	-	1.58812	-	-	nnu	nnn		-	-
1212	maker-scaffold_1268|ref0008186-exonerate_est2genome-gene-0.0	76		-	-	2.31383	-	1.45116	nnu	nnu		-	-	3.16804	-	-	nnu	nnn		-	-	3.1949	-	-	nnu	nnn		-	-	3.30681	-	2.30409	nnu	nnu		1212	maker-scaffold_1268|ref0008186-exonerate_est2genome-gene-0.0			-	-	-	-	-	nnn	nnn		-	-
1213	maker-scaffold_1268|ref0008186-exonerate_est2genome-gene-0.3			-	-	2.26975	-	1.44121	nnu	nnu		-	-	-	-	-	nnn	nnn		-	-	-	-	-	nnn	nnn		-	-	3.43434	-	2.77846	nnu	nnu		1213	maker-scaffold_1268|ref0008186-exonerate_est2genome-gene-0.3			-	-	-	-	-	nnn	nnn		-	-1.31574
1214	maker-scaffold_12681|ref0013507-exonerate_est2genome-gene-0.0			-	-	-	-	-	nnn	nnn		-	-	-	-	-	nnn	nnn		-	-	-	-	-	nnn	nnn		-	-	-	-	-	nnn	nnn		1214	maker-scaffold_12681|ref0013507-exonerate_est2genome-gene-0.0			-	-	-1.55427	-	-1.50628	nnd	nnd		-	-
1215	maker-scaffold_12685|ref0013503-exonerate_est2genome-gene-0.0			-	-	1.74867	-	-	nnu	nnn		-	-	-	-	-	nnn	nnn		2.04232	1.91507	2.03573	-	-	uuu	unn		-	-	1.409	-	1.25615	nnu	nnu		1215	maker-scaffold_12685|ref0013503-exonerate_est2genome-gene-0.0			-	-	1.881	-	-	nnu	nnn		-	-
1216	maker-scaffold_1269|ref0008185-exonerate_est2genome-gene-0.0			-	-	-	-	-	nnn	nnn		-	-	-	-	-	nnn	nnn		-	-	-	-	-	nnn	nnn		-	-	-	1.22579	-	nnn	nun		1216	maker-scaffold_1269|ref0008185-exonerate_est2genome-gene-0.0			-	-	-	-	-	nnn	nnn		-	-
1217	maker-scaffold_1269|ref0008185-exonerate_est2genome-gene-0.2			-	-	1.24917	-	-	nnu	nnn		-	-	-	-	-	nnn	nnn		-	-	-	-	-	nnn	nnn		-	-	-	-	-	nnn	nnn		1217	maker-scaffold_1269|ref0008185-exonerate_est2genome-gene-0.2			-	-	-	-	-	nnn	nnn		-	-
1218	maker-scaffold_12691|ref0018826-exonerate_est2genome-gene-0.0			-1.31115	-1.72355	-	-	-	ddn	dnn		-	-	-	-	-	nnn	nnn		-	-	-	-	-	nnn	nnn		-	-1.35724	-	-	-	ndn	nnn		1218	maker-scaffold_12691|ref0018826-exonerate_est2genome-gene-0.0			-	-	-	-	-	nnn	nnn		-	-
1219	maker-scaffold_12694|ref0044002-exonerate_est2genome-gene-0.0			-	-	-	-	-	nnn	nnn		-	-	-	-	-	nnn	nnn		-	-	-	-	-	nnn	nnn		-	-	-	-	-	nnn	nnn		1219	maker-scaffold_12694|ref0044002-exonerate_est2genome-gene-0.0			-1.26393	-1.543	-1.6154	-	-	ddd	dnn		-	-
1220	maker-scaffold_12697|ref0043999-exonerate_est2genome-gene-0.0			-1.85731	-2.01474	-	-	-	ddn	dnn		-	-1.22016	-2.77259	-	-1.55243	ndd	nnd		-	-	-	-	-	nnn	nnn		-	-	-2.12962	-	-	nnd	nnn		1220	maker-scaffold_12697|ref0043999-exonerate_est2genome-gene-0.0			-	-	-	-	-	nnn	nnn		-	-
1221	maker-scaffold_12699|ref0044005-exonerate_est2genome-gene-0.0			-	-	-	-	-	nnn	nnn		-	-2.08916	-1.65347	-	-	ndd	nnn		-	-	-	-	-	nnn	nnn		-	-	-	-	-	nnn	nnn		1221	maker-scaffold_12699|ref0044005-exonerate_est2genome-gene-0.0			-	-	-	-	-	nnn	nnn		-	-
1222	maker-scaffold_127|ref0038027-exonerate_est2genome-gene-0.0			-	-	-	-	-	nnn	nnn		-	-	-	-	-	nnn	nnn		-	-	-	-	-	nnn	nnn		-	-	-	-	-	nnn	nnn		1222	maker-scaffold_127|ref0038027-exonerate_est2genome-gene-0.0			-	-	-1.34496	-	-	nnd	nnn		-	-
1223	maker-scaffold_127|ref0038027-exonerate_est2genome-gene-0.2			-	-	-	-	-	nnn	nnn		-	-	-	-	-	nnn	nnn		-	-	-	-	-	nnn	nnn		-	-	-	-	-	nnn	nnn		1223	maker-scaffold_127|ref0038027-exonerate_est2genome-gene-0.2			1.32409	-	-	-	-	unn	unn		-	-
1224	maker-scaffold_12700|ref0026832-exonerate_est2genome-gene-0.0			-	-	-	-	-	nnn	nnn		-	-	-	-	-	nnn	nnn		-	-	-1.27511	-	-	nnd	nnn		-	-	-	-	-	nnn	nnn		1224	maker-scaffold_12700|ref0026832-exonerate_est2genome-gene-0.0			-	-	-	-	-	nnn	nnn		-	-
1225	maker-scaffold_12701|ref0014536-exonerate_est2genome-gene-0.1			-	-	-	-	-	nnn	nnn		-	-	-	-	-	nnn	nnn		-1.56639	-	-	-	-	dnn	dnn		-	-	-	-	-	nnn	nnn		1225	maker-scaffold_12701|ref0014536-exonerate_est2genome-gene-0.1			-	-	-1.36285	-	-	nnd	nnn		-	-
1226	maker-scaffold_12701|ref0014536-exonerate_est2genome-gene-0.2			-	-	-	-	-	nnn	nnn		-	-	-	-	-	nnn	nnn		-	-	-	-	-	nnn	nnn		-	-	-	-	-	nnn	nnn		1226	maker-scaffold_12701|ref0014536-exonerate_est2genome-gene-0.2			-	-	-	-	-	nnn	nnn		-	-
1227	maker-scaffold_12710|ref0044613-exonerate_est2genome-gene-0.0			-	-	-	-	-	nnn	nnn		-	-	-	-	-	nnn	nnn		-	-	-	-	-	nnn	nnn		-	-	-3.84041	-2.56382	-	nnd	ndn		1227	maker-scaffold_12710|ref0044613-exonerate_est2genome-gene-0.0			-	-	-	-	-	nnn	nnn		-	-
1228	maker-scaffold_12715|ref0044610-exonerate_est2genome-gene-0.0			-	-	-	-	-	nnn	nnn		-	-	-	-	-	nnn	nnn		-	-	-	-	-	nnn	nnn		-	-	-	-	-	nnn	nnn		1228	maker-scaffold_12715|ref0044610-exonerate_est2genome-gene-0.0			-	-	4.6223	-	2.72227	nnu	nnu		-	-
1229	maker-scaffold_12717|ref0044608-exonerate_est2genome-gene-0.0			-	-	-	-	-	nnn	nnn		-	-	-	-	-	nnn	nnn		-	-	-	-	-	nnn	nnn		-	-1.56671	-	-	-	ndn	nnn		1229	maker-scaffold_12717|ref0044608-exonerate_est2genome-gene-0.0			-	-	-1.56365	-	-1.2736	nnd	nnd		-	-
1230	maker-scaffold_12723|ref0039225-exonerate_est2genome-gene-0.0			-	-	-	-	-	nnn	nnn		-	-	-	-	-	nnn	nnn		-	-	-	-	-	nnn	nnn		-	-	-	-	-	nnn	nnn		1230	maker-scaffold_12723|ref0039225-exonerate_est2genome-gene-0.0			-	-	-1.75741	-	-1.39883	nnd	nnd		-	-
1231	maker-scaffold_12728|ref0039220-exonerate_est2genome-gene-0.1			-	-	-	-	-	nnn	nnn		-	-	-	-	-	nnn	nnn		-	-	-	-	-	nnn	nnn		-	-	-	-	-	nnn	nnn		1231	maker-scaffold_12728|ref0039220-exonerate_est2genome-gene-0.1			-	-	1.37662	-	-	nnu	nnn		-	-
1232	maker-scaffold_12729|ref0039219-exonerate_est2genome-gene-0.0	77		-	-1.52904	1.73488	-	3.26392	ndu	nnu		-	-	-1.34037	-	-1.27692	nnd	nnd		2.0139	-	-	-	-	unn	unn		-	-	1.62131	-	1.43429	nnu	nnu		1232	maker-scaffold_12729|ref0039219-exonerate_est2genome-gene-0.0			-	-	2.31005	-	1.30166	nnu	nnu		-	-
1233	maker-scaffold_12729|ref0039219-exonerate_est2genome-gene-0.1			-	-	-	-	-	nnn	nnn		-	-	-	-	-	nnn	nnn		-	-	-	-	-	nnn	nnn		-	-	-	-	-	nnn	nnn		1233	maker-scaffold_12729|ref0039219-exonerate_est2genome-gene-0.1			-	-	-4.03816	-	-	nnd	nnn		-	-2.19399
1234	maker-scaffold_1273|ref0038684-exonerate_est2genome-gene-0.1			-	-	-	-	-	nnn	nnn		-	-	-	-	-	nnn	nnn		-	-	-	-	-	nnn	nnn		-	-	-	-	-	nnn	nnn		1234	maker-scaffold_1273|ref0038684-exonerate_est2genome-gene-0.1			-	-	-	-	-	nnn	nnn		-	-
1235	maker-scaffold_1273|ref0038684-exonerate_est2genome-gene-0.3			-	-	-1.34621	-	-	nnd	nnn		-	-	-1.51968	-	-	nnd	nnn		-	-	-	-	-	nnn	nnn		-	-	-1.51283	-	-	nnd	nnn		1235	maker-scaffold_1273|ref0038684-exonerate_est2genome-gene-0.3			-	-	-	-	-	nnn	nnn		-	-
1236	maker-scaffold_1273|ref0038684-exonerate_est2genome-gene-0.5			-	-	-	-	-	nnn	nnn		-	-	-	-	-	nnn	nnn		-	-	-	-	-	nnn	nnn		-	-	-	-	-	nnn	nnn		1236	maker-scaffold_1273|ref0038684-exonerate_est2genome-gene-0.5			-	-	2.78233	-	1.44279	nnu	nnu		-	-
1237	maker-scaffold_12732|ref0003748-exonerate_est2genome-gene-0.0			-	-	-	-	-	nnn	nnn		-	-	-	-	-	nnn	nnn		-	-	-	-	-	nnn	nnn		-	-	-	-	-	nnn	nnn		1237	maker-scaffold_12732|ref0003748-exonerate_est2genome-gene-0.0			-	-	-3.59131	-	-4.08833	nnd	nnd		-	-
1238	maker-scaffold_12738|ref0032396-exonerate_est2genome-gene-0.0			-	-	-	-	-	nnn	nnn		-	-	-	-	-	nnn	nnn		-	-	-	-	-	nnn	nnn		-1.75033	-1.48765	-2.86805	-	-1.3804	ddd	dnd		1238	maker-scaffold_12738|ref0032396-exonerate_est2genome-gene-0.0			-	-	-	-	-	nnn	nnn		-	-
1239	maker-scaffold_12749|ref0003264-exonerate_est2genome-gene-0.0	78		1.53045	1.38451	-2.59263	-	-3.97714	uud	und		-	-	1.86128	-	1.46053	nnu	nnu		-2.69593	-	-	1.61909	-	dnn	dun		-	-	-1.65238	-	-1.84525	nnd	nnd		1239	maker-scaffold_12749|ref0003264-exonerate_est2genome-gene-0.0			-	-	-1.39842	-	-1.41328	nnd	nnd		-	-
1240	maker-scaffold_12757|ref0021318-exonerate_est2genome-gene-0.0			-	-1.41576	-	-	1.31747	ndn	nnu		-	-	-	-	-	nnn	nnn		-	-	-	-	-	nnn	nnn		-	-	-	-	-	nnn	nnn		1240	maker-scaffold_12757|ref0021318-exonerate_est2genome-gene-0.0			-	-	-	-	2.17686	nnn	nnu		-	-
1241	maker-scaffold_12757|ref0021318-exonerate_est2genome-gene-0.1			-	-	-	-	-	nnn	nnn		-	-	-	-	-	nnn	nnn		-	-	-	-	-	nnn	nnn		-	-	-	-	-	nnn	nnn		1241	maker-scaffold_12757|ref0021318-exonerate_est2genome-gene-0.1			-	-	1.7271	-	-	nnu	nnn		-	-
1242	maker-scaffold_12758|ref0021311-exonerate_est2genome-gene-0.5			-	-	-	-	-	nnn	nnn		-	-	-	-	-	nnn	nnn		-	-	-	-	-	nnn	nnn		-	-	-	-	-	nnn	nnn		1242	maker-scaffold_12758|ref0021311-exonerate_est2genome-gene-0.5			-	-	-4.22645	-	-3.12206	nnd	nnd		-	-
1243	maker-scaffold_1276|ref0038679-exonerate_est2genome-gene-0.0	79		-	4.7431	9.64511	-	4.90201	nuu	nnu		-	-	8.14276	-	-	nnu	nnn		-	-	8.80307	-	-	nnu	nnn		-	-	11.4111	-	4.12597	nnu	nnu		1243	maker-scaffold_1276|ref0038679-exonerate_est2genome-gene-0.0	82		-	7.14191	12.673	-	5.53113	nuu	nnu		-	5.68093
1244	maker-scaffold_1276|ref0038679-exonerate_est2genome-gene-0.1			-	-	-	-	-	nnn	nnn		-	-	-	-	-	nnn	nnn		-	-	-	-	-	nnn	nnn		1.2515	-	-	-1.24533	-	unn	udn		1244	maker-scaffold_1276|ref0038679-exonerate_est2genome-gene-0.1			-	-	-	-	-	nnn	nnn		-	-
1245	maker-scaffold_1276|ref0038679-exonerate_est2genome-gene-0.3			-	-	-	-	-	nnn	nnn		-	-	-	-	-	nnn	nnn		-	-	-	-	-	nnn	nnn		-	-	-	-	-	nnn	nnn		1245	maker-scaffold_1276|ref0038679-exonerate_est2genome-gene-0.3			-	-	1.86536	-	1.43905	nnu	nnu		-	-
1246	maker-scaffold_1276|ref0038679-exonerate_est2genome-gene-0.4			-	-	-3.11588	-	-2.85668	nnd	nnd		-	-	-	-	-	nnn	nnn		-1.37098	-	-	-	-	dnn	dnn		-1.41011	-	-1.9193	-	-1.27905	dnd	dnd		1246	maker-scaffold_1276|ref0038679-exonerate_est2genome-gene-0.4			-	-	-	-	-	nnn	nnn		-	-
1247	maker-scaffold_12761|ref0015881-exonerate_est2genome-gene-0.0			-	-	-1.39097	-	-	nnd	nnn		-	-	1.60697	-	-	nnu	nnn		-	-	-	-	-	nnn	nnn		-1.95101	-	-1.73468	-	-	dnd	dnn		1247	maker-scaffold_12761|ref0015881-exonerate_est2genome-gene-0.0			-	-	-1.88291	-	-2.62804	nnd	nnd		-	-
1248	maker-scaffold_12764|ref0015886-exonerate_est2genome-gene-0.0			-	-	-	-	-	nnn	nnn		-	-	-	-	-	nnn	nnn		-	-	-	-	-	nnn	nnn		-	-	-	-	-	nnn	nnn		1248	maker-scaffold_12764|ref0015886-exonerate_est2genome-gene-0.0			-	-	-1.25149	-	-	nnd	nnn		-	-
1249	maker-scaffold_12767|ref0015883-exonerate_est2genome-gene-0.0			-	-	-	-	-	nnn	nnn		-	-	2.2307	-	-	nnu	nnn		-	-	1.41528	-	-	nnu	nnn		-	-	-	-	-	nnn	nnn		1249	maker-scaffold_12767|ref0015883-exonerate_est2genome-gene-0.0			-	-	-	-	-	nnn	nnn		-	-
1250	maker-scaffold_12767|ref0015883-exonerate_est2genome-gene-0.1			-	-	-	-	-	nnn	nnn		-	-	-	-	-	nnn	nnn		-	-	-	-	-	nnn	nnn		-	-	-	-	-	nnn	nnn		1250	maker-scaffold_12767|ref0015883-exonerate_est2genome-gene-0.1			-	-	-	-	-	nnn	nnn		-	-
1251	maker-scaffold_12768|ref0046488-exonerate_est2genome-gene-0.0			-	-	-	-	-	nnn	nnn		-	-	-	-	-	nnn	nnn		-	-	-	-	-	nnn	nnn		-	-	-	-	-	nnn	nnn		1251	maker-scaffold_12768|ref0046488-exonerate_est2genome-gene-0.0			-	-	-1.80038	-	-1.37928	nnd	nnd		-	-
1252	maker-scaffold_12771|ref0033763-exonerate_est2genome-gene-0.0			-	-	-	-	-	nnn	nnn		-	-	-	-	-	nnn	nnn		-	-	-	-	-	nnn	nnn		-	-	-	-	-	nnn	nnn		1252	maker-scaffold_12771|ref0033763-exonerate_est2genome-gene-0.0			-	-	-	-	-	nnn	nnn		-	-
1253	maker-scaffold_12777|ref0033761-exonerate_est2genome-gene-0.0			-	-	-	-	-	nnn	nnn		-	-	-	-	-	nnn	nnn		-	-	-	-	-	nnn	nnn		-	-	-	-	-	nnn	nnn		1253	maker-scaffold_12777|ref0033761-exonerate_est2genome-gene-0.0	83		-	-3.17218	-2.54423	-	-	ndd	nnn		-	-1.89937
1254	maker-scaffold_12780|ref0025146-exonerate_est2genome-gene-0.0			-	-	-	-	-	nnn	nnn		-	-	-	-	-	nnn	nnn		-	-	-	-	-	nnn	nnn		-	-	-	-	-	nnn	nnn		1254	maker-scaffold_12780|ref0025146-exonerate_est2genome-gene-0.0			-	-	-	-	-	nnn	nnn		-	-
1255	maker-scaffold_12782|ref0025148-exonerate_est2genome-gene-0.0			-	-	-	-	-	nnn	nnn		-	-	-	-	-	nnn	nnn		-	-	-	-	-	nnn	nnn		-	-	1.33003	-	-	nnu	nnn		1255	maker-scaffold_12782|ref0025148-exonerate_est2genome-gene-0.0			-	-	-	-	-	nnn	nnn		-	-
1256	maker-scaffold_12784|ref0025142-exonerate_est2genome-gene-0.0			-	-	-	-	-	nnn	nnn		-	-	-	-	-	nnn	nnn		-	-	-	-	-	nnn	nnn		-	-	-	-	-	nnn	nnn		1256	maker-scaffold_12784|ref0025142-exonerate_est2genome-gene-0.0			-	-	-	-	-	nnn	nnn		-	-
1257	maker-scaffold_12788|ref0025140-exonerate_est2genome-gene-0.0			-	-	-	-	-	nnn	nnn		-	-	-	-	-	nnn	nnn		-	-	-	-	-	nnn	nnn		-1.35493	-1.43686	-	-	-	ddn	dnn		1257	maker-scaffold_12788|ref0025140-exonerate_est2genome-gene-0.0			-	-	-	-	-	nnn	nnn		-	-
1258	maker-scaffold_1279|ref0038686-exonerate_est2genome-gene-0.0			-	-	-	-	-	nnn	nnn		-	-	-2.23882	-	-1.23796	nnd	nnd		-	-	-	-1.2432	-	nnn	ndn		-	-	-	-	-	nnn	nnn		1258	maker-scaffold_1279|ref0038686-exonerate_est2genome-gene-0.0			3.79211	-	3.13518	-	-	unu	unn		-	-
1259	maker-scaffold_1279|ref0038686-exonerate_est2genome-gene-0.2			-	-	-	-	-	nnn	nnn		-	-	-1.70028	-	-	nnd	nnn		-	-	-	-	-	nnn	nnn		-	-	-	-	-	nnn	nnn		1259	maker-scaffold_1279|ref0038686-exonerate_est2genome-gene-0.2			-	-	-	-	-	nnn	nnn		-	-
1260	maker-scaffold_12797|ref0042880-exonerate_est2genome-gene-0.0			-	-	1.22712	-	1.45875	nnu	nnu		-	-	-	-	-	nnn	nnn		1.30238	-	-	-	-	unn	unn		-	-	1.24768	-	-	nnu	nnn		1260	maker-scaffold_12797|ref0042880-exonerate_est2genome-gene-0.0			-	-	2.86851	-	1.6068	nnu	nnu		-	-
1261	maker-scaffold_12797|ref0042880-exonerate_est2genome-gene-0.1			-	-	-	-	-	nnn	nnn		-	-	-	-	-	nnn	nnn		-	-	-	-	-	nnn	nnn		-	-	-	-	-	nnn	nnn		1261	maker-scaffold_12797|ref0042880-exonerate_est2genome-gene-0.1			-	-	1.54249	-	-	nnu	nnn		-	-
1262	maker-scaffold_128|ref0038018-exonerate_est2genome-gene-0.1			-	-	-	-	-	nnn	nnn		-	-	-	-	-	nnn	nnn		-	-	-	-	-	nnn	nnn		-	-	-	-	-	nnn	nnn		1262	maker-scaffold_128|ref0038018-exonerate_est2genome-gene-0.1			-	-	-1.27048	-	-	nnd	nnn		-	-
1263	maker-scaffold_128|ref0038018-exonerate_est2genome-gene-1.0			-	-	-	-	-	nnn	nnn		-	-	-	-	-	nnn	nnn		2.70254	2.55057	2.63702	-	-	uuu	unn		-	-	-	-	-	nnn	nnn		1263	maker-scaffold_128|ref0038018-exonerate_est2genome-gene-1.0			-	-	-	-	-	nnn	nnn		-	-
1264	maker-scaffold_128|ref0038018-exonerate_est2genome-gene-1.1	81		-	1.32636	-	-	-	nun	nnn		-	-	1.47057	-	-	nnu	nnn		-	1.31153	1.74231	-	-	nuu	nnn		-	-	-	1.43046	-	nnn	nun		1264	maker-scaffold_128|ref0038018-exonerate_est2genome-gene-1.1			-	-	-	-	-	nnn	nnn		-	-
1265	maker-scaffold_12801|ref0001690-exonerate_est2genome-gene-0.0			-	-	1.64463	-	-	nnu	nnn		-	-	-	-	-	nnn	nnn		-	-	-	-	-	nnn	nnn		-	-	-	-	-	nnn	nnn		1265	maker-scaffold_12801|ref0001690-exonerate_est2genome-gene-0.0			-	-	-	-	-	nnn	nnn		-	-
1266	maker-scaffold_12801|ref0001690-exonerate_est2genome-gene-0.1			-1.52091	-1.29982	-	-	2.12586	ddn	dnu		-	-	-	-	-	nnn	nnn		1.81607	1.23158	-	-	-	uun	unn		1.43178	-	1.82461	-	1.5962	unu	unu		1266	maker-scaffold_12801|ref0001690-exonerate_est2genome-gene-0.1			-	-	-	-	-	nnn	nnn		-	-
1267	maker-scaffold_12801|ref0001690-exonerate_est2genome-gene-0.2	80		-3.03897	-2.64618	2.50465	-	5.15083	ddu	dnu		-	-	-3.27872	-	-2.82913	nnd	nnd		3.54422	1.9188	-	-1.62542	-	uun	udn		3.51663	-	5.19556	-2.88997	4.56891	unu	udu		1267	maker-scaffold_12801|ref0001690-exonerate_est2genome-gene-0.2			-	-	2.45319	-	3.34892	nnu	nnu		-	-
1268	maker-scaffold_12806|ref0010603-exonerate_est2genome-gene-0.0			-	-	-	-	-	nnn	nnn		-	-	-	-	-	nnn	nnn		-	-	-	-	-	nnn	nnn		-	-	-	-	-	nnn	nnn		1268	maker-scaffold_12806|ref0010603-exonerate_est2genome-gene-0.0			-	-	-1.37957	-	-	nnd	nnn		-	-
1269	maker-scaffold_12809|ref0001696-exonerate_est2genome-gene-0.0			-	-	-	-	-	nnn	nnn		-	-	-	-	-	nnn	nnn		-	-	-	-	-	nnn	nnn		-	-	-	-	-	nnn	nnn		1269	maker-scaffold_12809|ref0001696-exonerate_est2genome-gene-0.0			-	-2.54224	-	-	1.44486	ndn	nnu		-	-1.30984
1270	maker-scaffold_1281|ref0022517-exonerate_est2genome-gene-0.1			-	-	-	-	-	nnn	nnn		-	-	-	-	-	nnn	nnn		-	-	-	-	-	nnn	nnn		-	-	-	-	-	nnn	nnn		1270	maker-scaffold_1281|ref0022517-exonerate_est2genome-gene-0.1			-	-	1.50621	-	-	nnu	nnn		-	-
1271	maker-scaffold_12816|ref0048109-exonerate_est2genome-gene-0.0			-	-	-1.98949	-	-2.11526	nnd	nnd		-	-	-	-	-	nnn	nnn		-1.37367	-	-	-	-	dnn	dnn		-	-	-2.31403	-	-2.27543	nnd	nnd		1271	maker-scaffold_12816|ref0048109-exonerate_est2genome-gene-0.0			-	-	-1.27248	-	-	nnd	nnn		-	-
1272	maker-scaffold_12821|ref0014362-exonerate_est2genome-gene-0.1			-	-	-	-	-	nnn	nnn		-	-	-	-	-	nnn	nnn		2.40207	2.0316	-	-	-	uun	unn		-	-	-	-	-	nnn	nnn		1272	maker-scaffold_12821|ref0014362-exonerate_est2genome-gene-0.1			-	-	-	-	-	nnn	nnn		-	-
1273	maker-scaffold_12821|ref0014362-exonerate_est2genome-gene-0.2			-	-	-	-	-	nnn	nnn		-	-	-	-	-	nnn	nnn		-	-	1.27404	-	-	nnu	nnn		-	-	-	-	-	nnn	nnn		1273	maker-scaffold_12821|ref0014362-exonerate_est2genome-gene-0.2			-	-	-	-	-	nnn	nnn		-	-
1274	maker-scaffold_12822|ref0014363-exonerate_est2genome-gene-0.2			-	-	-	-	-	nnn	nnn		-	-	-	-	-	nnn	nnn		-	-1.38535	-	-	-	ndn	nnn		-	-	-1.81346	-	-	nnd	nnn		1274	maker-scaffold_12822|ref0014363-exonerate_est2genome-gene-0.2			-	-	-	-	-	nnn	nnn		-	-
1275	maker-scaffold_1284|ref0022522-exonerate_est2genome-gene-0.0			-1.50123	-1.78752	-1.53843	-	-	ddd	dnn		-	-1.93236	-	-	-	ndn	nnn		-	-	-	-	-	nnn	nnn		-	-1.62179	-1.86687	-	-	ndd	nnn		1275	maker-scaffold_1284|ref0022522-exonerate_est2genome-gene-0.0			-	-	-	-	-	nnn	nnn		-	-
1276	maker-scaffold_12845|ref0025364-exonerate_est2genome-gene-0.0			-	-	-	-	-	nnn	nnn		-	-	-	-	-	nnn	nnn		-	-	-	-	-	nnn	nnn		-	-	-	-	-	nnn	nnn		1276	maker-scaffold_12845|ref0025364-exonerate_est2genome-gene-0.0	84		-	-	9.58342	-	7.16099	nnu	nnu		-	-
1277	maker-scaffold_12846|ref0023436-exonerate_est2genome-gene-0.0			-	-	-	-	-	nnn	nnn		-	-	-	-	-	nnn	nnn		-	-	-	-	-	nnn	nnn		-	-	-	-	-	nnn	nnn		1277	maker-scaffold_12846|ref0023436-exonerate_est2genome-gene-0.0			-	-	-1.32762	-	-	nnd	nnn		-	-
1278	maker-scaffold_12849|ref0025360-exonerate_est2genome-gene-0.1			-	-	-	-	-	nnn	nnn		-	-	-	-	-	nnn	nnn		-	-	-	-	-	nnn	nnn		-	-	-	-	-	nnn	nnn		1278	maker-scaffold_12849|ref0025360-exonerate_est2genome-gene-0.1			-	-	-	-	-	nnn	nnn		-	-
1279	maker-scaffold_1285|ref0022521-exonerate_est2genome-gene-0.0			-	-	-	-	-1.32904	nnn	nnd		-	-	-	-	-	nnn	nnn		-	-	-	-	-	nnn	nnn		-1.63309	-	-2.21684	-	-	dnd	dnn		1279	maker-scaffold_1285|ref0022521-exonerate_est2genome-gene-0.0			-	-	-	-	-	nnn	nnn		-	-
1280	maker-scaffold_1285|ref0022521-exonerate_est2genome-gene-0.1			-	-	-	-	-	nnn	nnn		-	-	-	-	-	nnn	nnn		-	-	-	-	-	nnn	nnn		-1.45244	-	-	-	-	dnn	dnn		1280	maker-scaffold_1285|ref0022521-exonerate_est2genome-gene-0.1			-	-	-	-	-	nnn	nnn		-	-
1281	maker-scaffold_1285|ref0022521-exonerate_est2genome-gene-0.2			-	-	-	-	-	nnn	nnn		-	-	-	-	-	nnn	nnn		-	-	-	-	-	nnn	nnn		-	-	-	-	-	nnn	nnn		1281	maker-scaffold_1285|ref0022521-exonerate_est2genome-gene-0.2			-	-	-	-	-	nnn	nnn		-	-
1282	maker-scaffold_12852|ref0043050-exonerate_est2genome-gene-0.0			-	-	-	-	-	nnn	nnn		-	-	-	-	-	nnn	nnn		-	-	-	-	-	nnn	nnn		-	-	-	-	1.34977	nnn	nnu		1282	maker-scaffold_12852|ref0043050-exonerate_est2genome-gene-0.0			-	-	-2.37423	-	-1.29523	nnd	nnd		-	-
1283	maker-scaffold_1286|ref0022524-exonerate_est2genome-gene-0.0			-	-	1.21048	-	-	nnu	nnn		-	-	1.35005	-	-	nnu	nnn		-	-	-	-	-	nnn	nnn		-	-	1.22649	-	-	nnu	nnn		1283	maker-scaffold_1286|ref0022524-exonerate_est2genome-gene-0.0			-	-	-	-	-	nnn	nnn		-	-
1284	maker-scaffold_1286|ref0022524-exonerate_est2genome-gene-0.1			-	-	-	-	-	nnn	nnn		-	-	-	-	-	nnn	nnn		-	-	-	-	-	nnn	nnn		-	-	-	-	-	nnn	nnn		1284	maker-scaffold_1286|ref0022524-exonerate_est2genome-gene-0.1			-	-	-	-	-	nnn	nnn		-	-
1285	maker-scaffold_12867|ref0032236-exonerate_est2genome-gene-0.0			-	-	-	-	-	nnn	nnn		-	-	-	-	-	nnn	nnn		1.27228	-	-	-	-	unn	unn		-	-	-	-	-	nnn	nnn		1285	maker-scaffold_12867|ref0032236-exonerate_est2genome-gene-0.0			1.30441	-	-	-	-	unn	unn		-	-
1286	maker-scaffold_1287|ref0022523-exonerate_est2genome-gene-0.0			-	-	1.64886	-	1.86083	nnu	nnu		-	-	-	-	-	nnn	nnn		-	-	-	-	-	nnn	nnn		-	-	3.38315	-	-	nnu	nnn		1286	maker-scaffold_1287|ref0022523-exonerate_est2genome-gene-0.0	85		-	-	4.30263	-	3.29676	nnu	nnu		-	-
1287	maker-scaffold_1287|ref0022523-exonerate_est2genome-gene-0.1			-	-	-	-	-	nnn	nnn		-	-	-	-	-	nnn	nnn		-	-	-	-	-	nnn	nnn		-	-	-	-	-	nnn	nnn		1287	maker-scaffold_1287|ref0022523-exonerate_est2genome-gene-0.1			-	-	-	-	-1.35863	nnn	nnd		-	-
1288	maker-scaffold_1287|ref0022523-exonerate_est2genome-gene-0.2			-	-	-	-	-1.26894	nnn	nnd		-	-	-	-	-	nnn	nnn		-	-	-	-	-	nnn	nnn		-	-	-	-	-	nnn	nnn		1288	maker-scaffold_1287|ref0022523-exonerate_est2genome-gene-0.2			-	-	-	-	-	nnn	nnn		-	-
1289	maker-scaffold_12875|ref0019827-exonerate_est2genome-gene-0.0			-	-	2.73684	-	1.42321	nnu	nnu		-	-	-	-	-	nnn	nnn		-	3.86141	4.75997	-	-	nuu	nnn		-	-	-	-	-	nnn	nnn		1289	maker-scaffold_12875|ref0019827-exonerate_est2genome-gene-0.0			-	-	-	-	-	nnn	nnn		-	-
1290	maker-scaffold_12875|ref0019827-exonerate_est2genome-gene-0.1			-	-	3.14395	-	-	nnu	nnn		-	-	-	-	-	nnn	nnn		-	6.08465	6.76489	-	-	nuu	nnn		-	-	-	-	-	nnn	nnn		1290	maker-scaffold_12875|ref0019827-exonerate_est2genome-gene-0.1			-	-	-	-	-	nnn	nnn		-	-
1291	maker-scaffold_12877|ref0019825-exonerate_est2genome-gene-0.0			-	-	-	-	-	nnn	nnn		-	-	-	-	-	nnn	nnn		-	-	-	-	-	nnn	nnn		-	-	-	-1.81008	1.34061	nnn	ndu		1291	maker-scaffold_12877|ref0019825-exonerate_est2genome-gene-0.0			-	-	-	-	-	nnn	nnn		-	-
1292	maker-scaffold_12877|ref0019825-exonerate_est2genome-gene-0.2			-	-	-	-	-	nnn	nnn		-	-	-	-	-	nnn	nnn		-	-	-	-	-	nnn	nnn		-	-	-	-	-	nnn	nnn		1292	maker-scaffold_12877|ref0019825-exonerate_est2genome-gene-0.2			-	-	-	-	-	nnn	nnn		-	-
1293	maker-scaffold_12879|ref0019839-exonerate_est2genome-gene-0.0			-	-	-	-	-	nnn	nnn		-	-	-	-	-	nnn	nnn		-	-	-	-	-	nnn	nnn		-	-	-	-	-	nnn	nnn		1293	maker-scaffold_12879|ref0019839-exonerate_est2genome-gene-0.0			-	-	-2.16111	-	-	nnd	nnn		-	-
1294	maker-scaffold_12880|ref0003548-exonerate_est2genome-gene-0.0			-	-	-	-	-	nnn	nnn		-	-	-	-	-	nnn	nnn		-	-	-	-	-	nnn	nnn		-	-	1.96075	-	1.58607	nnu	nnu		1294	maker-scaffold_12880|ref0003548-exonerate_est2genome-gene-0.0			-	-	-1.40112	-	-	nnd	nnn		-	-
1295	maker-scaffold_12891|ref0033996-exonerate_est2genome-gene-0.1			-	-	-	-	-	nnn	nnn		-	-	-1.68874	-	-	nnd	nnn		-	-	-1.38585	-	-	nnd	nnn		-	-	-1.42077	-	-	nnd	nnn		1295	maker-scaffold_12891|ref0033996-exonerate_est2genome-gene-0.1			-	-	-	-	-	nnn	nnn		-	-
1296	maker-scaffold_1290|ref0004482-exonerate_est2genome-gene-0.0			-	-2.97471	-3.60448	-	-	ndd	nnn		-	-	-3.66932	-	-	nnd	nnn		-	-	-	-	-	nnn	nnn		-	-	-	-	-	nnn	nnn		1296	maker-scaffold_1290|ref0004482-exonerate_est2genome-gene-0.0			-	-	-	-	-	nnn	nnn		-	-
1297	maker-scaffold_1290|ref0004482-snap-gene-0.20			-	-	-	-	-	nnn	nnn		-	-	-	-	-	nnn	nnn		-	-	-	-	-	nnn	nnn		-	-	-	-	-	nnn	nnn		1297	maker-scaffold_1290|ref0004482-snap-gene-0.20			-2.09708	-2.38183	-3.50824	-	-	ddd	dnn		-	-3.02375
1298	maker-scaffold_12900|ref0016731-exonerate_est2genome-gene-0.0			-	-	-	-	-	nnn	nnn		-	-	-	-	-	nnn	nnn		-	-	-	-	-	nnn	nnn		-	-	-	-	-	nnn	nnn		1298	maker-scaffold_12900|ref0016731-exonerate_est2genome-gene-0.0			-	-	-	-	-	nnn	nnn		-	-
1299	maker-scaffold_12907|ref0016732-exonerate_est2genome-gene-0.0			-	-	-	-	-	nnn	nnn		-	-	-	-	-	nnn	nnn		-	-	-	-	-	nnn	nnn		-	-	-	-	-	nnn	nnn		1299	maker-scaffold_12907|ref0016732-exonerate_est2genome-gene-0.0			-	-	1.59401	-	-	nnu	nnn		-	-
1300	maker-scaffold_12907|ref0016732-exonerate_est2genome-gene-0.1			-	1.23901	-	-	-	nun	nnn		-	-	-	-	-	nnn	nnn		-	-	-	-	-	nnn	nnn		-	-	-	-	-	nnn	nnn		1300	maker-scaffold_12907|ref0016732-exonerate_est2genome-gene-0.1			-	-	-	-	-	nnn	nnn		-	-
1301	maker-scaffold_12912|ref0034662-exonerate_est2genome-gene-0.0			-	-	-	-	-	nnn	nnn		-	-	2.49687	-	-	nnu	nnn		-	-	-	-	-	nnn	nnn		-	-	-	-	-	nnn	nnn		1301	maker-scaffold_12912|ref0034662-exonerate_est2genome-gene-0.0			-	-	-	-	-	nnn	nnn		-	-
1302	maker-scaffold_12914|ref0034656-exonerate_est2genome-gene-0.0			-	-	-	-	-	nnn	nnn		-	-	-	-	-	nnn	nnn		-	-	-	-	-	nnn	nnn		-	-	-	-	-	nnn	nnn		1302	maker-scaffold_12914|ref0034656-exonerate_est2genome-gene-0.0			-	-	1.88366	-	1.27398	nnu	nnu		-	-
1303	maker-scaffold_1293|ref0004481-exonerate_est2genome-gene-0.1			-	-	-	-	-	nnn	nnn		-	-	-	-	-	nnn	nnn		-	-	-	-	-	nnn	nnn		-	-	-	-	-	nnn	nnn		1303	maker-scaffold_1293|ref0004481-exonerate_est2genome-gene-0.1			-	-	4.34026	-	3.7387	nnu	nnu		-	-
1304	maker-scaffold_12931|ref0022176-exonerate_est2genome-gene-0.1			-	-1.89738	-1.67373	-	-	ndd	nnn		-	-	-	-	-	nnn	nnn		-	-	-	-	-	nnn	nnn		-2.05909	-1.40537	-2.26721	-	-	ddd	dnn		1304	maker-scaffold_12931|ref0022176-exonerate_est2genome-gene-0.1			-	-	-	-	-	nnn	nnn		-1.7485	-
1305	maker-scaffold_12932|ref0022173-exonerate_est2genome-gene-0.0			-	-	-	-	-	nnn	nnn		-	-	-	-	-	nnn	nnn		-	-	-	-	-	nnn	nnn		-	-	-1.86396	-	-1.63504	nnd	nnd		1305	maker-scaffold_12932|ref0022173-exonerate_est2genome-gene-0.0			-	-	-	-	-	nnn	nnn		-	-
1306	maker-scaffold_12933|ref0022174-exonerate_est2genome-gene-0.0			-	-	-	-	2.10431	nnn	nnu		-	-	-	-	-	nnn	nnn		-	-	1.28833	-	-	nnu	nnn		-	-	1.37281	-	-	nnu	nnn		1306	maker-scaffold_12933|ref0022174-exonerate_est2genome-gene-0.0	86		-	-	2.68897	-	2.67932	nnu	nnu		-	-
1307	maker-scaffold_12935|ref0022180-exonerate_est2genome-gene-0.0			-	-	-	-	-	nnn	nnn		2.46021	1.56969	1.40268	-	-	uuu	unn		-	-	-	-	-	nnn	nnn		-	-	-	-	1.20373	nnn	nnu		1307	maker-scaffold_12935|ref0022180-exonerate_est2genome-gene-0.0			-	-	-	-	-1.76708	nnn	nnd		-	-
1308	maker-scaffold_12942|ref0040026-exonerate_est2genome-gene-0.1			-	-	-	-	-	nnn	nnn		-	-	-	-	-	nnn	nnn		-	-	-	-	-	nnn	nnn		-	-	-	-	-	nnn	nnn		1308	maker-scaffold_12942|ref0040026-exonerate_est2genome-gene-0.1	87		-	-	-	-	4.08213	nnn	nnu		-	-
1309	maker-scaffold_12945|ref0040023-exonerate_est2genome-gene-0.0			-	-	-	-	-	nnn	nnn		-	-	-	-	-	nnn	nnn		-	-	-	-	-	nnn	nnn		-	-	-	-	-	nnn	nnn		1309	maker-scaffold_12945|ref0040023-exonerate_est2genome-gene-0.0			-	-1.31082	-1.93988	-	-	ndd	nnn		-	-
1310	maker-scaffold_12948|ref0040030-exonerate_est2genome-gene-0.0			-	-	-	-	-	nnn	nnn		-	-	-	-	-	nnn	nnn		-	-	-	-	-	nnn	nnn		-	-	-	-	-	nnn	nnn		1310	maker-scaffold_12948|ref0040030-exonerate_est2genome-gene-0.0			-	-	-	-	-	nnn	nnn		-	-
1311	maker-scaffold_12959|ref0009604-exonerate_est2genome-gene-0.0			-	-	-	-	-	nnn	nnn		-	-	-	-	-	nnn	nnn		-	-	-	-	-	nnn	nnn		-	-	-1.9536	-	-1.61566	nnd	nnd		1311	maker-scaffold_12959|ref0009604-exonerate_est2genome-gene-0.0			-	-	-	-	-	nnn	nnn		-	-
1312	maker-scaffold_1296|ref0004484-exonerate_est2genome-gene-0.0			-	-	-	-	-	nnn	nnn		-	-	-	-	-	nnn	nnn		-	-	-	-	-	nnn	nnn		-	-	-	-	-	nnn	nnn		1312	maker-scaffold_1296|ref0004484-exonerate_est2genome-gene-0.0			-	-	1.43936	-	1.62809	nnu	nnu		-	-
1313	maker-scaffold_12968|ref0027586-exonerate_est2genome-gene-0.0			-	-	-	-	-	nnn	nnn		-	-	-1.50847	-	-	nnd	nnn		-	-	-	-	-	nnn	nnn		-	-	-	-	-	nnn	nnn		1313	maker-scaffold_12968|ref0027586-exonerate_est2genome-gene-0.0			-	-	-	-	-	nnn	nnn		-	-
1314	maker-scaffold_12977|ref0045498-exonerate_est2genome-gene-0.1			-	-	-	-	-	nnn	nnn		-	-	1.32107	-	-	nnu	nnn		-	-	-	-	-	nnn	nnn		-	-	-	-	-	nnn	nnn		1314	maker-scaffold_12977|ref0045498-exonerate_est2genome-gene-0.1			-	-	-	-	-	nnn	nnn		-	-
1315	maker-scaffold_12979|ref0045496-exonerate_est2genome-gene-0.0			-	-	-	-	-	nnn	nnn		-	-	-	-	-	nnn	nnn		-	-	-	-	-	nnn	nnn		-	-	-	-	-	nnn	nnn		1315	maker-scaffold_12979|ref0045496-exonerate_est2genome-gene-0.0			-	-	-1.61486	-	-	nnd	nnn		-	-
1316	maker-scaffold_1298|ref0004478-exonerate_est2genome-gene-0.0			-	-	-	-	-1.67502	nnn	nnd		-	-	-	-	-	nnn	nnn		-	-	-	-	-	nnn	nnn		-	-	-	-	-	nnn	nnn		1316	maker-scaffold_1298|ref0004478-exonerate_est2genome-gene-0.0			-	-	1.65031	-	-	nnu	nnn		-	-
1317	maker-scaffold_12982|ref0018419-exonerate_est2genome-gene-0.0			-	-	-	-	-	nnn	nnn		-	-	-	-	-	nnn	nnn		-6.51839	-5.66698	-4.27554	-	-	ddd	dnn		-	-	-	-	1.3881	nnn	nnu		1317	maker-scaffold_12982|ref0018419-exonerate_est2genome-gene-0.0			-	-	-3.48776	-	-	nnd	nnn		-	-
1318	maker-scaffold_12984|ref0018425-exonerate_est2genome-gene-0.0			-	-	-	-	-	nnn	nnn		-	-	-	-	-	nnn	nnn		-	-	-	-	-	nnn	nnn		-	-	-	-	-	nnn	nnn		1318	maker-scaffold_12984|ref0018425-exonerate_est2genome-gene-0.0			-	-	-2.03391	-	-	nnd	nnn		-	-
1319	maker-scaffold_12989|ref0018426-exonerate_est2genome-gene-0.0			-	-	-1.66758	-	-	nnd	nnn		-	-	-	-	-	nnn	nnn		-	-	-	-	-	nnn	nnn		-1.92838	-2.3767	-3.03616	-	-	ddd	dnn		1319	maker-scaffold_12989|ref0018426-exonerate_est2genome-gene-0.0			-	-	-	-	-	nnn	nnn		-	-
1320	maker-scaffold_12994|ref0036400-exonerate_est2genome-gene-0.1			-	-	-	-	-	nnn	nnn		-	-	-	-	-	nnn	nnn		-	-	-	-	-	nnn	nnn		-	-	-	-	-	nnn	nnn		1320	maker-scaffold_12994|ref0036400-exonerate_est2genome-gene-0.1			-	-	-	-	-	nnn	nnn		-	-
1321	maker-scaffold_12997|ref0036403-exonerate_est2genome-gene-0.0			-	-	-1.47894	-	-	nnd	nnn		-	-	-	-	-	nnn	nnn		-	-	-	-	-	nnn	nnn		-	-	-1.99785	-	-1.64137	nnd	nnd		1321	maker-scaffold_12997|ref0036403-exonerate_est2genome-gene-0.0			-	-	-	-	-	nnn	nnn		-	-
1322	maker-scaffold_12997|ref0036403-exonerate_est2genome-gene-0.1			-	-	-	-	-	nnn	nnn		-	-	-	-	-	nnn	nnn		-	-	-	-	-	nnn	nnn		-	-	-	-	-	nnn	nnn		1322	maker-scaffold_12997|ref0036403-exonerate_est2genome-gene-0.1			-	-	-	-	-	nnn	nnn		-	-
1323	maker-scaffold_12997|ref0036403-exonerate_est2genome-gene-0.2			-	-	2.20238	-	-	nnu	nnn		-	-	2.64125	-	-	nnu	nnn		-	-	-	-	-	nnn	nnn		-	-	-	-	-	nnn	nnn		1323	maker-scaffold_12997|ref0036403-exonerate_est2genome-gene-0.2			-	-	-	-	-	nnn	nnn		-	-
1324	maker-scaffold_12999|ref0036410-exonerate_est2genome-gene-0.0			-	-	6.79643	-	3.96718	nnu	nnu		-	-	-	-	-	nnn	nnn		-	-	-	-	-	nnn	nnn		-	-	-	-	-	nnn	nnn		1324	maker-scaffold_12999|ref0036410-exonerate_est2genome-gene-0.0			-	-	-	-	-	nnn	nnn		-	-
1325	maker-scaffold_13|ref0042664-exonerate_est2genome-gene-1.0			-	-	-	-	-	nnn	nnn		-	-	-	-	-	nnn	nnn		-	-	-	-	-	nnn	nnn		-	-	-	-	-	nnn	nnn		1325	maker-scaffold_13|ref0042664-exonerate_est2genome-gene-1.0			-	1.69551	2.2774	-	-	nuu	nnn		-	-
1326	maker-scaffold_130|ref0020074-exonerate_est2genome-gene-1.2			-	-	-	-	-	nnn	nnn		-	-	-	-	-	nnn	nnn		-	-	-	-	-	nnn	nnn		-	-	-	-	-	nnn	nnn		1326	maker-scaffold_130|ref0020074-exonerate_est2genome-gene-1.2			-	-	-	-	-	nnn	nnn		-	-
1327	maker-scaffold_13001|ref0023992-exonerate_est2genome-gene-0.0			-	-	-	-	-	nnn	nnn		-	-	-	-	-	nnn	nnn		1.82897	-	-	-	-	unn	unn		-	-	-	-	-	nnn	nnn		1327	maker-scaffold_13001|ref0023992-exonerate_est2genome-gene-0.0			-	-	-	-	-	nnn	nnn		-	-
1328	maker-scaffold_13006|ref0023999-exonerate_est2genome-gene-0.0			-	-	-	-	-	nnn	nnn		-	-	-	-	-	nnn	nnn		-	-	-	-	-	nnn	nnn		-	-	-	-	-	nnn	nnn		1328	maker-scaffold_13006|ref0023999-exonerate_est2genome-gene-0.0			-	-	-2.09853	-	-1.73736	nnd	nnd		-	-
1329	maker-scaffold_13007|ref0023998-exonerate_est2genome-gene-0.1			-	-	-	-	-	nnn	nnn		-	-	-	-	-	nnn	nnn		7.07898	5.65828	-	-	-	uun	unn		-	-	-	-	-	nnn	nnn		1329	maker-scaffold_13007|ref0023998-exonerate_est2genome-gene-0.1			-	-	-	-	-	nnn	nnn		-	-
1330	maker-scaffold_1301|ref0035689-exonerate_est2genome-gene-0.1			-	-	-	-	-	nnn	nnn		-	-	-	-	-	nnn	nnn		-	-	-	-	-	nnn	nnn		-	-	-	-	-	nnn	nnn		1330	maker-scaffold_1301|ref0035689-exonerate_est2genome-gene-0.1			-	-	-1.27475	-	-	nnd	nnn		-	-
1331	maker-scaffold_13011|ref0008304-exonerate_est2genome-gene-0.0			-	-1.2187	-	-	1.70372	ndn	nnu		-	-	-1.64488	-	-1.34661	nnd	nnd		-	-	-	-	-	nnn	nnn		-	-	-	-	-	nnn	nnn		1331	maker-scaffold_13011|ref0008304-exonerate_est2genome-gene-0.0			-	-	-	-	-	nnn	nnn		-	-
1332	maker-scaffold_13012|ref0041744-exonerate_est2genome-gene-0.1			-	-	-	-	-	nnn	nnn		-	-	-	-	-	nnn	nnn		-	-	-	-	-	nnn	nnn		-	-	-	-	-	nnn	nnn		1332	maker-scaffold_13012|ref0041744-exonerate_est2genome-gene-0.1			-	-	-1.88457	-	-	nnd	nnn		-	-
1333	maker-scaffold_13018|ref0041754-exonerate_est2genome-gene-0.0			-	-	-	-	-	nnn	nnn		-	-	-	-	-	nnn	nnn		-	-	-	-	-	nnn	nnn		-	-	4.3293	-	-	nnu	nnn		1333	maker-scaffold_13018|ref0041754-exonerate_est2genome-gene-0.0	88		-	5.82358	8.47602	-	2.65243	nuu	nnu		4.17562	4.99547
1334	maker-scaffold_1302|ref0035690-exonerate_est2genome-gene-0.0			-	-	-	-	-	nnn	nnn		-	-	-	-	-	nnn	nnn		-	-	3.10145	-	-	nnu	nnn		1.36044	-	1.68487	-	-	unu	unn		1334	maker-scaffold_1302|ref0035690-exonerate_est2genome-gene-0.0			-	-	-	-	-	nnn	nnn		-	-
1335	maker-scaffold_13022|ref0024448-exonerate_est2genome-gene-0.0			-	-	-	-	-	nnn	nnn		-	-	-	-	-	nnn	nnn		-	-	-	-	-	nnn	nnn		-	-	-	-	-	nnn	nnn		1335	maker-scaffold_13022|ref0024448-exonerate_est2genome-gene-0.0			-	-	-	-	-	nnn	nnn		-	-
1336	maker-scaffold_13025|ref0036398-exonerate_est2genome-gene-0.0			-	-	-	-	-	nnn	nnn		-	-	3.29032	-	-	nnu	nnn		-	-	-	-	-	nnn	nnn		-	-	-	-	-	nnn	nnn		1336	maker-scaffold_13025|ref0036398-exonerate_est2genome-gene-0.0			-	-	-	-	-	nnn	nnn		-	-
1337	maker-scaffold_13027|ref0036396-exonerate_est2genome-gene-0.0	82		-	-	1.95807	-	-	nnu	nnn		-	1.7932	1.65146	-	-	nuu	nnn		-	1.51102	2.37808	-	-	nuu	nnn		-	1.50188	2.67187	-	-	nuu	nnn		1337	maker-scaffold_13027|ref0036396-exonerate_est2genome-gene-0.0	89		-	1.32933	-	-	-	nun	nnn		-	1.29369
1338	maker-scaffold_13030|ref0035095-exonerate_est2genome-gene-0.0	83		-	-	-1.99566	-	-	nnd	nnn		-	-1.51507	-2.64763	-	-	ndd	nnn		-	-	-1.91964	-	-	nnd	nnn		-	-	-2.66518	-	-1.68058	nnd	nnd		1338	maker-scaffold_13030|ref0035095-exonerate_est2genome-gene-0.0			-	-	-	-	-	nnn	nnn		-	-
1339	maker-scaffold_13031|ref0035099-exonerate_est2genome-gene-0.0			-	-	-1.5943	-	-1.67825	nnd	nnd		-	-	-	-	-	nnn	nnn		-	-	-	-	-	nnn	nnn		-	-	-	-	-	nnn	nnn		1339	maker-scaffold_13031|ref0035099-exonerate_est2genome-gene-0.0			-	-	-	-	-	nnn	nnn		-	-
1340	maker-scaffold_13032|ref0035101-exonerate_est2genome-gene-0.0			-	-	1.27269	-	-	nnu	nnn		-	-	-	-	-	nnn	nnn		-	-	-	-	-	nnn	nnn		-	-	-	-	-	nnn	nnn		1340	maker-scaffold_13032|ref0035101-exonerate_est2genome-gene-0.0			-	-	-	-	-	nnn	nnn		-	-
1341	maker-scaffold_13039|ref0005884-exonerate_est2genome-gene-0.1			-	-	1.97426	-	3.23308	nnu	nnu		-	-	-	-	-	nnn	nnn		-2.16498	-2.3493	-	-	-	ddn	dnn		-	-2.06849	2.52418	-	4.59267	ndu	nnu		1341	maker-scaffold_13039|ref0005884-exonerate_est2genome-gene-0.1			-	-	5.26089	-	5.18848	nnu	nnu		-	-
1342	maker-scaffold_1304|ref0035692-exonerate_est2genome-gene-0.0			-	-	-	-	-	nnn	nnn		-	-	3.27007	-	-	nnu	nnn		-	-	-	-	-	nnn	nnn		-	-	-	-	-	nnn	nnn		1342	maker-scaffold_1304|ref0035692-exonerate_est2genome-gene-0.0			-	-	-	-	-	nnn	nnn		-	-
1343	maker-scaffold_1304|ref0035692-exonerate_est2genome-gene-0.3			-	-	-	-	-	nnn	nnn		-	1.80669	1.90058	-	-	nuu	nnn		-	-	-	-	-	nnn	nnn		-	-	-	-	-	nnn	nnn		1343	maker-scaffold_1304|ref0035692-exonerate_est2genome-gene-0.3			-	-	-	-	-	nnn	nnn		-	-
1344	maker-scaffold_13041|ref0047118-exonerate_est2genome-gene-0.0			-	-	-	-	-	nnn	nnn		-	-	-	-	-	nnn	nnn		-	-	-	-	-	nnn	nnn		-	-	1.50477	-	-	nnu	nnn		1344	maker-scaffold_13041|ref0047118-exonerate_est2genome-gene-0.0			-	-	-	-	-	nnn	nnn		-	-
1345	maker-scaffold_13048|ref0047113-exonerate_est2genome-gene-0.1			-	-	-	-	-	nnn	nnn		-	-	-	-	-	nnn	nnn		-	-	-	-	-	nnn	nnn		-	-	-	-	-	nnn	nnn		1345	maker-scaffold_13048|ref0047113-exonerate_est2genome-gene-0.1			-	-	-	-	-	nnn	nnn		-	-2.55505
1346	maker-scaffold_1305|ref0035693-exonerate_est2genome-gene-0.0			-	-	-	-	-	nnn	nnn		-	-	-	-	-	nnn	nnn		-	-	-	-	-	nnn	nnn		-	-	-	-	-	nnn	nnn		1346	maker-scaffold_1305|ref0035693-exonerate_est2genome-gene-0.0			-	-	-	-	-	nnn	nnn		-	-
1347	maker-scaffold_1305|ref0035693-exonerate_est2genome-gene-0.1			-	-	-	-	-	nnn	nnn		-	-	-	-	-	nnn	nnn		-	-	-	-	-	nnn	nnn		-	-	4.26447	-	3.82487	nnu	nnu		1347	maker-scaffold_1305|ref0035693-exonerate_est2genome-gene-0.1			-	-	2.69765	-	5.52276	nnu	nnu		-	-
1348	maker-scaffold_1305|ref0035693-exonerate_est2genome-gene-0.2			-	-	-	-	-	nnn	nnn		-	-	-1.24401	-	-	nnd	nnn		-	-	-	-	-	nnn	nnn		-	-	-	-	-	nnn	nnn		1348	maker-scaffold_1305|ref0035693-exonerate_est2genome-gene-0.2			-	-	-	-	-	nnn	nnn		-	-
1349	maker-scaffold_13057|ref0016718-exonerate_est2genome-gene-0.0			-	-1.65809	-2.68898	-	-	ndd	nnn		-	-1.56705	-1.34267	-	-	ndd	nnn		-	-	-	-	-	nnn	nnn		-2.6729	-1.6618	-3.6936	-	-2.0318	ddd	dnd		1349	maker-scaffold_13057|ref0016718-exonerate_est2genome-gene-0.0			-	-	-	-	-	nnn	nnn		-	-
1350	maker-scaffold_13057|ref0016718-exonerate_est2genome-gene-0.1			-	-	-1.24636	-	-	nnd	nnn		-	-	-1.29125	-	-	nnd	nnn		-	-	-	-	-	nnn	nnn		-	-	-	-	-	nnn	nnn		1350	maker-scaffold_13057|ref0016718-exonerate_est2genome-gene-0.1			-	-	-	-	-	nnn	nnn		-	-
1351	maker-scaffold_13061|ref0019236-exonerate_est2genome-gene-0.0			-	-	-	-	-	nnn	nnn		-	-	1.40228	-	-	nnu	nnn		-	-	-	-	-	nnn	nnn		-	-	-2.17387	-	-2.28623	nnd	nnd		1351	maker-scaffold_13061|ref0019236-exonerate_est2genome-gene-0.0			-	-	-2.49146	-	-1.64864	nnd	nnd		-	-
1352	maker-scaffold_13063|ref0011328-exonerate_est2genome-gene-0.1			-	-	-	-	-	nnn	nnn		-	-	-	-	-	nnn	nnn		-	-	-	-	-	nnn	nnn		-	-	3.88412	-	3.76191	nnu	nnu		1352	maker-scaffold_13063|ref0011328-exonerate_est2genome-gene-0.1			-	-	-	-	-	nnn	nnn		-	-
1353	maker-scaffold_13068|ref0011336-exonerate_est2genome-gene-0.0			-	-	-	-	-	nnn	nnn		-	-	-	-	-	nnn	nnn		-	-	2.21204	-	1.36688	nnu	nnu		-	-	-	-	-	nnn	nnn		1353	maker-scaffold_13068|ref0011336-exonerate_est2genome-gene-0.0			-	1.67785	2.92137	-	-	nuu	nnn		-	-
1354	maker-scaffold_1307|ref0035695-exonerate_est2genome-gene-0.0			-	-	-	-	-	nnn	nnn		-	-	-	-	-	nnn	nnn		-	-	-	-	-	nnn	nnn		-	-	-	-	-	nnn	nnn		1354	maker-scaffold_1307|ref0035695-exonerate_est2genome-gene-0.0			-	-	3.61156	-	2.1179	nnu	nnu		-	-
1355	maker-scaffold_1307|ref0035695-exonerate_est2genome-gene-0.1			-	-	-	-	-	nnn	nnn		-	-	-	-	-	nnn	nnn		-	-	-	-	-	nnn	nnn		-	-	-	-	-	nnn	nnn		1355	maker-scaffold_1307|ref0035695-exonerate_est2genome-gene-0.1			-	-	-1.4636	-	-	nnd	nnn		-	-
1356	maker-scaffold_1307|ref0035695-exonerate_est2genome-gene-0.3			-	-	-1.3355	-	-1.38378	nnd	nnd		-	-	-	-	-	nnn	nnn		-	-	-	-	-	nnn	nnn		-	-	-1.70532	-	-	nnd	nnn		1356	maker-scaffold_1307|ref0035695-exonerate_est2genome-gene-0.3			-	-	-2.71258	-	-1.85854	nnd	nnd		-	-
1357	maker-scaffold_13070|ref0029216-exonerate_est2genome-gene-0.0			-	-	-	-	-	nnn	nnn		-	-	-	-	-	nnn	nnn		-	-	-	-	-	nnn	nnn		-	-	-	-	1.39336	nnn	nnu		1357	maker-scaffold_13070|ref0029216-exonerate_est2genome-gene-0.0			-	-	-	-	-	nnn	nnn		-	-
1358	maker-scaffold_13071|ref0029217-exonerate_est2genome-gene-0.0			-	-	-	-	-	nnn	nnn		-	-	-	-	-	nnn	nnn		-	-	-	-	-	nnn	nnn		-	-	-	-	-	nnn	nnn		1358	maker-scaffold_13071|ref0029217-exonerate_est2genome-gene-0.0	90		-	-	-2.51555	-	-1.75126	nnd	nnd		-	-
1359	maker-scaffold_13071|ref0029217-exonerate_est2genome-gene-0.1			-	-	-	-	-	nnn	nnn		-	-	-	-	-	nnn	nnn		-	-	1.39843	-	-	nnu	nnn		-	-	-	-	-	nnn	nnn		1359	maker-scaffold_13071|ref0029217-exonerate_est2genome-gene-0.1			-	-	-	-	-	nnn	nnn		-	-
1360	maker-scaffold_13072|ref0029218-exonerate_est2genome-gene-0.0			-	-	-	-	-	nnn	nnn		-	-	-	-	-	nnn	nnn		-	-	-	-	-	nnn	nnn		-	-	-	-	-	nnn	nnn		1360	maker-scaffold_13072|ref0029218-exonerate_est2genome-gene-0.0			-	5.73834	6.04751	-	-	nuu	nnn		-	-
1361	maker-scaffold_13073|ref0029219-exonerate_est2genome-gene-0.0			-	-	-	-	-	nnn	nnn		-	-	-	-	-	nnn	nnn		-	-	1.20515	-	-	nnu	nnn		-	-	-	-	-	nnn	nnn		1361	maker-scaffold_13073|ref0029219-exonerate_est2genome-gene-0.0			-	-	-	-	-	nnn	nnn		-	-
1362	maker-scaffold_13073|ref0029219-exonerate_est2genome-gene-0.1			-	-	-	-	-	nnn	nnn		-	-	-	-	-	nnn	nnn		-	-	-	-	-	nnn	nnn		-	-	-	-	-	nnn	nnn		1362	maker-scaffold_13073|ref0029219-exonerate_est2genome-gene-0.1			-	-	1.75826	-	-	nnu	nnn		-	-
1363	maker-scaffold_1308|ref0035683-exonerate_est2genome-gene-0.3			-	-	-	-	-	nnn	nnn		-	-	-	-	-	nnn	nnn		-	-	-	-	-	nnn	nnn		-	-	-	-	-	nnn	nnn		1363	maker-scaffold_1308|ref0035683-exonerate_est2genome-gene-0.3			-	-	-	-	-	nnn	nnn		-	-
1364	maker-scaffold_1308|ref0035683-exonerate_est2genome-gene-0.6			-	-	-	-	-	nnn	nnn		-	-	-	-	-	nnn	nnn		-	-	-	-	-	nnn	nnn		-	-	-	-	-	nnn	nnn		1364	maker-scaffold_1308|ref0035683-exonerate_est2genome-gene-0.6			-	-	-	-	-	nnn	nnn		-	-
1365	maker-scaffold_13082|ref0025765-exonerate_est2genome-gene-0.0			-	-	-	-	-	nnn	nnn		-	-	-	-	-	nnn	nnn		-	-	-	-	-	nnn	nnn		-	-	-	-	-	nnn	nnn		1365	maker-scaffold_13082|ref0025765-exonerate_est2genome-gene-0.0			-	-	-1.71693	-	-	nnd	nnn		-	-
1366	maker-scaffold_13086|ref0025769-exonerate_est2genome-gene-0.0			-	-	-	-	-	nnn	nnn		-	-	1.95714	-	-	nnu	nnn		-	-	-	-	-	nnn	nnn		-	-	-	-	-	nnn	nnn		1366	maker-scaffold_13086|ref0025769-exonerate_est2genome-gene-0.0			-	-	1.21047	-	-	nnu	nnn		-	-
1367	maker-scaffold_13089|ref0025754-exonerate_est2genome-gene-0.0			-	-	-1.32487	-	-	nnd	nnn		-	-	-1.90754	-	-	nnd	nnn		-	-	-	-	-	nnn	nnn		-	-	-	-	-	nnn	nnn		1367	maker-scaffold_13089|ref0025754-exonerate_est2genome-gene-0.0			-	-	-	-	-	nnn	nnn		-	-
1368	maker-scaffold_1309|ref0035684-exonerate_est2genome-gene-0.7			-	1.42638	-	-	-	nun	nnn		-	-	-	-	-	nnn	nnn		-	-	-	1.62633	-	nnn	nun		-	-	-	-	-	nnn	nnn		1368	maker-scaffold_1309|ref0035684-exonerate_est2genome-gene-0.7			-	-	-	-	-	nnn	nnn		-	-
1369	maker-scaffold_1309|ref0035684-exonerate_est2genome-gene-0.8			-	-	-	-	-	nnn	nnn		-	-	-	-	-	nnn	nnn		-	-	-	-	-	nnn	nnn		-	-	2.20678	-	1.82557	nnu	nnu		1369	maker-scaffold_1309|ref0035684-exonerate_est2genome-gene-0.8			-	1.56613	2.09772	-	-	nuu	nnn		-	-
1370	maker-scaffold_1309|ref0035684-exonerate_est2genome-gene-0.9			-	-	-1.75054	-	-2.31188	nnd	nnd		-	-	-	-	-	nnn	nnn		-	-	-	-	-	nnn	nnn		-	-	-	-	1.9513	nnn	nnu		1370	maker-scaffold_1309|ref0035684-exonerate_est2genome-gene-0.9			-	-	2.16074	-	-	nnu	nnn		-	-
1371	maker-scaffold_13093|ref0043469-exonerate_est2genome-gene-0.0			-	-	-	-	-	nnn	nnn		-	-	-	-	-	nnn	nnn		-	-	-	-	-	nnn	nnn		-	-	-	-	-	nnn	nnn		1371	maker-scaffold_13093|ref0043469-exonerate_est2genome-gene-0.0	91		-	-1.22264	-3.24634	-	-2.0237	ndd	nnd		-	-
1372	maker-scaffold_13099|ref0043465-exonerate_est2genome-gene-0.0			-	-	-	-	-	nnn	nnn		-	-	-	-	-	nnn	nnn		-	-	-	-	-	nnn	nnn		-	-	-	-	-	nnn	nnn		1372	maker-scaffold_13099|ref0043465-exonerate_est2genome-gene-0.0			-	-	-	-	-	nnn	nnn		-	-
1373	maker-scaffold_131|ref0020073-exonerate_est2genome-gene-0.3			-	-	-	-	-	nnn	nnn		-	-	-	-	-	nnn	nnn		-	-	-	-	-	nnn	nnn		-	-	-	-	-	nnn	nnn		1373	maker-scaffold_131|ref0020073-exonerate_est2genome-gene-0.3			-	-	-	-	-	nnn	nnn		-	-
1374	maker-scaffold_1310|ref0005233-exonerate_est2genome-gene-0.2			-	-	-	-	-	nnn	nnn		-	-	-	-	-	nnn	nnn		-	-	-	-	-	nnn	nnn		-	-	-	-	-	nnn	nnn		1374	maker-scaffold_1310|ref0005233-exonerate_est2genome-gene-0.2			-	-	-	-	-	nnn	nnn		-	-
1375	maker-scaffold_13100|ref0008960-exonerate_est2genome-gene-0.1			-	-	-	-	-	nnn	nnn		-	-	-	-	-	nnn	nnn		-	-	-	-	-	nnn	nnn		-	-	-	-	-	nnn	nnn		1375	maker-scaffold_13100|ref0008960-exonerate_est2genome-gene-0.1			-	-	-	-	-	nnn	nnn		-	-
1376	maker-scaffold_13103|ref0008963-exonerate_est2genome-gene-0.0			-	-	-	-	-1.75937	nnn	nnd		-	-	-	-	-	nnn	nnn		-1.77238	-	-	-	-	dnn	dnn		-	-	-1.95748	-	-2.01953	nnd	nnd		1376	maker-scaffold_13103|ref0008963-exonerate_est2genome-gene-0.0			-	-	-	-	-	nnn	nnn		-	-
1377	maker-scaffold_13105|ref0008965-exonerate_est2genome-gene-0.0			-	-	2.91295	-	2.40517	nnu	nnu		-	-	-	-	-	nnn	nnn		-	-	-	-	-	nnn	nnn		-	-	6.39674	-	2.81077	nnu	nnu		1377	maker-scaffold_13105|ref0008965-exonerate_est2genome-gene-0.0			-	-	1.44943	-	1.55766	nnu	nnu		-	-
1378	maker-scaffold_1311|ref0005232-exonerate_est2genome-gene-0.0			-	-	2.76696	-	2.29016	nnu	nnu		-	-	-	-	-	nnn	nnn		-	-	-	-	-	nnn	nnn		-	-	-	1.43012	-	nnn	nun		1378	maker-scaffold_1311|ref0005232-exonerate_est2genome-gene-0.0			-	1.24154	1.84689	-	-	nuu	nnn		-	-
1379	maker-scaffold_1311|ref0005232-exonerate_est2genome-gene-0.1			-	-	-	-	-	nnn	nnn		-	-	-	-	-	nnn	nnn		-	-	-	-	-	nnn	nnn		-	-	-	-	-	nnn	nnn		1379	maker-scaffold_1311|ref0005232-exonerate_est2genome-gene-0.1			-	-	-	-	-	nnn	nnn		-	-
1380	maker-scaffold_1311|ref0005232-exonerate_est2genome-gene-0.2			-	-	-	-	-	nnn	nnn		-	-	-	-	-	nnn	nnn		-	-	-	-	-	nnn	nnn		-	-	1.44415	-	-	nnu	nnn		1380	maker-scaffold_1311|ref0005232-exonerate_est2genome-gene-0.2			-	-	1.50749	-	-	nnu	nnn		-	-
1381	maker-scaffold_1311|ref0005232-exonerate_est2genome-gene-0.5			-	-	-	-	-	nnn	nnn		-	-	2.11447	-	-	nnu	nnn		-	-	-	-	-	nnn	nnn		-	-	-	-	-	nnn	nnn		1381	maker-scaffold_1311|ref0005232-exonerate_est2genome-gene-0.5			-	-	-	-	-	nnn	nnn		-	-
1382	maker-scaffold_13111|ref0039446-exonerate_est2genome-gene-0.0			-	-	-	-	-	nnn	nnn		-	-	1.38423	-	-	nnu	nnn		-	-	-	-	-	nnn	nnn		-	-	-	-	-	nnn	nnn		1382	maker-scaffold_13111|ref0039446-exonerate_est2genome-gene-0.0			-	-	-	-	-	nnn	nnn		1.37943	1.70931
1383	maker-scaffold_13114|ref0039443-exonerate_est2genome-gene-0.2			-	-	-	-	-	nnn	nnn		-	-	-	-	-	nnn	nnn		-	-	-	-	-	nnn	nnn		-	-	-	1.21475	-	nnn	nun		1383	maker-scaffold_13114|ref0039443-exonerate_est2genome-gene-0.2			-	-	-1.56404	-	-	nnd	nnn		-	-
1384	maker-scaffold_13115|ref0039442-exonerate_est2genome-gene-0.0			-	-	-	-	-	nnn	nnn		-	-1.33777	-3.01892	-	-1.68115	ndd	nnd		-	-	-	-	-	nnn	nnn		-	-	-	-1.37573	-	nnn	ndn		1384	maker-scaffold_13115|ref0039442-exonerate_est2genome-gene-0.0	92		-	-	-2.09611	-	-	nnd	nnn		-	-
1385	maker-scaffold_13117|ref0039440-exonerate_est2genome-gene-0.0			-	-	-	-	-	nnn	nnn		-	-	-	-	-	nnn	nnn		-	-	-2.5031	-	-	nnd	nnn		-	-	-	-	-	nnn	nnn		1385	maker-scaffold_13117|ref0039440-exonerate_est2genome-gene-0.0			-	-	-	-	-	nnn	nnn		-	-
1386	maker-scaffold_1312|ref0005231-exonerate_est2genome-gene-0.0			-	-	-	-	-	nnn	nnn		-	-	-	-	-	nnn	nnn		-	-	-	-	-	nnn	nnn		-	-	-	-	-	nnn	nnn		1386	maker-scaffold_1312|ref0005231-exonerate_est2genome-gene-0.0			-	-	-1.24255	-	-	nnd	nnn		-	-
1387	maker-scaffold_13123|ref0044847-exonerate_est2genome-gene-0.0			-	-	-	-	-	nnn	nnn		-	-	-	-	-	nnn	nnn		1.64253	-	-	-	-	unn	unn		-	-	-	-	-	nnn	nnn		1387	maker-scaffold_13123|ref0044847-exonerate_est2genome-gene-0.0			-	-	-	-	-	nnn	nnn		-	-
1388	maker-scaffold_13124|ref0044844-exonerate_est2genome-gene-0.0			-	-	-	-	-	nnn	nnn		-	-	-	-	-	nnn	nnn		-	-	-	-	-	nnn	nnn		-1.27195	-	-	1.5408	-	dnn	dun		1388	maker-scaffold_13124|ref0044844-exonerate_est2genome-gene-0.0			-	-	-	-	-	nnn	nnn		-	-
1389	maker-scaffold_1313|ref0005230-exonerate_est2genome-gene-0.0			-	-	-	-	-	nnn	nnn		-	-	-	-	-	nnn	nnn		-	-	-	-	-	nnn	nnn		-	-	-	-	-	nnn	nnn		1389	maker-scaffold_1313|ref0005230-exonerate_est2genome-gene-0.0			-	-	-	-	-	nnn	nnn		-	-
1390	maker-scaffold_1313|ref0005230-exonerate_est2genome-gene-0.6			-	-	-	-	-	nnn	nnn		-	-	-	-	-	nnn	nnn		-	-	-	-	-	nnn	nnn		-	-	-	-	-	nnn	nnn		1390	maker-scaffold_1313|ref0005230-exonerate_est2genome-gene-0.6			-	-	-1.70997	-	-1.74269	nnd	nnd		-	-
1391	maker-scaffold_13133|ref0026999-exonerate_est2genome-gene-0.0			-	-	-	-	-	nnn	nnn		-	-	-	-	-	nnn	nnn		-	-	-	-	-	nnn	nnn		-	-	-	-	-	nnn	nnn		1391	maker-scaffold_13133|ref0026999-exonerate_est2genome-gene-0.0			-	-	1.58463	-	-	nnu	nnn		-	-
1392	maker-scaffold_13134|ref0026994-exonerate_est2genome-gene-0.1	84		-1.93184	-3.02692	-	-	3.47707	ddn	dnu		-	-	-1.41559	-	-	nnd	nnn		4.45602	3.87709	3.79936	-	-	uuu	unn		1.60667	-	2.89817	-	1.90171	unu	unu		1392	maker-scaffold_13134|ref0026994-exonerate_est2genome-gene-0.1	93		-	-	7.65429	-	2.75376	nnu	nnu		-	-
1393	maker-scaffold_13137|ref0026995-exonerate_est2genome-gene-0.0	85		-1.38416	-	1.74015	-	2.72183	dnu	dnu		-	-	-	-	-1.5976	nnn	nnd		2.7021	2.00622	1.41331	-	-	uuu	unn		1.66371	1.252	2.38068	-	-	uuu	unn		1393	maker-scaffold_13137|ref0026995-exonerate_est2genome-gene-0.0			4.85032	-	5.36475	-3.53547	4.0499	unu	udu		-	-
1394	maker-scaffold_1314|ref0005229-exonerate_est2genome-gene-0.4			-	-	-	-	-	nnn	nnn		-	-	-	-	-	nnn	nnn		-	-	-	-	-	nnn	nnn		-	-	-	-	-	nnn	nnn		1394	maker-scaffold_1314|ref0005229-exonerate_est2genome-gene-0.4			-	-	-1.85228	-	-1.89821	nnd	nnd		-	-
1395	maker-scaffold_1314|ref0005229-exonerate_est2genome-gene-0.6			-	-	-1.84374	-	-2.11344	nnd	nnd		-	-	-	-	-	nnn	nnn		-	-	-	-	-	nnn	nnn		-	-	-2.94746	-	-2.60187	nnd	nnd		1395	maker-scaffold_1314|ref0005229-exonerate_est2genome-gene-0.6			-	-	-	-	-	nnn	nnn		-	-
1396	maker-scaffold_13144|ref0033982-exonerate_est2genome-gene-0.0			-	-	-	-	-	nnn	nnn		-	-	-1.65175	-	-	nnd	nnn		-	-	-	-	-	nnn	nnn		-	-	-	-	-	nnn	nnn		1396	maker-scaffold_13144|ref0033982-exonerate_est2genome-gene-0.0	94		-1.30164	-1.64038	-1.73783	-	-	ddd	dnn		-	-1.33338
1397	maker-scaffold_13145|ref0033983-exonerate_est2genome-gene-0.0	86		-	-1.34523	-2.00698	-	-	ndd	nnn		-	-	-2.43158	-	-1.57042	nnd	nnd		1.47201	-	-1.38281	-1.30078	-1.55403	und	udd		-	-	-1.60661	-	-	nnd	nnn		1397	maker-scaffold_13145|ref0033983-exonerate_est2genome-gene-0.0			-	-	-	-	-	nnn	nnn		-	-3.0047
1398	maker-scaffold_13145|ref0033983-exonerate_est2genome-gene-0.1			-	-	-	-	-	nnn	nnn		-	-	-	-	-	nnn	nnn		-	-	-	-	-	nnn	nnn		-	-	-	-	-	nnn	nnn		1398	maker-scaffold_13145|ref0033983-exonerate_est2genome-gene-0.1			-	-1.39884	-2.36572	-	-	ndd	nnn		-	-1.27114
1399	maker-scaffold_13148|ref0033978-exonerate_est2genome-gene-0.0			-	-	-	-	-	nnn	nnn		-	-	-	-	-	nnn	nnn		-	-	-	-	-	nnn	nnn		-	-	-	-	-	nnn	nnn		1399	maker-scaffold_13148|ref0033978-exonerate_est2genome-gene-0.0			-	-	1.47814	-	-	nnu	nnn		-	1.62022
1400	maker-scaffold_13149|ref0033979-exonerate_est2genome-gene-0.0			-	-	-	-	-	nnn	nnn		-	-	-	-	-	nnn	nnn		-	-	-	-	-	nnn	nnn		-	-	-2.38331	-	-1.34989	nnd	nnd		1400	maker-scaffold_13149|ref0033979-exonerate_est2genome-gene-0.0			-	-	-	-	-	nnn	nnn		-	-
1401	maker-scaffold_1315|ref0005228-exonerate_est2genome-gene-0.3			-	-	-	-	-	nnn	nnn		-	-	-	-	-	nnn	nnn		-	-	-	-	-	nnn	nnn		-	-	-	-	-	nnn	nnn		1401	maker-scaffold_1315|ref0005228-exonerate_est2genome-gene-0.3			-	-	-1.93291	-	-	nnd	nnn		-	-
1402	maker-scaffold_13156|ref0016072-exonerate_est2genome-gene-0.1			-	-	1.87753	-	-	nnu	nnn		-	-	-	-	-	nnn	nnn		-	-	-	-	-	nnn	nnn		-	-	-	-	-	nnn	nnn		1402	maker-scaffold_13156|ref0016072-exonerate_est2genome-gene-0.1			-	-	-	-	-	nnn	nnn		-	-
1403	maker-scaffold_13157|ref0016071-exonerate_est2genome-gene-0.1			-1.69877	-2.05937	-	-	2.24151	ddn	dnu		-	-	-	-	-	nnn	nnn		-	-	-	-	-	nnn	nnn		-	-	-	-	-	nnn	nnn		1403	maker-scaffold_13157|ref0016071-exonerate_est2genome-gene-0.1			-	-	-	-	2.44042	nnn	nnu		-	-
1404	maker-scaffold_1316|ref0005227-exonerate_est2genome-gene-0.0			-	-	-	-	-	nnn	nnn		-	-	-	-	-	nnn	nnn		-	-	-	-	-	nnn	nnn		-	-	-	-	-	nnn	nnn		1404	maker-scaffold_1316|ref0005227-exonerate_est2genome-gene-0.0			-	-	-	-	-	nnn	nnn		-	-
1405	maker-scaffold_13160|ref0021549-exonerate_est2genome-gene-0.0	87		-	-	2.87383	-	2.21104	nnu	nnu		-	-	3.36654	-	-	nnu	nnn		-	-	1.85998	-	-	nnu	nnn		-	-	6.66442	-	3.38719	nnu	nnu		1405	maker-scaffold_13160|ref0021549-exonerate_est2genome-gene-0.0			-	-	-	-	-	nnn	nnn		-	-
1406	maker-scaffold_13163|ref0021548-exonerate_est2genome-gene-0.0			-	-	-	-	-	nnn	nnn		-	-	-	-	-	nnn	nnn		-	-	-	-	-	nnn	nnn		-	-	-	-	-	nnn	nnn		1406	maker-scaffold_13163|ref0021548-exonerate_est2genome-gene-0.0			-	-	4.23261	-	3.96236	nnu	nnu		-	-
1407	maker-scaffold_13168|ref0021557-exonerate_est2genome-gene-0.0			-	-	-	-	-	nnn	nnn		-	-	-	-	-	nnn	nnn		-	-	-	-	-	nnn	nnn		-	-	-1.24577	-	-2.09458	nnd	nnd		1407	maker-scaffold_13168|ref0021557-exonerate_est2genome-gene-0.0			-	-	-1.67692	-	-1.63146	nnd	nnd		-	-
1408	maker-scaffold_1317|ref0005226-exonerate_est2genome-gene-0.0			-	-	1.27302	-	-	nnu	nnn		-	-	-	-	-	nnn	nnn		-	-	-	-	-	nnn	nnn		-	-	-	-	-	nnn	nnn		1408	maker-scaffold_1317|ref0005226-exonerate_est2genome-gene-0.0			-	-	-	-	-	nnn	nnn		-	-
1409	maker-scaffold_13174|ref0003537-exonerate_est2genome-gene-0.0			-	-1.29001	-1.42966	-	-	ndd	nnn		-	-	-	-	-	nnn	nnn		-	-	-	-	-	nnn	nnn		-	-1.72635	-2.4517	-	-	ndd	nnn		1409	maker-scaffold_13174|ref0003537-exonerate_est2genome-gene-0.0			-	-	-	-	-	nnn	nnn		-	-
1410	maker-scaffold_13175|ref0003536-exonerate_est2genome-gene-0.0			-	-	-	-	-	nnn	nnn		-	-	-1.61946	-	-	nnd	nnn		-	-	-	-	-	nnn	nnn		-	-	-	-	-	nnn	nnn		1410	maker-scaffold_13175|ref0003536-exonerate_est2genome-gene-0.0			-	-	4.63108	-	4.6591	nnu	nnu		-	-
1411	maker-scaffold_13175|ref0003536-exonerate_est2genome-gene-0.1			-	-	-	-	-	nnn	nnn		-	-	-	-	-	nnn	nnn		-	-	-	-	-	nnn	nnn		-	-	-	-	-	nnn	nnn		1411	maker-scaffold_13175|ref0003536-exonerate_est2genome-gene-0.1			-	-	-2.63115	-	-	nnd	nnn		-	-
1412	maker-scaffold_13178|ref0003541-exonerate_est2genome-gene-0.0			-	-	-	-	-	nnn	nnn		-	-	-	-	-	nnn	nnn		-	-	-	-	-	nnn	nnn		-	-	-	-	-	nnn	nnn		1412	maker-scaffold_13178|ref0003541-exonerate_est2genome-gene-0.0			-	-	1.45827	-	-	nnu	nnn		-	-
1413	maker-scaffold_13178|ref0003541-exonerate_est2genome-gene-0.1			-	-	-	-	-	nnn	nnn		-	-	-	-	-	nnn	nnn		-	-	-	-	-	nnn	nnn		-	-	-	-	-	nnn	nnn		1413	maker-scaffold_13178|ref0003541-exonerate_est2genome-gene-0.1			-	-	1.45752	-	-	nnu	nnn		-	-
1414	maker-scaffold_1318|ref0005225-exonerate_est2genome-gene-0.0			-	-	-	-	-	nnn	nnn		-	-	-	-	-	nnn	nnn		-	-	-	-	-	nnn	nnn		-1.59209	-	-	1.32455	-	dnn	dun		1414	maker-scaffold_1318|ref0005225-exonerate_est2genome-gene-0.0			-	-	-	-	-	nnn	nnn		-	-
1415	maker-scaffold_1318|ref0005225-exonerate_est2genome-gene-0.4			-1.23641	-1.22731	-3.51969	-	-2.29237	ddd	dnd		-	-	-1.23332	-	-	nnd	nnn		-	-	-1.30602	-	-	nnd	nnn		-	-	-	-	-	nnn	nnn		1415	maker-scaffold_1318|ref0005225-exonerate_est2genome-gene-0.4			-	-	-	-	-	nnn	nnn		-	-
1416	maker-scaffold_1318|ref0005225-exonerate_est2genome-gene-0.5			-	-	-2.11831	-	-2.45778	nnd	nnd		-	-	-	-	-	nnn	nnn		-	-	-	-	-	nnn	nnn		-	-	-2.96126	-	-2.46297	nnd	nnd		1416	maker-scaffold_1318|ref0005225-exonerate_est2genome-gene-0.5			-	-	-2.59645	-	-2.20184	nnd	nnd		-	-
1417	maker-scaffold_13183|ref0010685-exonerate_est2genome-gene-0.0			-	-	-	-	-	nnn	nnn		-	-	-	-	-	nnn	nnn		-	-	-	-	-	nnn	nnn		-	-	-	-	-	nnn	nnn		1417	maker-scaffold_13183|ref0010685-exonerate_est2genome-gene-0.0			-	-	-1.31792	-	-	nnd	nnn		-	-
1418	maker-scaffold_13185|ref0010687-exonerate_est2genome-gene-0.0			-	-1.85912	-	-	-	ndn	nnn		-2.46755	-4.39991	-2.73035	-	-	ddd	dnn		-	-	-	-	-	nnn	nnn		-	-	-	-	-	nnn	nnn		1418	maker-scaffold_13185|ref0010687-exonerate_est2genome-gene-0.0			-	-	-2.95529	-	-	nnd	nnn		-	-
1419	maker-scaffold_13187|ref0010689-exonerate_est2genome-gene-0.0			-	-	-	-	-	nnn	nnn		-	-	-	-	-	nnn	nnn		-	-	-	-	-	nnn	nnn		-	1.44051	-	-	-	nun	nnn		1419	maker-scaffold_13187|ref0010689-exonerate_est2genome-gene-0.0			-	-	-	-	-	nnn	nnn		-	-
1420	maker-scaffold_13188|ref0010690-exonerate_est2genome-gene-0.1			-1.6817	-2.09045	-	-	1.59691	ddn	dnu		-	-	-	-	-	nnn	nnn		-	-	-	-	-	nnn	nnn		-	-1.29787	-	-1.51448	1.85671	ndn	ndu		1420	maker-scaffold_13188|ref0010690-exonerate_est2genome-gene-0.1			-	-	-	-	-	nnn	nnn		-	-
1421	maker-scaffold_13193|ref0041107-exonerate_est2genome-gene-0.1			-	-	-	-	-	nnn	nnn		-	-	-	-	-	nnn	nnn		-	-	-	-	-	nnn	nnn		-	-	-	-	-	nnn	nnn		1421	maker-scaffold_13193|ref0041107-exonerate_est2genome-gene-0.1			-	-	-	-	-	nnn	nnn		-	-
1422	maker-scaffold_132|ref0020072-exonerate_est2genome-gene-0.0			-	-	-	-	-	nnn	nnn		-	-	-	-	-	nnn	nnn		-1.29947	-1.25079	-1.46881	-	-	ddd	dnn		-	-	-2.11415	-	-	nnd	nnn		1422	maker-scaffold_132|ref0020072-exonerate_est2genome-gene-0.0			-	-	-	-	-	nnn	nnn		-	-
1423	maker-scaffold_132|ref0020072-exonerate_est2genome-gene-1.0			-	-	-	-	-	nnn	nnn		-	-	-	-	-	nnn	nnn		-	-	-	-	-	nnn	nnn		-	-	-	-	-	nnn	nnn		1423	maker-scaffold_132|ref0020072-exonerate_est2genome-gene-1.0			-	-	-1.28239	-	-	nnd	nnn		-	-
1424	maker-scaffold_1320|ref0023228-exonerate_est2genome-gene-0.0			-	-	-	-	-	nnn	nnn		-	-	1.33605	-	-	nnu	nnn		-	-	-	-	-	nnn	nnn		-	-	-	-	-	nnn	nnn		1424	maker-scaffold_1320|ref0023228-exonerate_est2genome-gene-0.0			-	-	-	-	-	nnn	nnn		-	-
1425	maker-scaffold_13202|ref0000771-exonerate_est2genome-gene-0.0			-	-	-	-	-	nnn	nnn		-	-	-	-	-	nnn	nnn		-	-	-	-	-	nnn	nnn		-	-	-	-	-	nnn	nnn		1425	maker-scaffold_13202|ref0000771-exonerate_est2genome-gene-0.0			1.6674	1.31537	2.85284	-	1.53747	uuu	unu		-	2.31231
1426	maker-scaffold_13203|ref0000770-exonerate_est2genome-gene-0.0			-	-4.8457	-	-	-	ndn	nnn		-	-	-	-	-	nnn	nnn		-	-	-	-	-	nnn	nnn		-	-	-	-	-	nnn	nnn		1426	maker-scaffold_13203|ref0000770-exonerate_est2genome-gene-0.0			-	-	-	-	-	nnn	nnn		-	-
1427	maker-scaffold_13204|ref0000777-exonerate_est2genome-gene-0.0			-	-	-	-	-	nnn	nnn		-	-	-	-	-	nnn	nnn		-	-	-	-	-	nnn	nnn		-	-	-	-	-	nnn	nnn		1427	maker-scaffold_13204|ref0000777-exonerate_est2genome-gene-0.0			-	-	-	-	-	nnn	nnn		-	-
1428	maker-scaffold_13206|ref0000775-exonerate_est2genome-gene-0.1			-	-	1.98131	-	-	nnu	nnn		-	3.13438	2.91305	-	-	nuu	nnn		-	-	-	-	-	nnn	nnn		-	1.85134	-	-	-	nun	nnn		1428	maker-scaffold_13206|ref0000775-exonerate_est2genome-gene-0.1	95		-	1.90265	2.60766	-	-	nuu	nnn		-	1.48812
1429	maker-scaffold_13207|ref0000774-exonerate_est2genome-gene-0.0			-	-	-	-	-	nnn	nnn		-	-	-	-	-	nnn	nnn		-	-	-	-	-	nnn	nnn		-	-	-	-	-	nnn	nnn		1429	maker-scaffold_13207|ref0000774-exonerate_est2genome-gene-0.0			-	-	-	-	-	nnn	nnn		-	-1.53784
1430	maker-scaffold_13207|ref0000774-exonerate_est2genome-gene-0.1			-1.84542	-2.82033	-3.48959	-	-	ddd	dnn		-	-	-	-	-	nnn	nnn		-	-	-	-	-	nnn	nnn		-	-	-	-	-	nnn	nnn		1430	maker-scaffold_13207|ref0000774-exonerate_est2genome-gene-0.1			-	-	-	-	-	nnn	nnn		-	-
1431	maker-scaffold_13221|ref0036862-exonerate_est2genome-gene-0.0			-	-	-	-	-	nnn	nnn		-	-	-	-	-	nnn	nnn		1.23894	-	1.26617	-	-	unu	unn		-	-	-	-	-	nnn	nnn		1431	maker-scaffold_13221|ref0036862-exonerate_est2genome-gene-0.0			-	-	-	-	-	nnn	nnn		-	-
1432	maker-scaffold_13227|ref0036868-exonerate_est2genome-gene-0.0			-	-	-	-	-2.54306	nnn	nnd		-	-	-	-	-	nnn	nnn		-	-	-	-	-	nnn	nnn		-	-	-	-	-	nnn	nnn		1432	maker-scaffold_13227|ref0036868-exonerate_est2genome-gene-0.0			-	-	-	-	-	nnn	nnn		-	-
1433	maker-scaffold_13227|ref0036868-exonerate_est2genome-gene-0.1			-	-	-	-	-	nnn	nnn		-	-	-	-	-	nnn	nnn		-	-	-	-	-	nnn	nnn		-	-	-	-	-	nnn	nnn		1433	maker-scaffold_13227|ref0036868-exonerate_est2genome-gene-0.1			-	-	-1.64042	-	-1.31598	nnd	nnd		-	-
1434	maker-scaffold_1323|ref0023227-exonerate_est2genome-gene-0.1			-	-1.34207	-2.29699	-	-	ndd	nnn		-	-	-	-	-	nnn	nnn		-1.60645	-	-	-	-	dnn	dnn		-1.83362	-	-1.68081	1.4579	-1.30509	dnd	dud		1434	maker-scaffold_1323|ref0023227-exonerate_est2genome-gene-0.1			-	-	1.30856	-	1.30597	nnu	nnu		-	-
1435	maker-scaffold_1323|ref0023227-exonerate_est2genome-gene-0.2			-	-	-	-	-1.26096	nnn	nnd		-	-	-	-	-	nnn	nnn		-	-	-	-	-	nnn	nnn		-	-	-1.68656	-	-1.83045	nnd	nnd		1435	maker-scaffold_1323|ref0023227-exonerate_est2genome-gene-0.2			-	-	-	-	-	nnn	nnn		-	-
1436	maker-scaffold_13231|ref0006258-exonerate_est2genome-gene-0.0			-	-	-3.14353	-	-2.02078	nnd	nnd		-	-	-	-	-	nnn	nnn		-2.64646	-2.68661	-4.06232	-	-	ddd	dnn		-	-1.32291	-3.13166	-	-1.80874	ndd	nnd		1436	maker-scaffold_13231|ref0006258-exonerate_est2genome-gene-0.0			-	-	-	-	-	nnn	nnn		-	-
1437	maker-scaffold_13233|ref0006256-exonerate_est2genome-gene-0.0			-	-	-	-	-	nnn	nnn		-	-	-	-	-	nnn	nnn		-	-	-	-	-	nnn	nnn		-	-	-	-	-	nnn	nnn		1437	maker-scaffold_13233|ref0006256-exonerate_est2genome-gene-0.0	96		-	-	1.72775	-	-	nnu	nnn		-	-
1438	maker-scaffold_13233|ref0006256-exonerate_est2genome-gene-0.1			-	-	-	-	-	nnn	nnn		-	-	-	-	1.21607	nnn	nnu		-	-	-	-	-	nnn	nnn		-	-	-1.23616	-	-	nnd	nnn		1438	maker-scaffold_13233|ref0006256-exonerate_est2genome-gene-0.1			-	-	-	-	-	nnn	nnn		-	-
1439	maker-scaffold_1324|ref0023232-exonerate_est2genome-gene-0.0			-	-	-	-	-	nnn	nnn		-	-	-	-	-	nnn	nnn		-	-	-	-	-	nnn	nnn		-	-	-	-	-	nnn	nnn		1439	maker-scaffold_1324|ref0023232-exonerate_est2genome-gene-0.0			-	-	-1.25072	-	-	nnd	nnn		-	-
1440	maker-scaffold_1324|ref0023232-exonerate_est2genome-gene-0.3			-	-	-	-	-	nnn	nnn		-	-	-	-	-	nnn	nnn		-	-	-	-	-	nnn	nnn		-	-	1.49182	-	-	nnu	nnn		1440	maker-scaffold_1324|ref0023232-exonerate_est2genome-gene-0.3			-	-	-	-	-	nnn	nnn		-	-
1441	maker-scaffold_1324|ref0023232-exonerate_est2genome-gene-0.4			-	-	-	-	-	nnn	nnn		-	-	-	-	-	nnn	nnn		-	-	-	-	-	nnn	nnn		-	-	-	-	3.29186	nnn	nnu		1441	maker-scaffold_1324|ref0023232-exonerate_est2genome-gene-0.4			-	-	-	-	-	nnn	nnn		-	-
1442	maker-scaffold_13240|ref0024389-exonerate_est2genome-gene-0.0			-	-	-	-	-	nnn	nnn		-	-	-	-	-	nnn	nnn		-	-	-	-	-	nnn	nnn		-	-	-	-	-	nnn	nnn		1442	maker-scaffold_13240|ref0024389-exonerate_est2genome-gene-0.0			-	-	-	-	-	nnn	nnn		-	-
1443	maker-scaffold_13245|ref0024384-exonerate_est2genome-gene-0.0			-	-	-	-	-	nnn	nnn		-	-	-	-	-	nnn	nnn		-	-	-	-	-	nnn	nnn		-	-	-	-	-	nnn	nnn		1443	maker-scaffold_13245|ref0024384-exonerate_est2genome-gene-0.0			-	-	1.71155	-	-	nnu	nnn		-	-
1444	maker-scaffold_13245|ref0024384-exonerate_est2genome-gene-0.1			-	-	-	-	-	nnn	nnn		-	-	-	-	-	nnn	nnn		-	-	-	-	-	nnn	nnn		-	-	-	-	-	nnn	nnn		1444	maker-scaffold_13245|ref0024384-exonerate_est2genome-gene-0.1			-	-	-1.82095	-	-	nnd	nnn		-	-
1445	maker-scaffold_13246|ref0024383-exonerate_est2genome-gene-0.1			-	-	-	-	-	nnn	nnn		-	-	-	-	-	nnn	nnn		-	-	-	-	-	nnn	nnn		-	-	-	-	-	nnn	nnn		1445	maker-scaffold_13246|ref0024383-exonerate_est2genome-gene-0.1			3.71222	-	1.96889	-	-	unu	unn		-	-
1446	maker-scaffold_13246|ref0024383-exonerate_est2genome-gene-0.2			-	-	-	-	-	nnn	nnn		-	-	-	-	-	nnn	nnn		-	-	-1.29643	-	-	nnd	nnn		-	-	-1.56627	-	-	nnd	nnn		1446	maker-scaffold_13246|ref0024383-exonerate_est2genome-gene-0.2			-	-	-	-	-	nnn	nnn		-	-
1447	maker-scaffold_13248|ref0024381-exonerate_est2genome-gene-0.0			-	-	-	-	-	nnn	nnn		-	-	-	-	-	nnn	nnn		-	-	-	-	-	nnn	nnn		-	-	-	-	-	nnn	nnn		1447	maker-scaffold_13248|ref0024381-exonerate_est2genome-gene-0.0			-	-	1.53011	-	-	nnu	nnn		-	-
1448	maker-scaffold_1325|ref0023233-exonerate_est2genome-gene-0.0			-	-	-	-	-	nnn	nnn		-	-	3.25019	-	-	nnu	nnn		-	-	-	-	-	nnn	nnn		-	-	-	-	-	nnn	nnn		1448	maker-scaffold_1325|ref0023233-exonerate_est2genome-gene-0.0			-	-	-	-	-	nnn	nnn		-	-
1449	maker-scaffold_13255|ref0042100-exonerate_est2genome-gene-0.0			-	-	-	-	-	nnn	nnn		-	-	-	-	-	nnn	nnn		-	-	-	-	-	nnn	nnn		-	-	-	-	-	nnn	nnn		1449	maker-scaffold_13255|ref0042100-exonerate_est2genome-gene-0.0			-	-	-	-	-	nnn	nnn		-	-
1450	maker-scaffold_13257|ref0042102-exonerate_est2genome-gene-0.0			-	-	-	-	-	nnn	nnn		-	-	-	-	-	nnn	nnn		-	-	-	-	-	nnn	nnn		-	-	-	-	-	nnn	nnn		1450	maker-scaffold_13257|ref0042102-exonerate_est2genome-gene-0.0			-	-	1.82969	-	-	nnu	nnn		-	-
1451	maker-scaffold_13258|ref0042103-exonerate_est2genome-gene-0.1			-	-	4.39292	-	4.52808	nnu	nnu		-	3.63068	5.51738	-	-	nuu	nnn		-	4.711	6.34827	-	-	nuu	nnn		-	-	-	-	-	nnn	nnn		1451	maker-scaffold_13258|ref0042103-exonerate_est2genome-gene-0.1			-	-	5.13366	-	4.80082	nnu	nnu		-	-
1452	maker-scaffold_13263|ref0011666-exonerate_est2genome-gene-0.0			-	-	-	-	-	nnn	nnn		-	-	-	-	-	nnn	nnn		-	-	-	-	-	nnn	nnn		-	-	-	-	-	nnn	nnn		1452	maker-scaffold_13263|ref0011666-exonerate_est2genome-gene-0.0	97		-	-	-2.34035	-	-1.47583	nnd	nnd		-	-
1453	maker-scaffold_13264|ref0011661-exonerate_est2genome-gene-0.0			-	-	-	-	-	nnn	nnn		-	-	-	-	-	nnn	nnn		-	-	-	-	-	nnn	nnn		-	-	-	-	-	nnn	nnn		1453	maker-scaffold_13264|ref0011661-exonerate_est2genome-gene-0.0			-	-	-	-	-	nnn	nnn		-	-
1454	maker-scaffold_13269|ref0011668-exonerate_est2genome-gene-0.0			-	-	-	-	-	nnn	nnn		-	-	-	-	-	nnn	nnn		-	-	-	-	-	nnn	nnn		-	-	-	1.39582	-	nnn	nun		1454	maker-scaffold_13269|ref0011668-exonerate_est2genome-gene-0.0			-	-	-	-	-	nnn	nnn		-	-
1455	maker-scaffold_13279|ref0029662-exonerate_est2genome-gene-0.0			-	-	1.3645	-	1.68212	nnu	nnu		-	-	-	-	-	nnn	nnn		-	-	-	-	-	nnn	nnn		-	-	-	-	-	nnn	nnn		1455	maker-scaffold_13279|ref0029662-exonerate_est2genome-gene-0.0			-	-	-	-	-	nnn	nnn		-	-
1456	maker-scaffold_13279|ref0029662-exonerate_est2genome-gene-0.1	88		-	-	-	-	4.11278	nnn	nnu		-	-	-2.01767	-	-2.5378	nnd	nnd		1.34663	-	-	-	-	unn	unn		1.53462	-	2.26793	-1.32542	2.05873	unu	udu		1456	maker-scaffold_13279|ref0029662-exonerate_est2genome-gene-0.1			-	-	-	-	-	nnn	nnn		-	-
1457	maker-scaffold_13283|ref0047555-exonerate_est2genome-gene-0.0			-	-3.26542	-	-	2.10915	ndn	nnu		-1.41704	-2.21021	-	-	-	ddn	dnn		-	-	-	-	-	nnn	nnn		-	-	-	-	-	nnn	nnn		1457	maker-scaffold_13283|ref0047555-exonerate_est2genome-gene-0.0			-	-	-	-	-	nnn	nnn		-	-
1458	maker-scaffold_13284|ref0047562-exonerate_est2genome-gene-0.0			-	-	-	-	-	nnn	nnn		-	-	5.32327	-	2.86297	nnu	nnu		-	-	-	-	-	nnn	nnn		-	-	-	-	-	nnn	nnn		1458	maker-scaffold_13284|ref0047562-exonerate_est2genome-gene-0.0			7.34568	-	-	-7.14529	-	unn	udn		-	-
1459	maker-scaffold_13286|ref0047560-exonerate_est2genome-gene-0.0			-	-	-	-	-	nnn	nnn		-	-	-	-	-	nnn	nnn		-	-	-	-	-	nnn	nnn		-	-	-	-	-	nnn	nnn		1459	maker-scaffold_13286|ref0047560-exonerate_est2genome-gene-0.0			-	-	-1.3996	-	-	nnd	nnn		-	-
1460	maker-scaffold_13286|ref0047560-exonerate_est2genome-gene-0.1			-	-	-	-	-	nnn	nnn		-	-	-	-	-	nnn	nnn		-	-	-	-	-	nnn	nnn		-	-	-	-	-	nnn	nnn		1460	maker-scaffold_13286|ref0047560-exonerate_est2genome-gene-0.1			-	-	-	-	-	nnn	nnn		-	-
1461	maker-scaffold_13288|ref0047553-exonerate_est2genome-gene-0.0			-	-	-	-	-	nnn	nnn		-	-	-	-	-	nnn	nnn		-	-	-	-	-	nnn	nnn		-	-	-	-	-	nnn	nnn		1461	maker-scaffold_13288|ref0047553-exonerate_est2genome-gene-0.0			-	-	-	-	-	nnn	nnn		-	-
1462	maker-scaffold_1329|ref0023235-exonerate_est2genome-gene-0.0			1.23043	1.75417	-	-	-	uun	unn		-	-	-	-	-	nnn	nnn		1.24716	1.26796	1.88513	-	-	uuu	unn		-	1.2941	-	1.2425	-	nun	nun		1462	maker-scaffold_1329|ref0023235-exonerate_est2genome-gene-0.0			-	-	1.30377	-	-	nnu	nnn		-	-
1463	maker-scaffold_13290|ref0017115-exonerate_est2genome-gene-0.1			-	-	-	-	-	nnn	nnn		-	-	-	-	-	nnn	nnn		-	-	-	-	-	nnn	nnn		-	-	-	-	-	nnn	nnn		1463	maker-scaffold_13290|ref0017115-exonerate_est2genome-gene-0.1			-	-	-1.45535	-	-	nnd	nnn		-	-
1464	maker-scaffold_13290|ref0017115-exonerate_est2genome-gene-0.2			-	-	-	-	-	nnn	nnn		-	-	-	-	-	nnn	nnn		-	-	-	-	-	nnn	nnn		-	-	-	-	-	nnn	nnn		1464	maker-scaffold_13290|ref0017115-exonerate_est2genome-gene-0.2			-	-	-1.37891	-	-	nnd	nnn		-	-
1465	maker-scaffold_13291|ref0017116-exonerate_est2genome-gene-0.0			-	-	-	-	-	nnn	nnn		-	-	1.26927	-	-	nnu	nnn		-	-	-	-	-	nnn	nnn		-2.15798	-1.52498	-	-	-	ddn	dnn		1465	maker-scaffold_13291|ref0017116-exonerate_est2genome-gene-0.0			-	-	-	-	-	nnn	nnn		-	-
1466	maker-scaffold_13291|ref0017116-exonerate_est2genome-gene-0.1			-	-	-	-	-	nnn	nnn		-	-	-	-	-	nnn	nnn		-	-	-	-	-	nnn	nnn		-	-	-	-	-	nnn	nnn		1466	maker-scaffold_13291|ref0017116-exonerate_est2genome-gene-0.1			-	-	-1.2047	-	-	nnd	nnn		-	-
1467	maker-scaffold_13293|ref0017118-exonerate_est2genome-gene-0.0			-	-	-	-	-	nnn	nnn		-	-	-	-	-	nnn	nnn		-	-	-	-	-	nnn	nnn		-	-1.2017	-2.35633	-	-	ndd	nnn		1467	maker-scaffold_13293|ref0017118-exonerate_est2genome-gene-0.0	98		-	-	-3.14513	-	-2.44556	nnd	nnd		-	-
1468	maker-scaffold_13296|ref0017113-exonerate_est2genome-gene-0.1			-	-	-1.74851	-	-2.72667	nnd	nnd		-	-	-	-	-	nnn	nnn		-	-	-	-	-	nnn	nnn		-	-	-	-	-	nnn	nnn		1468	maker-scaffold_13296|ref0017113-exonerate_est2genome-gene-0.1			-	-	-	-	-	nnn	nnn		-	-
1469	maker-scaffold_13296|ref0017113-exonerate_est2genome-gene-0.2			-	-	-	-	-	nnn	nnn		-	-	1.24547	-	-	nnu	nnn		-	-	-	-	-	nnn	nnn		-	-	-	-	-1.5662	nnn	nnd		1469	maker-scaffold_13296|ref0017113-exonerate_est2genome-gene-0.2			-	-	-	-	-	nnn	nnn		-	-
1470	maker-scaffold_133|ref0020071-exonerate_est2genome-gene-0.2			-	-	-	-	-	nnn	nnn		-	-	-	-	-	nnn	nnn		-	-	-	-	-	nnn	nnn		-	-2.01828	-	-3.03031	2.80973	ndn	ndu		1470	maker-scaffold_133|ref0020071-exonerate_est2genome-gene-0.2			-	-	-	-	-	nnn	nnn		-	-
1471	maker-scaffold_133|ref0020071-exonerate_est2genome-gene-1.0			-	-	-	-	-	nnn	nnn		-	-	-	-	-	nnn	nnn		-	-	-	-	-	nnn	nnn		-	-	-	-	-	nnn	nnn		1471	maker-scaffold_133|ref0020071-exonerate_est2genome-gene-1.0			-	-	-	-	-	nnn	nnn		-	-
1472	maker-scaffold_133|ref0020071-exonerate_est2genome-gene-1.2			-	-	-	-	-	nnn	nnn		-	-	-	-	-	nnn	nnn		-	-	-	-	-	nnn	nnn		-	-	-	-	-	nnn	nnn		1472	maker-scaffold_133|ref0020071-exonerate_est2genome-gene-1.2			-	-	-	-	-	nnn	nnn		-	-
1473	maker-scaffold_13308|ref0034440-exonerate_est2genome-gene-0.0			-	-	-	-	-	nnn	nnn		-	-	-	-	-	nnn	nnn		-	-	-	-	-	nnn	nnn		-	-	-	-	-	nnn	nnn		1473	maker-scaffold_13308|ref0034440-exonerate_est2genome-gene-0.0			-	-	2.68698	-	1.84946	nnu	nnu		-	-
1474	maker-scaffold_1331|ref0041024-exonerate_est2genome-gene-0.1			-	-	-	-	1.45839	nnn	nnu		-	-	-	-	-	nnn	nnn		-	-	-	-	-	nnn	nnn		-	-	-	-	-	nnn	nnn		1474	maker-scaffold_1331|ref0041024-exonerate_est2genome-gene-0.1			-	-	-	-	-	nnn	nnn		-	-
1475	maker-scaffold_1331|ref0041024-exonerate_est2genome-gene-0.2			-	-	-	-	-	nnn	nnn		-	-	-	-	-	nnn	nnn		-	-	-	-	-	nnn	nnn		-	-	1.46596	-	-	nnu	nnn		1475	maker-scaffold_1331|ref0041024-exonerate_est2genome-gene-0.2			-	-	-	-	-	nnn	nnn		-	-
1476	maker-scaffold_1331|ref0041024-exonerate_est2genome-gene-0.3			-	-	-	-	-	nnn	nnn		-	-	-	-	-	nnn	nnn		-	-	-	-	-	nnn	nnn		-	-	-	-	-	nnn	nnn		1476	maker-scaffold_1331|ref0041024-exonerate_est2genome-gene-0.3	99		-	-	-2.73379	-	-	nnd	nnn		-	-1.66942
1477	maker-scaffold_13313|ref0016504-exonerate_est2genome-gene-0.0			-	-	-	-	-	nnn	nnn		-	-	-	-	-	nnn	nnn		-	-	1.71612	-	-	nnu	nnn		-	-	-	-	-	nnn	nnn		1477	maker-scaffold_13313|ref0016504-exonerate_est2genome-gene-0.0			-	-	-	-	-	nnn	nnn		-	-
1478	maker-scaffold_13316|ref0016509-exonerate_est2genome-gene-0.0			-	-	-	-	-	nnn	nnn		-	4.14179	4.92958	-	-	nuu	nnn		-	-	-	-	-	nnn	nnn		-1.37214	-	-2.32261	-	-	dnd	dnn		1478	maker-scaffold_13316|ref0016509-exonerate_est2genome-gene-0.0			-	-	-	-	-	nnn	nnn		-	-
1479	maker-scaffold_13317|ref0016508-exonerate_est2genome-gene-0.0			-	-	-	-	-	nnn	nnn		-	-	-	-	-	nnn	nnn		-4.67786	-5.49908	-6.29149	-	-	ddd	dnn		-	-	-3.3192	-	-3.34922	nnd	nnd		1479	maker-scaffold_13317|ref0016508-exonerate_est2genome-gene-0.0			-	-	-	-	-	nnn	nnn		-	-
1480	maker-scaffold_13317|ref0016508-exonerate_est2genome-gene-0.1			-	-	-1.3641	-	-	nnd	nnn		-	-	-	-	-	nnn	nnn		-	-	-	-	-	nnn	nnn		-	-	-1.62233	-	-	nnd	nnn		1480	maker-scaffold_13317|ref0016508-exonerate_est2genome-gene-0.1			-	-	-	-	-	nnn	nnn		-	-
1481	maker-scaffold_13319|ref0016499-exonerate_est2genome-gene-0.1			-	-	-	-	-	nnn	nnn		-	-	-	-	-	nnn	nnn		1.91359	1.30034	-	-	-	uun	unn		-	-	-	-	-	nnn	nnn		1481	maker-scaffold_13319|ref0016499-exonerate_est2genome-gene-0.1			3.22616	-	-	-4.74956	-	unn	udn		-	-
1482	maker-scaffold_13322|ref0046923-exonerate_est2genome-gene-0.0			-	-	-	-	1.47826	nnn	nnu		-	-	-	-	-	nnn	nnn		-	-	-	-	-	nnn	nnn		-	-	-	-	-	nnn	nnn		1482	maker-scaffold_13322|ref0046923-exonerate_est2genome-gene-0.0			-	-	-	-	-	nnn	nnn		-	-
1483	maker-scaffold_13325|ref0046918-exonerate_est2genome-gene-0.0			-	-	2.16248	-	3.42259	nnu	nnu		-	-	4.18848	-	-	nnu	nnn		-	-	-	-	-	nnn	nnn		-	-	-	-	-	nnn	nnn		1483	maker-scaffold_13325|ref0046918-exonerate_est2genome-gene-0.0			-	-	-	-	-	nnn	nnn		-	-
1484	maker-scaffold_13325|ref0046918-exonerate_est2genome-gene-0.1			-	-	-	-	-	nnn	nnn		-	-	-	-	-	nnn	nnn		-	-	-	-	-	nnn	nnn		-	-	-	-	-	nnn	nnn		1484	maker-scaffold_13325|ref0046918-exonerate_est2genome-gene-0.1			-	-	-1.98695	-	-1.87557	nnd	nnd		-	-
1485	maker-scaffold_13329|ref0046926-exonerate_est2genome-gene-0.0			-	-	-	-	-	nnn	nnn		-	-	-	-	-	nnn	nnn		-	-	-	-	-	nnn	nnn		-	-	-	-	-	nnn	nnn		1485	maker-scaffold_13329|ref0046926-exonerate_est2genome-gene-0.0			-	-	-1.48358	-	-	nnd	nnn		-	-
1486	maker-scaffold_13336|ref0029017-exonerate_est2genome-gene-0.0			-	-	-	-	-	nnn	nnn		-	-	-	-	-	nnn	nnn		-	-	-	-	-	nnn	nnn		-	-	-	-	-	nnn	nnn		1486	maker-scaffold_13336|ref0029017-exonerate_est2genome-gene-0.0			-	-	2.4813	-	1.33968	nnu	nnu		-	-
1487	maker-scaffold_1334|ref0041029-exonerate_est2genome-gene-0.0			-	-	-	-	-	nnn	nnn		-	-	-	-	-	nnn	nnn		-	-	-	-	-	nnn	nnn		-	-	-	-	-	nnn	nnn		1487	maker-scaffold_1334|ref0041029-exonerate_est2genome-gene-0.0			-	-	1.34291	-	-	nnu	nnn		-	-
1488	maker-scaffold_13340|ref0009379-exonerate_est2genome-gene-0.0			-	-	-	-	-	nnn	nnn		-	1.4387	1.95697	-	-	nuu	nnn		-	-	-	-	-	nnn	nnn		-	-	-	-	1.37553	nnn	nnu		1488	maker-scaffold_13340|ref0009379-exonerate_est2genome-gene-0.0			-	-	-	-	-	nnn	nnn		-	-
1489	maker-scaffold_13342|ref0009377-exonerate_est2genome-gene-0.0	89		-	-	2.0488	-	2.74092	nnu	nnu		-	2.16426	2.36516	-	-	nuu	nnn		1.66283	1.48271	1.30258	-	-	uuu	unn		-	-	2.18538	-	2.09615	nnu	nnu		1489	maker-scaffold_13342|ref0009377-exonerate_est2genome-gene-0.0			-	-	-	-	-	nnn	nnn		-	-
1490	maker-scaffold_13343|ref0009378-exonerate_est2genome-gene-0.0			-	-	-	-	-	nnn	nnn		-	-	-	-	-	nnn	nnn		-	-	-	-	-	nnn	nnn		-	-	-	-	-	nnn	nnn		1490	maker-scaffold_13343|ref0009378-exonerate_est2genome-gene-0.0			-	-	-	-	-	nnn	nnn		-	-
1491	maker-scaffold_13349|ref0009383-exonerate_est2genome-gene-0.0			-	-	-	-	-	nnn	nnn		-	-	-	-	-	nnn	nnn		-	-	-	-	-	nnn	nnn		-	-	1.32058	-	-	nnu	nnn		1491	maker-scaffold_13349|ref0009383-exonerate_est2genome-gene-0.0			-	-	-	-	-	nnn	nnn		-	-
1492	maker-scaffold_1335|ref0041028-exonerate_est2genome-gene-0.0			-	-	-	-	-	nnn	nnn		-	-	2.81749	-	-	nnu	nnn		-	-	-	-	-	nnn	nnn		-	-	-	-	-	nnn	nnn		1492	maker-scaffold_1335|ref0041028-exonerate_est2genome-gene-0.0			-	-	-	-	-	nnn	nnn		-	-
1493	maker-scaffold_1335|ref0041028-exonerate_est2genome-gene-0.2			-	-	-	-	-	nnn	nnn		-	-	3.2317	-	-	nnu	nnn		-	-	-	-	-	nnn	nnn		-	-	-	-	-	nnn	nnn		1493	maker-scaffold_1335|ref0041028-exonerate_est2genome-gene-0.2			-	-	-	-	-	nnn	nnn		-	-
1494	maker-scaffold_1335|ref0041028-exonerate_est2genome-gene-0.3			-	-	-	-	-	nnn	nnn		-	-	2.8658	-	-	nnu	nnn		-	-	-	-	-	nnn	nnn		-	-	-	-	-	nnn	nnn		1494	maker-scaffold_1335|ref0041028-exonerate_est2genome-gene-0.3			-	1.90902	2.06802	-	-	nuu	nnn		-	1.44754
1495	maker-scaffold_1335|ref0041028-exonerate_est2genome-gene-0.4			-	-	-	-	-	nnn	nnn		-	-	-	-	-	nnn	nnn		-	-	-	-	-	nnn	nnn		-	-	-	-	-	nnn	nnn		1495	maker-scaffold_1335|ref0041028-exonerate_est2genome-gene-0.4			7.69422	6.53438	11.5059	-	4.97157	uuu	unu		-	-
1496	maker-scaffold_13351|ref0039796-exonerate_est2genome-gene-0.0			-	-	1.69218	-	1.74988	nnu	nnu		-	-	-	-	-	nnn	nnn		1.96305	-	1.44093	-	-	unu	unn		1.4519	-	2.26576	-	1.67242	unu	unu		1496	maker-scaffold_13351|ref0039796-exonerate_est2genome-gene-0.0			-	-	1.25947	-	-	nnu	nnn		-	-
1497	maker-scaffold_13352|ref0039799-exonerate_est2genome-gene-0.1			-	-1.3203	-	-	-	ndn	nnn		-	-	-1.20932	-	-	nnd	nnn		-	-	-	-	-	nnn	nnn		-	-	-	-	-	nnn	nnn		1497	maker-scaffold_13352|ref0039799-exonerate_est2genome-gene-0.1			-	-	-	-	-	nnn	nnn		-	-
1498	maker-scaffold_13352|ref0039799-exonerate_est2genome-gene-0.2			-	-	-	-	-	nnn	nnn		-	-	-	-	-	nnn	nnn		-	-	-	-	-	nnn	nnn		-	-	1.32616	-	-	nnu	nnn		1498	maker-scaffold_13352|ref0039799-exonerate_est2genome-gene-0.2			-	-	1.25118	-	-	nnu	nnn		-	-
1499	maker-scaffold_13357|ref0039794-exonerate_est2genome-gene-0.0			-	-2.66282	-8.10407	-	-5.44125	ndd	nnd		-	-	-	-	-	nnn	nnn		-	-	-	-	-	nnn	nnn		-	-	-	-	-	nnn	nnn		1499	maker-scaffold_13357|ref0039794-exonerate_est2genome-gene-0.0			-	-	-3.11258	-	-	nnd	nnn		-	-
1500	maker-scaffold_13359|ref0039800-exonerate_est2genome-gene-0.1			-	-	-	-	-	nnn	nnn		-	-1.24732	-	-	-	ndn	nnn		-	-	-	-	-	nnn	nnn		-	-	-	-	-	nnn	nnn		1500	maker-scaffold_13359|ref0039800-exonerate_est2genome-gene-0.1			-	-	-	-	1.27657	nnn	nnu		-	-
1501	maker-scaffold_1336|ref0041031-exonerate_est2genome-gene-0.0			-	-	1.53381	-	2.44304	nnu	nnu		-	-	3.36646	-	-	nnu	nnn		-	-	-	-	-	nnn	nnn		-	-	3.02858	-	-	nnu	nnn		1501	maker-scaffold_1336|ref0041031-exonerate_est2genome-gene-0.0			-	-	-1.89616	-	-	nnd	nnn		-	-
1502	maker-scaffold_13360|ref0021939-exonerate_est2genome-gene-0.0			-	-	-	-	1.44507	nnn	nnu		-	-	-	-	-	nnn	nnn		-	-	-	-	-	nnn	nnn		2.57284	-	3.60803	-	1.9132	unu	unu		1502	maker-scaffold_13360|ref0021939-exonerate_est2genome-gene-0.0			-	-	1.68781	-	-	nnu	nnn		-	-
1503	maker-scaffold_13363|ref0021942-exonerate_est2genome-gene-0.0			-	-	-	-	-	nnn	nnn		-	-1.66706	-1.43453	-	-	ndd	nnn		-1.99851	-1.89426	-1.83779	-	-	ddd	dnn		-	-	-1.45255	-	-	nnd	nnn		1503	maker-scaffold_13363|ref0021942-exonerate_est2genome-gene-0.0			-	-1.75882	-2.17034	-	-	ndd	nnn		-	-
1504	maker-scaffold_13366|ref0021945-exonerate_est2genome-gene-0.0			-1.70458	-1.47403	-	-	2.64407	ddn	dnu		-	-	-1.95852	-	-	nnd	nnn		-	-	-	-	-	nnn	nnn		1.38773	-	1.72391	-1.50223	1.83841	unu	udu		1504	maker-scaffold_13366|ref0021945-exonerate_est2genome-gene-0.0			-	-	-	-	-	nnn	nnn		-	-1.3929
1505	maker-scaffold_13370|ref0003970-exonerate_est2genome-gene-0.0			-	-	-1.3483	-	-	nnd	nnn		-	-	-	-	-	nnn	nnn		-1.89513	-2.49506	-2.5473	-	-	ddd	dnn		1.24084	-	-	-	-	unn	unn		1505	maker-scaffold_13370|ref0003970-exonerate_est2genome-gene-0.0			-	-	-1.72487	-	-1.25743	nnd	nnd		-	-
1506	maker-scaffold_13371|ref0003969-exonerate_est2genome-gene-0.0			-	-	-1.52434	-	-1.97091	nnd	nnd		-	-	-	-	-	nnn	nnn		-	-	-	-	-	nnn	nnn		-	-	-	-	-	nnn	nnn		1506	maker-scaffold_13371|ref0003969-exonerate_est2genome-gene-0.0			-	-	2.28556	-	-	nnu	nnn		-	-
1507	maker-scaffold_13375|ref0003965-exonerate_est2genome-gene-0.0			-	-	-	-	-	nnn	nnn		-	-	-	-	-	nnn	nnn		-	-	-	-	-	nnn	nnn		-	-	-	-	-	nnn	nnn		1507	maker-scaffold_13375|ref0003965-exonerate_est2genome-gene-0.0	100		-	-	-2.84139	-	-1.98189	nnd	nnd		-	-
1508	maker-scaffold_13377|ref0003963-exonerate_est2genome-gene-0.0			-	-	-1.3129	-	-1.76082	nnd	nnd		-	-	1.65534	-	-	nnu	nnn		-	-	-	-	-	nnn	nnn		-	-	-1.51644	-	-1.61283	nnd	nnd		1508	maker-scaffold_13377|ref0003963-exonerate_est2genome-gene-0.0			-	-	-	-	-	nnn	nnn		-	-
1509	maker-scaffold_13389|ref0032665-exonerate_est2genome-gene-0.1			-	-1.89118	-2.29712	-	-	ndd	nnn		-	-	-	-	-	nnn	nnn		-	-	-	-	-	nnn	nnn		-1.84561	-1.40465	-1.85942	-	-	ddd	dnn		1509	maker-scaffold_13389|ref0032665-exonerate_est2genome-gene-0.1			-	-	-	-	-	nnn	nnn		-	-
1510	maker-scaffold_1339|ref0041032-exonerate_est2genome-gene-0.0			-	-	-	-	1.70732	nnn	nnu		-	-	-	-	-	nnn	nnn		-	-	-	-	-	nnn	nnn		-	-	-	-	-	nnn	nnn		1510	maker-scaffold_1339|ref0041032-exonerate_est2genome-gene-0.0			-	-	-	-	-	nnn	nnn		-	-
1511	maker-scaffold_1339|ref0041032-exonerate_est2genome-gene-0.1			-	-	-	-	1.34344	nnn	nnu		-	-	-	-	-	nnn	nnn		-	-	-	-	-	nnn	nnn		-	-	-	-	-	nnn	nnn		1511	maker-scaffold_1339|ref0041032-exonerate_est2genome-gene-0.1			-	-	-	-	1.22678	nnn	nnu		-	-
1512	maker-scaffold_1339|ref0041032-exonerate_est2genome-gene-0.3			-	-	-	-	-	nnn	nnn		-	-	-	-	-	nnn	nnn		-	-	-	-	-	nnn	nnn		-	-	-	-	-	nnn	nnn		1512	maker-scaffold_1339|ref0041032-exonerate_est2genome-gene-0.3			-	-	-	-	-	nnn	nnn		-	-
1513	maker-scaffold_1339|ref0041032-exonerate_est2genome-gene-0.4			-	-	-	-	-	nnn	nnn		-	-	-	-	-	nnn	nnn		-	-	-	-	-	nnn	nnn		-	-	-	-	-	nnn	nnn		1513	maker-scaffold_1339|ref0041032-exonerate_est2genome-gene-0.4	101		-	-	-1.76348	-	-1.43719	nnd	nnd		-	-
1514	maker-scaffold_1339|ref0041032-exonerate_est2genome-gene-0.5			-	-	-	-	-	nnn	nnn		-	1.61656	2.71404	-	-	nuu	nnn		-	1.50188	1.53141	-	-	nuu	nnn		-	-	3.04223	-	2.13433	nnu	nnu		1514	maker-scaffold_1339|ref0041032-exonerate_est2genome-gene-0.5			-	-	-	-	-	nnn	nnn		-	-
1515	maker-scaffold_13398|ref0014745-exonerate_est2genome-gene-0.0	90		-	-	-1.28328	-	-	nnd	nnn		-	-	-2.12669	-	-	nnd	nnn		-1.48081	-	-3.05074	-	-2.12403	dnd	dnd		-	-	-2.38664	-1.39337	-	nnd	ndn		1515	maker-scaffold_13398|ref0014745-exonerate_est2genome-gene-0.0			-	-	-	-	-	nnn	nnn		-	-
1516	maker-scaffold_134|ref0020078-exonerate_est2genome-gene-1.0			-	-	2.07991	-	2.32706	nnu	nnu		-	-	-	-	-	nnn	nnn		1.79122	-	-	-	-	unn	unn		-	-	3.32218	-	3.4141	nnu	nnu		1516	maker-scaffold_134|ref0020078-exonerate_est2genome-gene-1.0			-	-	-	-	-	nnn	nnn		-	-
1517	maker-scaffold_1340|ref0010616-exonerate_est2genome-gene-0.0			-	-	-	-	-	nnn	nnn		-	-	-	-	-	nnn	nnn		-	-	-	-	-	nnn	nnn		-	-	-	-	-	nnn	nnn		1517	maker-scaffold_1340|ref0010616-exonerate_est2genome-gene-0.0			-	-	-	-	-	nnn	nnn		-	-
1518	maker-scaffold_1340|ref0010616-exonerate_est2genome-gene-0.2			-	-	-	-	-	nnn	nnn		-	-	-	-	-	nnn	nnn		-	-	-1.57651	-	-	nnd	nnn		-	-	-2.59396	-	-1.71175	nnd	nnd		1518	maker-scaffold_1340|ref0010616-exonerate_est2genome-gene-0.2			-	-	-	-	-	nnn	nnn		-	-
1519	maker-scaffold_13400|ref0019582-exonerate_est2genome-gene-0.0			-	-	1.76496	-	-	nnu	nnn		-	-	-	-	-	nnn	nnn		-	-	-	-	-	nnn	nnn		-	-	-	-	-	nnn	nnn		1519	maker-scaffold_13400|ref0019582-exonerate_est2genome-gene-0.0			-	-	-	-	-	nnn	nnn		-	-
1520	maker-scaffold_13401|ref0019581-exonerate_est2genome-gene-0.0			-	-	-	-	-	nnn	nnn		-	-	-	-	-	nnn	nnn		1.50101	-	-	-	-	unn	unn		-	-	-	-	-	nnn	nnn		1520	maker-scaffold_13401|ref0019581-exonerate_est2genome-gene-0.0			-	-	-	-	1.60716	nnn	nnu		-	-
1521	maker-scaffold_13401|ref0019581-exonerate_est2genome-gene-0.1			-	-	-	-	-	nnn	nnn		-	-	-	-	-	nnn	nnn		1.95453	-	-	-	-	unn	unn		-	-	-	-1.60432	-	nnn	ndn		1521	maker-scaffold_13401|ref0019581-exonerate_est2genome-gene-0.1			-	-	-	-	1.36409	nnn	nnu		-	-
1522	maker-scaffold_13408|ref0019587-exonerate_est2genome-gene-0.0			-	-	-	-	-	nnn	nnn		-	-	-	-	-	nnn	nnn		-	-	-	-	-	nnn	nnn		-	-	-	-	-	nnn	nnn		1522	maker-scaffold_13408|ref0019587-exonerate_est2genome-gene-0.0			-	-	-	-	-	nnn	nnn		-	2.0344
1523	maker-scaffold_13408|ref0019587-exonerate_est2genome-gene-0.1			-	-	-	-	-	nnn	nnn		-	1.30085	1.94949	-	-	nuu	nnn		-	-	-	-	-	nnn	nnn		-	-	-	-	-	nnn	nnn		1523	maker-scaffold_13408|ref0019587-exonerate_est2genome-gene-0.1			-	-	-	-	-	nnn	nnn		-	-
1524	maker-scaffold_13409|ref0019586-exonerate_est2genome-gene-0.0			-	-	1.51367	-	1.2122	nnu	nnu		-	-	-	-	-	nnn	nnn		2.10042	1.42515	1.52538	-	-	uuu	unn		-	-	1.82565	-	-	nnu	nnn		1524	maker-scaffold_13409|ref0019586-exonerate_est2genome-gene-0.0			-	-	1.68691	-	-	nnu	nnn		-	-
1525	maker-scaffold_13409|ref0019586-exonerate_est2genome-gene-0.2			-	-	-	-	-	nnn	nnn		-	-	1.24077	-	-	nnu	nnn		-	-	-	-	-	nnn	nnn		-	-	-	1.36244	-	nnn	nun		1525	maker-scaffold_13409|ref0019586-exonerate_est2genome-gene-0.2			-	-	-	-	-	nnn	nnn		-	-
1526	maker-scaffold_13417|ref0037497-exonerate_est2genome-gene-0.1			-	-	-	-	-	nnn	nnn		-	-	-	-	-	nnn	nnn		-	-	-	-	-	nnn	nnn		-	1.26499	2.06384	-	-	nuu	nnn		1526	maker-scaffold_13417|ref0037497-exonerate_est2genome-gene-0.1			-	-	-	-	-	nnn	nnn		-	-
1527	maker-scaffold_13424|ref0032032-exonerate_est2genome-gene-0.0			-	-	-	-	-	nnn	nnn		-	-	2.53198	-	-	nnu	nnn		-	-	-	-	-	nnn	nnn		-	-	-	-	2.00938	nnn	nnu		1527	maker-scaffold_13424|ref0032032-exonerate_est2genome-gene-0.0			-	-	-	-	-	nnn	nnn		-	-
1528	maker-scaffold_13427|ref0032029-exonerate_est2genome-gene-0.0			-	-	-	-	-	nnn	nnn		-	1.29475	-	-	-	nun	nnn		-	-	-	-	-	nnn	nnn		-	3.27404	3.97641	-	-	nuu	nnn		1528	maker-scaffold_13427|ref0032029-exonerate_est2genome-gene-0.0			-	-	-	-	-	nnn	nnn		-	-
1529	maker-scaffold_13429|ref0032027-exonerate_est2genome-gene-0.0			-	-	1.39647	-	1.27243	nnu	nnu		-	-	-	-	-	nnn	nnn		1.2168	-	1.27845	-	-	unu	unn		-	-	1.67374	-	1.25789	nnu	nnu		1529	maker-scaffold_13429|ref0032027-exonerate_est2genome-gene-0.0			-	-	1.82992	-	1.29232	nnu	nnu		-	-
1530	maker-scaffold_13429|ref0032027-exonerate_est2genome-gene-0.1			-	-1.54091	-	-	-	ndn	nnn		-	-	-1.99607	-	-	nnd	nnn		-	-	-	-	-	nnn	nnn		-	-	-	-	-	nnn	nnn		1530	maker-scaffold_13429|ref0032027-exonerate_est2genome-gene-0.1			-	-	1.32843	-	-	nnu	nnn		-	-
1531	maker-scaffold_13429|ref0032027-exonerate_est2genome-gene-0.2			-	-	-	-	-	nnn	nnn		-	-	-	-	-	nnn	nnn		-	-	-	-	-	nnn	nnn		-	-	-	-	-	nnn	nnn		1531	maker-scaffold_13429|ref0032027-exonerate_est2genome-gene-0.2			-	-	1.65008	-	-	nnu	nnn		-	-
1532	maker-scaffold_13429|ref0032027-exonerate_est2genome-gene-0.3			-	-	-	-	-	nnn	nnn		-	-	-	-	-	nnn	nnn		-	-	-	-	-	nnn	nnn		-	-	-	-	-	nnn	nnn		1532	maker-scaffold_13429|ref0032027-exonerate_est2genome-gene-0.3			-	-	-3.23537	-	-2.53583	nnd	nnd		-	-
1533	maker-scaffold_1343|ref0010619-exonerate_est2genome-gene-0.0			-	-	1.73814	-	1.53696	nnu	nnu		-	-	-	-	-	nnn	nnn		-	-	-	-	-	nnn	nnn		-	-	-	-	1.25805	nnn	nnu		1533	maker-scaffold_1343|ref0010619-exonerate_est2genome-gene-0.0			-	-	-	-	-2.08648	nnn	nnd		-	-
1534	maker-scaffold_1343|ref0010619-exonerate_est2genome-gene-0.1			-	-	-	-	-	nnn	nnn		-	-	-	-	-	nnn	nnn		-	-	-	-	-	nnn	nnn		-	-	-	-	-	nnn	nnn		1534	maker-scaffold_1343|ref0010619-exonerate_est2genome-gene-0.1			-	-	-1.64418	-	-1.78606	nnd	nnd		-	-
1535	maker-scaffold_1343|ref0010619-exonerate_est2genome-gene-0.3			-	-	-	-	-	nnn	nnn		-	-	1.44298	-	-	nnu	nnn		-	-	-	-	-	nnn	nnn		-	-	-	-	-	nnn	nnn		1535	maker-scaffold_1343|ref0010619-exonerate_est2genome-gene-0.3			-	-	-	-	-	nnn	nnn		-	-
1536	maker-scaffold_13430|ref0001466-exonerate_est2genome-gene-0.0			-	-2.40164	-3.02276	-	-	ndd	nnn		-	-	-	-	-	nnn	nnn		-	-	-	-	-	nnn	nnn		-	-2.67666	-2.08359	-	-	ndd	nnn		1536	maker-scaffold_13430|ref0001466-exonerate_est2genome-gene-0.0			-	-2.71272	-2.58458	-	-	ndd	nnn		-	-2.37561
1537	maker-scaffold_13439|ref0001475-exonerate_est2genome-gene-0.0			-	-	-	-	1.2257	nnn	nnu		-	-	-	-	-	nnn	nnn		2.362	1.64987	1.99519	-	-	uuu	unn		1.58228	-	2.06415	-	1.5668	unu	unu		1537	maker-scaffold_13439|ref0001475-exonerate_est2genome-gene-0.0			-	1.22497	2.78892	-	1.56394	nuu	nnu		-	-
1538	maker-scaffold_1344|ref0010612-exonerate_est2genome-gene-0.1			-	-	-	-	-	nnn	nnn		-	-	-	-	-	nnn	nnn		-	-	-	-	-	nnn	nnn		-	-	-	-	-	nnn	nnn		1538	maker-scaffold_1344|ref0010612-exonerate_est2genome-gene-0.1			-	-	-	-	-	nnn	nnn		-	-
1539	maker-scaffold_13442|ref0044541-exonerate_est2genome-gene-0.0			-	-	-	-	-	nnn	nnn		-	-	-	-	-	nnn	nnn		-	-	-	-	-	nnn	nnn		-	-	-	-	-	nnn	nnn		1539	maker-scaffold_13442|ref0044541-exonerate_est2genome-gene-0.0			-	-	-	-	-	nnn	nnn		-	-
1540	maker-scaffold_13443|ref0044540-exonerate_est2genome-gene-0.0			-	-	-	-	-	nnn	nnn		-	-	-	-	-	nnn	nnn		-	-	-	-	-	nnn	nnn		-	-1.64077	-	-	-	ndn	nnn		1540	maker-scaffold_13443|ref0044540-exonerate_est2genome-gene-0.0			-	-	2.23566	-	-	nnu	nnn		-	-
1541	maker-scaffold_13453|ref0014019-exonerate_est2genome-gene-0.1			-	-	-	-	-	nnn	nnn		-	-	-	-	-	nnn	nnn		-	-	-	-	-	nnn	nnn		-	-	-	-	-	nnn	nnn		1541	maker-scaffold_13453|ref0014019-exonerate_est2genome-gene-0.1			-	-	-5.67531	-	-3.65839	nnd	nnd		-	-
1542	maker-scaffold_13463|ref0008689-exonerate_est2genome-gene-0.0			-	-	-	-	-	nnn	nnn		-	-	-	-	-	nnn	nnn		-	-	-	-	-	nnn	nnn		-	-	-1.49167	-	-	nnd	nnn		1542	maker-scaffold_13463|ref0008689-exonerate_est2genome-gene-0.0			-	-	-	-	-	nnn	nnn		-	-
1543	maker-scaffold_13463|ref0008689-exonerate_est2genome-gene-0.1			-	-	-	-	-	nnn	nnn		-	-	-	-	-	nnn	nnn		-	-	-	-	-	nnn	nnn		-	-	-	-	-	nnn	nnn		1543	maker-scaffold_13463|ref0008689-exonerate_est2genome-gene-0.1			-	-	1.35964	-	-	nnu	nnn		-	-
1544	maker-scaffold_13465|ref0008695-exonerate_est2genome-gene-0.0			-	-	-	-	-	nnn	nnn		-	-	-	-	-	nnn	nnn		-	-	-	-	-	nnn	nnn		-	-	-	-	-1.29922	nnn	nnd		1544	maker-scaffold_13465|ref0008695-exonerate_est2genome-gene-0.0			-	-	-	-	-	nnn	nnn		-	-
1545	maker-scaffold_13468|ref0003418-exonerate_est2genome-gene-0.0			-	-	-	-	-	nnn	nnn		-	-	-	-	-	nnn	nnn		-	-	-	-	-	nnn	nnn		-	-	-	-	-	nnn	nnn		1545	maker-scaffold_13468|ref0003418-exonerate_est2genome-gene-0.0			-	-	1.24368	-	-	nnu	nnn		-	-
1546	maker-scaffold_13468|ref0003418-exonerate_est2genome-gene-0.1			-	-	-	-	-	nnn	nnn		-	1.30316	1.75125	-	-	nuu	nnn		-	-	-	-	-	nnn	nnn		-	-	-	-	-	nnn	nnn		1546	maker-scaffold_13468|ref0003418-exonerate_est2genome-gene-0.1			-	-	-	-	-	nnn	nnn		-	-
1547	maker-scaffold_1347|ref0010615-exonerate_est2genome-gene-0.0			-	-	-	-	-	nnn	nnn		-	-	-	-	-	nnn	nnn		-	-	-	-	-	nnn	nnn		-	-	-1.22657	-	-	nnd	nnn		1547	maker-scaffold_1347|ref0010615-exonerate_est2genome-gene-0.0			-	-	-	-	-	nnn	nnn		-	-
1548	maker-scaffold_1347|ref0010615-exonerate_est2genome-gene-0.1			-	-	-	-	-	nnn	nnn		-	-	-	-	-	nnn	nnn		-	-	-	-	-	nnn	nnn		-	-	-	-	-	nnn	nnn		1548	maker-scaffold_1347|ref0010615-exonerate_est2genome-gene-0.1			-	-	-	-	-	nnn	nnn		1.43831	1.47115
1549	maker-scaffold_13475|ref0026757-exonerate_est2genome-gene-0.0			-	-	-	-	-	nnn	nnn		-	-	-	-	-	nnn	nnn		1.52108	-	-	-	-	unn	unn		-	-	-	-	-	nnn	nnn		1549	maker-scaffold_13475|ref0026757-exonerate_est2genome-gene-0.0			-	-	1.73096	-	2.58732	nnu	nnu		-	-
1550	maker-scaffold_1348|ref0010620-exonerate_est2genome-gene-0.3			-	-	-	-	-	nnn	nnn		-	-	-1.20233	-	-	nnd	nnn		1.50954	-	-	-	-	unn	unn		1.37541	-	-	-	-	unn	unn		1550	maker-scaffold_1348|ref0010620-exonerate_est2genome-gene-0.3			-	-	-	-	-	nnn	nnn		-	-
1551	maker-scaffold_1348|ref0010620-exonerate_est2genome-gene-0.5			-	-	-	-	-	nnn	nnn		-	-	-	-	-	nnn	nnn		-	-	-	-	-	nnn	nnn		-	-	-	-	-	nnn	nnn		1551	maker-scaffold_1348|ref0010620-exonerate_est2genome-gene-0.5			-	-	-	-	-	nnn	nnn		-	-
1552	maker-scaffold_13483|ref0017805-exonerate_est2genome-gene-0.1			-	-	-	-	-	nnn	nnn		-	-	-	-	-	nnn	nnn		-	-	-	-	-	nnn	nnn		-	-	-	-	-	nnn	nnn		1552	maker-scaffold_13483|ref0017805-exonerate_est2genome-gene-0.1			-3.52511	-3.95536	-3.141	-	-	ddd	dnn		-	-
1553	maker-scaffold_13488|ref0017797-exonerate_est2genome-gene-0.0			-	-	1.52422	-	1.52291	nnu	nnu		-	-	-	-	-	nnn	nnn		-	-	1.66271	-	-	nnu	nnn		-	1.67975	2.8538	-	-	nuu	nnn		1553	maker-scaffold_13488|ref0017797-exonerate_est2genome-gene-0.0			-	-	-	-	-	nnn	nnn		-	-
1554	maker-scaffold_13488|ref0017797-exonerate_est2genome-gene-0.1			-	-2.83622	-2.18262	-	-	ndd	nnn		-	-1.82224	-2.53651	-	-	ndd	nnn		-	-	-	-	-	nnn	nnn		-	-	-	-	-	nnn	nnn		1554	maker-scaffold_13488|ref0017797-exonerate_est2genome-gene-0.1			-	-	2.33518	-	2.61252	nnu	nnu		-	-
1555	maker-scaffold_13491|ref0035790-exonerate_est2genome-gene-0.0			-	-	3.4998	-	3.76497	nnu	nnu		-	4.00604	3.47524	-	-	nuu	nnn		-	-	-	-	-	nnn	nnn		-	-	4.96946	-	2.78645	nnu	nnu		1555	maker-scaffold_13491|ref0035790-exonerate_est2genome-gene-0.0	102		-	-	14.9933	-	8.18161	nnu	nnu		5.3484	6.03086
1556	maker-scaffold_13492|ref0035787-exonerate_est2genome-gene-0.0			-	-	-	-	-	nnn	nnn		-	-	-	-	-	nnn	nnn		-	-	-	-	-	nnn	nnn		-	-	-	-	1.84599	nnn	nnu		1556	maker-scaffold_13492|ref0035787-exonerate_est2genome-gene-0.0	103		-	-	-1.44295	-	-	nnd	nnn		-	-
1557	maker-scaffold_135|ref0020077-exonerate_est2genome-gene-0.1			-	-	-	-	-	nnn	nnn		-	-	-1.61197	-	-	nnd	nnn		-	-	-	-	-	nnn	nnn		-	-	-	-	-	nnn	nnn		1557	maker-scaffold_135|ref0020077-exonerate_est2genome-gene-0.1			2.67988	-	-	-	-	unn	unn		-	-
1558	maker-scaffold_135|ref0020077-exonerate_est2genome-gene-1.1			-	-	-	-	-	nnn	nnn		-	-	-	-	-	nnn	nnn		-	-	-	-	-	nnn	nnn		-	-	-	-	-	nnn	nnn		1558	maker-scaffold_135|ref0020077-exonerate_est2genome-gene-1.1			-	-	-	-	1.46041	nnn	nnu		-	-
1559	maker-scaffold_135|ref0020077-exonerate_est2genome-gene-1.3			-	-	-	-	-	nnn	nnn		-	-	-	-	-	nnn	nnn		-	-	1.25315	-	-	nnu	nnn		-	-	-	-	-	nnn	nnn		1559	maker-scaffold_135|ref0020077-exonerate_est2genome-gene-1.3			-	-	-	-	-	nnn	nnn		-	-
[truncated: 8,559 more rows]
[truncated: 19 more columns]
