# Supplementary material for: A comparison of shared patterns of differential gene expression and gene ontologies in response to water-stress in roots and leaves of four diverse genotypes of Lolium and Festuca spp. temperate pasture grasses
Source: PLoS One. 2021 Apr 8;16(4):e0249636. doi: 10.1371/journal.pone.0249636 (PMC8031407; doi:10.1371/journal.pone.0249636)
Supplement: S6 Table — (XLSX) [file pone.0249636.s006.xlsx]

## Sheet: S6 Table
	Group	Hierarchy				GO Category	CORE		TREND													Expression Category
																						AR
							D	U	Ba12	Ba99	Bf11	P194	Ba12	Ba99	Bf11	P194	Ba12	Ba99	Bf11	P194		Ba12	Ba99	Bf11	P194	Ba12	Ba99	Bf11	P194	Ba12	Ba99	Bf11	P194	Ba12	Ba99	Bf11	P194	Ba12	Ba99	Bf11	P194	Ba12	Ba99	Bf11	P194	Ba12	Ba99	Bf11	P194
Key				GO ID	GO Description				D				U				I					dnn				ddn				dnd				ddd				ndn				ndd				nnd
1	1	3	Response to stimulus	GO:0009628	response to abiotic stimulus	BP	-	X	-	-	-	-	X	X	X	X	-	-	-	-		-	-	-	-	-	-	-	-	-	-	-	-	-	-	-	-	-	-	-	-	-	-	-	-	-	-	-	-
2	1	4		GO:1901700	response to oxygen-containing compound	BP	-	X	-	-	X	X	X	X	X	X	-	-	-	-		-	-	-	-	-	-	-	X	-	-	-	-	-	-	-	-	-	-	-	-	-	-	-	-	-	-	-	-
3	1	4		GO:0010035	response to inorganic substance	BP	-	X	X	-	X	X	X	X	X	X	-	-	-	-		-	-	-	-	-	-	-	-	-	-	-	-	-	-	-	-	-	-	-	-	X	-	-	-	-	-	-	-
4	1	4		GO:0001101	response to acid chemical	BP	-	X	-	-	-	-	X	X	X	X	-	-	-	-		-	-	-	-	-	-	-	-	-	-	-	-	-	-	-	-	-	-	-	-	-	-	-	-	-	-	-	-
5	1	4		GO:0009266	response to temperature stimulus	BP	-	X	-	-	-	-	X	X	X	X	-	-	-	-		-	-	-	-	-	-	-	-	-	-	-	-	-	-	-	-	-	-	-	-	-	-	-	-	-	-	-	-
6	1	4		GO:0042493	response to drug	BP	-	-	-	-	-	X	X	X	X	X	-	-	-	X		-	-	-	-	-	-	-	-	-	-	-	-	-	-	-	-	-	-	-	-	-	-	-	-	-	-	-	-
7	1	4		GO:0006970	response to osmotic stress	BP	-	-	-	-	-	-	X	X	X	X	-	-	-	-		-	-	-	-	-	-	-	-	-	-	-	-	-	-	-	-	-	-	-	-	-	-	-	-	-	-	-	-
8	1	5		GO:0097305	response to alcohol	BP	-	-	-	-	-	-	X	X	X	X	-	-	-	-		-	-	-	-	-	-	-	-	-	-	-	-	-	-	-	-	-	-	-	-	-	-	-	-	-	-	-	-
9	1	5		GO:0009415	response to water	BP	-	X	-	-	-	-	X	X	X	X	-	-	-	-		-	-	-	-	-	-	-	-	-	-	-	-	-	-	-	-	-	-	-	-	-	-	-	-	-	-	-	-
10	1	5		GO:0033993	response to lipid	BP	-	-	-	-	-	-	X	X	X	X	-	-	-	-		-	-	-	-	-	-	-	-	-	-	-	-	-	-	-	-	-	-	-	-	-	-	-	-	-	-	-	-
11	1	5		GO:0009408	response to heat	BP	-	X	-	-	-	-	X	X	X	X	-	-	-	-		-	-	-	-	-	-	-	-	-	-	-	-	-	-	-	-	-	-	-	-	-	-	-	-	-	-	-	-
12	1	6		GO:0009737	response to abscisic acid	BP	-	-	-	-	-	-	X	X	X	X	-	-	-	-		-	-	-	-	-	-	-	-	-	-	-	-	-	-	-	-	-	-	-	-	-	-	-	-	-	-	-	-
13	1	6		GO:0009414	response to water deprivation	BP	-	X	-	-	-	-	X	X	X	X	-	-	-	-		-	-	-	-	-	-	-	-	-	-	-	-	-	-	-	-	-	-	-	-	-	-	-	-	-	-	-	-
14	1	7		GO:2000070	regulation of response to water deprivation	BP	-	-	-	-	-	-	X	X	X	X	-	-	-	-		-	-	-	-	-	-	-	-	-	-	-	-	-	-	-	-	-	-	-	-	-	-	-	-	-	-	-	-
15	1	8		GO:1902584	positive regulation of response to water deprivation	BP	-	-	-	-	-	-	X	X	X	X	-	-	-	-		-	-	-	-	-	-	-	-	-	-	-	-	-	-	-	-	-	-	-	-	-	-	-	-	-	-	-	-
16	1	10		GO:0034605	cellular response to heat	BP	-	X	-	-	-	-	X	X	X	X	-	-	-	-		-	-	-	-	-	-	-	-	-	-	-	-	-	-	-	-	-	-	-	-	-	-	-	-	-	-	-	-
17	1	12		GO:0043620	regulation of DNA-templated transcription in response to stress	BP	-	X	-	-	-	-	X	X	X	X	-	-	-	-		-	-	-	-	-	-	-	-	-	-	-	-	-	-	-	-	-	-	-	-	-	-	-	-	-	-	-	-
18	1	13		GO:0043618	regulation of transcription from RNA polymerase II promoter in response to stress	BP	-	X	-	-	-	-	X	X	X	X	-	-	-	-		-	-	-	-	-	-	-	-	-	-	-	-	-	-	-	-	-	-	-	-	-	-	-	-	-	-	-	-
19	1	14		GO:0036003	positive regulation of transcription from RNA polymerase II promoter in response to stress	BP	-	X	-	-	-	-	X	X	X	X	-	-	-	-		-	-	-	-	-	-	-	-	-	-	-	-	-	-	-	-	-	-	-	-	-	-	-	-	-	-	-	-
20	1	15		GO:0061408	positive regulation of transcription from RNA polymerase II promoter in response to heat stress	BP	-	X	-	-	-	-	X	X	X	X	-	-	-	-		-	-	-	-	-	-	-	-	-	-	-	-	-	-	-	-	-	-	-	-	-	-	-	-	-	-	-	-
21	2	4	Amino acid metabolism	GO:0006082	organic acid metabolic process	BP	X	-	X	X	X	X	-	-	X	-	-	-	-	-		-	-	-	-	-	-	-	X	-	-	-	-	-	X	-	X	-	X	-	-	X	X	-	-	X	X	X	-
22	2	4		GO:1901564	organonitrogen compound metabolic process	BP	-	-	X	X	X	X	-	-	-	-	-	-	-	-		-	-	-	-	-	-	-	-	-	-	-	X	-	-	-	X	-	-	-	-	-	-	-	-	-	-	X	-
23	2	4		GO:0044283	small molecule biosynthetic process	BP	X	-	-	X	X	X	-	-	-	-	-	-	-	-		-	-	-	-	-	-	-	X	-	-	-	-	-	-	-	X	-	-	-	-	-	-	-	-	-	-	X	-
24	2	5		GO:0043436	oxoacid metabolic process	BP	X	-	X	X	X	X	-	-	X	-	-	-	-	-		-	-	-	-	-	-	-	X	-	-	-	-	-	X	-	X	-	X	-	-	X	X	-	-	X	X	X	-
25	2	6		GO:0019752	carboxylic acid metabolic process	BP	X	-	X	X	X	X	-	-	X	-	-	-	-	-		-	-	-	-	-	-	-	X	-	-	-	-	-	-	-	X	-	X	-	-	X	X	-	-	X	X	X	-
26	2	7		GO:0006520	cellular amino acid metabolic process	BP	X	-	X	X	X	X	-	-	X	-	-	-	-	-		-	-	-	-	-	-	-	-	-	-	-	X	-	-	-	X	-	-	-	-	X	X	-	-	X	X	X	X
27	2	8		GO:1901605	alpha-amino acid metabolic process	BP	X	-	X	X	X	X	-	-	X	-	-	-	-	-		-	-	-	-	-	-	-	-	-	-	-	X	-	-	-	X	-	-	-	-	X	X	-	-	X	X	X	X
28	2	8		GO:0008652	cellular amino acid biosynthetic process	BP	X	-	-	-	X	X	-	-	-	-	-	-	-	-		-	-	-	-	-	-	-	-	-	-	-	-	-	-	-	-	-	-	-	-	-	-	-	-	-	-	X	-
29	2	8		GO:0000096	sulfur amino acid metabolic process	BP	X	-	-	-	-	X	-	-	-	-	-	-	-	-		-	-	-	-	-	-	-	-	-	-	-	-	-	-	-	X	-	-	-	-	X	-	-	-	-	-	-	-
30	2	9		GO:0009069	serine family amino acid metabolic process	BP	X	-	X	X	X	X	-	-	X	-	-	-	-	-		-	-	-	-	-	-	-	-	-	-	-	-	-	-	-	X	-	-	-	-	X	-	-	-	X	X	X	X
31	2	9		GO:0000097	sulfur amino acid biosynthetic process	BP	X	-	X	X	X	X	-	-	-	-	-	-	-	-		-	-	-	-	-	-	-	-	-	-	-	-	-	-	-	X	-	-	-	-	X	X	-	-	-	-	-	-
32	2	9		GO:1901607	alpha-amino acid biosynthetic process	BP	X	-	-	X	X	X	-	-	-	-	-	-	-	-		-	-	-	-	-	-	-	-	-	-	-	-	-	-	-	-	-	-	-	-	-	-	-	-	-	-	X	-
33	2	9		GO:0009064	glutamine family amino acid metabolic process	BP	X	-	X	X	-	X	-	-	-	-	-	-	-	-		-	-	-	-	-	-	-	-	-	-	-	-	-	-	-	-	-	-	-	-	-	-	-	-	-	-	-	-
34	2	9		GO:0009066	aspartate family amino acid metabolic process	BP	X	-	-	-	-	-	-	-	-	-	-	-	-	-		-	-	-	-	-	-	-	-	-	-	-	-	-	-	-	-	-	-	-	-	-	-	-	-	-	-	-	-
35	2	10		GO:0006541	glutamine metabolic process	BP	X	-	X	X	X	X	-	-	-	-	-	-	-	-		-	-	-	-	-	-	-	-	-	-	-	-	-	-	-	-	-	-	-	-	-	-	-	-	X	-	-	-
36	2	10		GO:0009067	aspartate family amino acid biosynthetic process	BP	X	-	X	X	X	X	-	-	-	-	-	-	-	-		-	-	-	-	-	-	-	-	-	-	-	-	-	-	-	X	-	-	-	-	-	-	-	-	-	-	-	-
37	2	10		GO:0006534	cysteine metabolic process	BP	X	-	-	-	-	-	-	-	-	-	-	-	-	-		-	-	-	-	-	-	-	-	-	-	-	-	-	-	-	-	-	-	-	-	-	-	-	-	-	-	-	-
38	2	10		GO:0009070	serine family amino acid biosynthetic process	BP	X	-	-	-	X	-	-	-	-	-	-	-	-	-		-	-	-	-	-	-	-	-	-	-	-	-	-	-	-	-	-	-	-	-	-	-	-	-	-	-	-	-
39	2	11		GO:0019344	cysteine biosynthetic process	BP	X	-	-	-	-	X	-	-	-	-	-	-	-	-		-	-	-	-	-	-	-	-	-	-	-	-	-	-	-	-	-	-	-	-	-	-	-	-	-	X	-	-
40	2	11		GO:0070982	L-asparagine metabolic process	BP	X	-	-	-	-	-	-	-	-	-	-	-	-	-		-	-	-	-	-	-	-	-	-	-	-	X	-	-	-	-	-	-	-	-	-	-	-	-	-	-	X	-
41	2	12		GO:0006535	cysteine biosynthetic process from serine	BP	X	-	-	-	-	-	-	-	-	-	-	-	-	-		-	-	-	-	-	-	-	-	-	-	-	-	-	-	-	-	-	-	-	-	-	-	-	-	-	-	-	-
42	2	12		GO:0070981	L-asparagine biosynthetic process	BP	X	-	-	-	-	-	-	-	-	-	-	-	-	-		-	-	-	-	-	-	-	-	-	-	-	X	-	-	-	-	-	-	-	-	-	-	-	-	-	-	X	-
43	2	14		GO:0019284	L-methionine salvage from S-adenosylmethionine	BP	X	-	-	X	-	X	-	-	-	-	-	-	-	-		-	-	-	-	-	-	-	-	-	-	-	-	-	-	-	X	-	-	-	-	X	X	X	-	-	-	-	-
44	3	3	Carbohydrate metabolism	GO:0071554	cell wall organization or biogenesis	BP	-	-	X	-	X	X	-	-	-	-	-	-	-	-		-	-	-	-	-	-	-	-	-	-	-	-	-	-	-	-	-	-	-	-	-	X	-	X	X	-	X	X
45	3	4		GO:0005975	carbohydrate metabolic process	BP	-	X	X	X	X	X	-	X	X	X	-	-	-	-		-	-	-	-	-	-	-	-	-	-	-	-	X	-	-	X	-	-	-	-	-	X	-	X	X	-	X	-
46	3	5		GO:0044260	cellular macromolecule metabolic process	BP	X	-	X	X	X	X	-	-	-	-	-	-	-	-		-	-	-	-	-	-	-	-	-	-	-	-	-	-	-	-	-	-	-	-	-	-	-	-	X	X	X	X
47	3	5		GO:0005996	monosaccharide metabolic process	BP	-	-	X	-	X	-	-	X	-	X	-	-	-	-		-	-	-	-	-	-	-	-	-	-	-	-	X	X	-	X	-	-	-	-	-	-	-	-	X	-	X	-
48	3	5		GO:0005976	polysaccharide metabolic process	BP	-	-	X	-	X	X	-	-	-	-	-	-	-	-		-	-	-	-	-	-	-	-	-	-	-	-	X	-	-	X	-	-	-	-	-	X	-	X	X	-	X	-
49	3	5		GO:0044262	cellular carbohydrate metabolic process	BP	-	-	X	-	X	X	-	-	-	X	-	-	-	-		-	-	-	-	-	-	-	-	-	-	-	-	X	-	-	X	-	-	-	-	-	X	-	X	X	-	X	-
50	3	5		GO:0009311	oligosaccharide metabolic process	BP	-	-	X	-	X	X	-	X	-	-	-	-	-	-		-	-	-	-	-	-	-	-	-	-	-	-	X	-	-	X	-	-	-	-	-	-	-	-	X	-	X	-
51	3	6		GO:0019318	hexose metabolic process	BP	-	-	X	-	X	-	-	X	-	X	-	-	-	-		-	-	-	-	-	-	-	-	-	-	-	-	X	X	-	X	-	-	-	-	-	-	-	-	X	-	X	-
52	3	6		GO:0005984	disaccharide metabolic process	BP	-	-	X	-	X	X	-	X	-	-	-	-	-	-		-	-	-	-	-	-	-	-	-	-	-	-	X	-	-	X	-	-	-	-	-	-	-	-	X	-	X	-
53	3	6		GO:0044042	glucan metabolic process	BP	-	-	X	-	X	X	-	-	-	-	-	-	-	-		-	-	-	-	-	-	-	-	-	-	-	-	X	-	-	X	-	-	-	-	-	X	-	X	X	-	X	-
54	3	6		GO:0044264	cellular polysaccharide metabolic process	BP	-	-	X	-	X	X	-	-	-	-	-	-	-	-		-	-	-	-	-	-	-	-	-	-	-	-	X	-	-	X	-	-	-	-	-	X	-	X	X	-	X	-
55	3	6		GO:0009312	oligosaccharide biosynthetic process	BP	X	-	-	X	X	X	-	-	-	-	-	-	-	-		-	-	-	-	-	-	-	-	-	-	-	-	X	-	-	X	-	-	-	-	-	X	X	-	-	-	-	-
56	3	7		GO:0006073	cellular glucan metabolic process	BP	-	-	X	-	X	X	-	X	-	-	-	-	-	-		-	-	-	-	-	-	-	-	-	-	-	-	X	-	-	X	-	-	-	-	-	X	-	X	X	-	X	-
57	3	7		GO:0006012	galactose metabolic process	BP	-	-	X	-	X	-	-	X	-	X	-	-	-	-		-	-	-	-	-	-	-	-	-	-	-	-	X	X	-	X	-	-	-	-	-	-	-	-	-	-	X	-
58	3	7		GO:0005985	sucrose metabolic process	BP	-	-	X	-	X	X	-	X	-	-	-	-	-	-		-	-	-	-	-	-	-	-	-	-	-	-	X	-	-	X	-	-	-	-	-	-	-	-	X	-	X	-
61	3	8		GO:0005982	starch metabolic process	BP	-	-	X	-	X	X	-	X	-	-	-	-	-	-		-	-	-	-	-	-	-	-	-	-	-	-	X	-	-	X	-	-	-	-	-	-	-	X	X	-	X	-
63	3	10		GO:0045493	xylan catabolic process	BP	X	-	X	-	-	X	-	-	-	-	-	-	-	-		-	-	-	-	-	-	-	-	-	-	-	-	-	-	-	-	-	-	-	-	-	-	-	-	-	-	-	-
64	4	4	Protein phosphorylation	GO:0006793	phosphorus metabolic process	BP	X	-	X	X	X	X	-	-	X	-	-	-	-	-		-	-	-	-	-	-	-	-	-	-	-	-	-	-	-	X	-	-	-	-	X	X	-	-	X	X	X	X
65	4	4		GO:0043170	macromolecule metabolic process	BP	-	-	X	X	X	X	-	-	-	-	-	-	-	-		-	-	-	-	-	-	-	-	-	-	-	-	-	-	-	-	-	-	-	-	-	-	-	-	X	X	X	X
66	4	4		GO:0043412	macromolecule modification	BP	X	-	X	X	X	X	-	-	-	-	-	-	-	-		-	-	-	-	-	-	-	-	-	-	-	-	-	-	-	-	-	-	-	-	-	-	-	-	X	X	X	X
67	4	5		GO:0006796	phosphate-containing compound metabolic process	BP	X	-	X	X	X	X	-	-	X	-	-	-	-	-		-	-	-	-	-	-	-	-	-	-	-	-	-	-	-	X	-	-	-	-	X	X	-	-	X	X	X	X
68	4	5		GO:0006464	cellular protein modification process	BP	-	-	X	X	X	X	-	-	-	-	-	-	-	-		-	-	-	-	-	-	-	-	-	-	-	X	-	-	-	-	-	-	-	-	-	-	-	-	X	X	X	X
69	4	6		GO:0036211	protein modification process	BP	-	-	X	X	X	X	-	-	-	-	-	-	-	-		-	-	-	-	-	-	-	-	-	-	-	X	-	-	-	-	-	-	-	-	-	-	-	-	X	X	X	X
70	4	7		GO:0016310	phosphorylation	BP	X	-	X	X	X	X	-	-	X	-	-	-	-	-		-	-	-	-	-	-	-	-	-	-	-	-	-	-	-	X	-	-	-	-	X	X	-	-	X	X	X	X
71	4	8		GO:0006468	protein phosphorylation	BP	X	-	X	X	X	X	-	-	X	-	-	-	-	-		-	-	-	-	-	-	-	-	-	-	-	-	-	-	-	X	-	-	-	-	X	X	-	-	X	X	X	X
72	5	2	Response to chemical stress	GO:0050896	response to stimulus	BP	X	X	X	X	X	X	X	X	X	X	-	-	-	-		-	-	-	-	-	-	-	-	-	-	-	-	-	X	-	X	-	-	-	-	X	-	-	-	X	-	X	X
73	5	3		GO:0042221	response to chemical	BP	X	X	X	X	X	X	X	X	X	X	-	-	-	X		-	-	-	-	-	-	-	-	-	-	-	-	-	X	-	X	-	-	-	-	X	-	X	X	X	-	X	X
74	5	3		GO:0006950	response to stress	BP	X	X	X	X	X	X	X	X	X	X	-	-	-	-		-	-	-	-	-	-	-	-	-	-	-	-	-	X	-	X	-	-	-	-	-	-	-	X	X	-	X	-
75	5	3		GO:0051716	cellular response to stimulus	BP	X	-	X	X	X	X	-	-	X	-	-	-	-	-		-	-	-	-	-	-	-	-	-	-	-	-	-	-	-	X	-	-	-	-	-	X	-	-	X	-	X	X
76	5	3		GO:0009636	response to toxic substance	BP	X	-	X	X	X	X	-	-	-	-	-	-	-	-		-	-	-	-	-	-	-	-	-	-	-	-	-	X	-	X	-	-	-	-	X	X	X	X	X	-	X	X
77	5	4		GO:0017144	drug metabolic process	BP	-	-	X	X	X	X	-	X	-	-	-	-	-	-		-	-	-	-	-	-	-	-	-	-	-	-	-	X	-	X	-	-	-	-	X	X	X	X	X	-	X	X
78	5	4		GO:0072593	reactive oxygen species metabolic process	BP	X	-	X	X	X	X	-	-	-	-	-	-	-	-		-	-	-	-	-	-	-	-	-	-	-	-	-	X	-	X	-	-	-	-	X	X	X	X	X	-	X	X
79	5	4		GO:0006979	response to oxidative stress	BP	X	-	X	X	X	X	-	X	-	X	-	-	-	-		-	-	-	-	-	-	-	-	-	-	-	-	-	X	-	X	-	-	-	-	X	X	X	X	X	-	X	X
80	5	4		GO:0070887	cellular response to chemical stimulus	BP	X	-	X	X	X	X	X	X	X	X	-	-	-	-		-	-	-	-	-	-	-	-	-	-	-	-	-	X	-	X	-	-	-	-	X	-	X	X	X	-	X	X
81	5	4		GO:0097237	cellular response to toxic substance	BP	X	-	X	X	X	X	-	-	-	-	-	-	-	-		-	-	-	-	-	-	-	-	-	-	-	-	-	X	-	X	-	-	-	-	X	X	X	X	X	-	X	X
82	5	4		GO:0098754	detoxification	BP	X	-	X	X	X	X	-	-	-	-	-	-	-	-		-	-	-	-	-	-	-	-	-	-	-	-	-	X	-	X	-	-	-	-	X	X	X	X	X	-	X	-
83	5	5		GO:0016999	antibiotic metabolic process	BP	-	-	X	X	X	X	-	-	-	-	-	-	-	-		-	-	-	-	-	-	-	-	-	-	-	-	-	X	-	X	-	-	-	-	X	X	X	X	X	-	X	X
84	5	5		GO:0042737	drug catabolic process	BP	-	-	X	X	X	X	-	-	-	-	-	-	-	-		-	-	-	-	-	-	-	-	-	-	-	-	-	X	-	X	-	-	-	-	X	X	X	X	X	-	X	-
85	5	5		GO:0042743	hydrogen peroxide metabolic process	BP	X	-	X	X	X	X	-	-	-	-	-	-	-	-		-	-	-	-	-	-	-	-	-	-	-	-	-	X	-	X	-	-	-	-	X	X	X	X	X	-	X	X
86	5	5		GO:0046185	aldehyde catabolic process	BP	X	-	-	-	X	X	-	-	-	-	-	-	-	-		-	-	-	-	-	-	-	-	-	-	-	-	-	-	-	X	-	-	-	-	-	-	X	-	-	-	-	-
87	5	5		GO:0110096	cellular response to aldehyde	BP	X	-	-	X	X	X	-	-	-	-	-	-	-	-		-	-	-	-	-	-	-	-	-	-	-	-	-	-	-	X	-	-	-	-	-	-	X	-	-	-	-	-
88	5	5		GO:1990748	cellular detoxification	BP	X	-	X	X	X	X	-	-	-	-	-	-	-	-		-	-	-	-	-	-	-	-	-	-	-	-	-	X	-	X	-	-	-	-	X	X	X	X	X	-	X	-
89	5	6		GO:0017001	antibiotic catabolic process	BP	-	-	X	X	X	X	-	-	-	-	-	-	-	-		-	-	-	-	-	-	-	-	-	-	-	-	-	X	-	X	-	-	-	-	X	X	X	X	X	-	X	X
90	5	6		GO:0042744	hydrogen peroxide catabolic process	BP	X	-	X	X	X	X	-	-	-	-	-	-	-	-		-	-	-	-	-	-	-	-	-	-	-	-	-	X	-	X	-	-	-	-	X	X	X	X	X	-	X	X
91	5	6		GO:0046292	formaldehyde metabolic process	BP	X	-	-	X	X	X	-	-	-	-	-	-	-	-		-	-	-	-	-	-	-	-	-	-	-	-	-	-	-	X	-	-	-	-	-	-	X	-	-	-	-	-
92	5	6		GO:0098869	cellular oxidant detoxification	BP	X	-	X	X	X	X	-	-	-	-	-	-	-	-		-	-	-	-	-	-	-	-	-	-	-	-	-	X	-	X	-	-	-	-	-	X	X	X	X	-	X	X
93	5	6		GO:0110095	cellular detoxification of aldehyde	BP	X	-	-	X	X	X	-	-	-	-	-	-	-	-		-	-	-	-	-	-	-	-	-	-	-	-	-	-	-	X	-	-	-	-	-	-	X	-	-	-	-	-
94	5	7		GO:0071731	response to nitric oxide	BP	-	-	X	X	X	X	-	-	-	-	-	-	-	-		-	-	-	-	-	-	-	-	-	-	-	-	-	-	-	-	-	-	-	-	X	-	-	-	-	X	-	-
95	5	7		GO:0046294	formaldehyde catabolic process	BP	X	-	-	X	X	X	-	-	-	-	-	-	-	-		-	-	-	-	-	-	-	-	-	-	-	-	-	-	-	X	-	-	-	-	-	-	X	-	-	-	-	-
96	5	8		GO:0071732	cellular response to nitric oxide	BP	-	-	X	X	X	X	-	-	-	-	-	-	-	-		-	-	-	-	-	-	-	-	-	-	-	-	-	-	-	-	-	-	-	-	X	-	-	-	-	X	-	-
97	6	2	Transmembrane transport	GO:0051179	localization	BP	-	X	X	X	-	-	X	X	X	X	-	-	-	-		-	-	-	-	-	-	-	-	-	-	-	-	-	-	-	-	-	-	-	-	-	-	-	-	-	-	-	-
98	6	3		GO:0051234	establishment of localization	BP	-	X	X	X	-	-	X	X	X	X	-	-	-	-		-	-	-	-	-	-	-	-	-	-	-	-	-	-	-	-	-	-	-	-	-	-	-	-	-	-	-	-
99	6	4		GO:0006810	transport	BP	-	X	-	-	-	-	X	X	X	X	-	-	-	-		-	-	-	-	-	-	-	-	-	-	-	-	-	-	-	-	-	-	-	-	-	-	-	-	-	-	-	-
100	6	5		GO:0055085	transmembrane transport	BP	-	X	X	X	X	X	X	X	X	X	-	-	-	-		-	-	-	-	-	-	-	-	-	-	-	-	-	-	-	-	-	-	-	-	X	-	X	-	-	-	-	-
101	6	5		GO:0006811	ion transport	BP	-	X	-	-	-	-	X	X	X	X	-	-	-	-		-	-	-	-	-	-	-	-	-	-	-	-	-	-	-	-	-	-	-	-	X	-	X	-	-	-	-	-
102	6	5		GO:0071702	organic substance transport	BP	-	X	-	-	-	-	X	X	X	X	-	-	-	-		-	-	-	-	-	-	-	-	-	-	-	-	-	-	-	-	-	-	-	-	-	-	-	-	-	-	-	-
103	6	6		GO:0034220	ion transmembrane transport	BP	-	X	-	-	-	-	X	X	X	X	-	-	-	-		-	-	-	-	-	-	-	-	-	-	-	-	-	-	-	-	-	-	-	-	X	-	X	-	-	-	-	-
104	6	6		GO:0006812	cation transport	BP	-	X	-	-	-	-	X	X	X	X	-	-	-	-		-	-	-	-	-	-	-	-	-	-	-	-	-	-	-	-	-	-	-	-	X	-	-	-	-	-	-	-
105	6	6		GO:0008643	carbohydrate transport	BP	-	X	-	-	-	-	X	X	X	X	-	-	-	-		-	-	-	-	-	-	-	-	-	-	-	-	-	-	-	-	-	-	-	-	-	-	-	-	-	-	-	-
106	6	6		GO:0006820	anion transport	BP	-	X	-	-	-	-	X	X	X	X	-	-	-	-		-	-	-	-	-	-	-	-	-	-	-	-	-	-	-	-	-	-	-	-	-	-	-	-	-	-	-	-
107	6	6		GO:0015849	organic acid transport	BP	-	X	-	-	-	-	X	X	X	X	-	-	-	-		-	-	-	-	-	-	-	-	-	-	-	-	-	-	-	-	-	-	-	-	-	-	-	-	-	-	-	-
108	6	7		GO:0098655	cation transmembrane transport	BP	-	X	-	-	-	-	X	X	X	X	-	-	-	-		-	-	-	-	-	-	-	-	-	-	-	-	-	-	-	-	-	-	-	-	-	-	-	-	-	-	-	-
109	6	7		GO:0098660	inorganic ion transmembrane transport	BP	-	X	-	-	-	-	X	X	X	X	-	-	-	-		-	-	-	-	-	-	-	-	-	-	-	-	-	-	-	-	-	-	-	-	X	-	-	-	-	-	-	-
110	6	7		GO:0034219	carbohydrate transmembrane transport	BP	-	X	-	-	-	-	X	X	X	X	-	-	-	-		-	-	-	-	-	-	-	-	-	-	-	-	-	-	-	-	-	-	-	-	-	-	-	-	-	-	-	-
111	6	7		GO:0015711	organic anion transport	BP	-	X	-	-	-	-	X	X	X	X	-	-	-	-		-	-	-	-	-	-	-	-	-	-	-	-	-	-	-	-	-	-	-	-	-	-	-	-	-	-	-	-
112	6	7		GO:0030001	metal ion transport	BP	-	X	-	X	X	-	X	X	X	X	-	-	-	-		-	-	-	-	-	-	-	-	-	-	-	-	-	-	-	-	-	-	-	-	X	X	X	-	-	-	-	-
113	6	7		GO:0015672	monovalent inorganic cation transport	BP	-	X	-	-	-	-	X	X	X	X	-	-	-	-		-	-	-	-	-	-	-	-	-	-	-	-	-	-	-	-	-	-	-	-	-	-	-	-	-	-	-	-
114	6	8		GO:0098662	inorganic cation transmembrane transport	BP	-	X	-	-	-	-	X	X	X	X	-	-	-	-		-	-	-	-	-	-	-	-	-	-	-	-	-	-	-	-	-	-	-	-	-	-	-	-	-	-	-	-
115	6	8		GO:1903825	organic acid transmembrane transport	BP	-	X	-	-	-	-	X	X	X	X	-	-	-	-		-	-	-	-	-	-	-	-	-	-	-	-	-	-	-	-	-	-	-	-	-	-	-	-	-	-	-	-
116	6	8		GO:0046942	carboxylic acid transport	BP	-	X	-	-	-	-	X	X	X	X	-	-	-	-		-	-	-	-	-	-	-	-	-	-	-	-	-	-	-	-	-	-	-	-	-	-	-	-	-	-	-	-
117	6	8		GO:0098656	anion transmembrane transport	BP	-	X	-	-	-	-	X	X	X	X	-	-	-	-		-	-	-	-	-	-	-	-	-	-	-	-	-	-	-	-	-	-	-	-	-	-	-	-	-	-	-	-
118	6	8		GO:0000041	transition metal ion transport	BP	X	-	X	-	X	-	-	X	-	-	-	-	-	-		-	-	-	-	-	-	-	-	-	-	-	-	-	-	-	-	-	-	-	-	X	-	X	-	-	-	-	-
119	6	8		GO:0006813	potassium ion transport	BP	-	X	-	-	-	-	X	-	X	X	-	-	-	-		-	-	-	-	-	-	-	-	-	-	-	-	-	-	-	-	-	-	-	-	-	-	-	-	-	-	-	-
120	6	9		GO:1905039	carboxylic acid transmembrane transport	BP	-	X	-	-	-	-	X	X	X	X	-	-	-	-		-	-	-	-	-	-	-	-	-	-	-	-	-	-	-	-	-	-	-	-	-	-	-	-	-	-	-	-
121	6	9		GO:0006865	amino acid transport	BP	-	X	-	-	-	-	X	X	X	X	-	-	-	-		-	-	-	-	-	-	-	-	-	-	-	-	-	-	-	-	-	-	-	-	-	-	-	-	-	-	-	-
122	6	9		GO:1902600	proton transmembrane transport	BP	-	X	-	-	-	-	X	X	X	X	-	-	-	-		-	-	-	-	-	-	-	-	-	-	-	-	-	-	-	-	-	-	-	-	-	-	-	-	-	-	-	-
123	6	9		GO:0071805	potassium ion transmembrane transport	BP	-	X	-	-	-	-	X	-	X	-	-	-	-	-		-	-	-	-	-	-	-	-	-	-	-	-	-	-	-	-	-	-	-	-	-	-	-	-	-	-	-	-
124	6	10		GO:0003333	amino acid transmembrane transport	BP	-	X	-	-	-	-	X	X	X	X	-	-	-	-		-	-	-	-	-	-	-	-	-	-	-	-	-	-	-	-	-	-	-	-	-	-	-	-	-	-	-	-
125	7	4	Homeostasis	GO:0042592	homeostatic process	BP	-	X	-	-	-	-	X	X	X	X	-	-	-	-		-	-	-	-	-	-	-	-	-	-	-	-	-	-	-	-	-	-	-	-	-	-	-	-	-	-	-	-
126	7	5		GO:0019725	cellular homeostasis	BP	-	X	-	-	-	-	X	X	X	X	-	-	-	-		-	-	-	-	-	-	-	-	-	-	-	-	-	-	-	-	-	-	-	-	-	-	-	-	-	-	-	-
127	7	5		GO:0048878	chemical homeostasis	BP	-	X	-	-	-	-	-	X	X	-	-	-	-	-		-	-	-	-	-	-	-	-	-	-	-	-	-	-	-	-	-	-	-	-	-	-	-	-	-	-	-	-
128	7	6		GO:0050801	ion homeostasis	BP	-	X	-	-	-	-	X	X	X	-	-	-	-	-		-	-	-	-	-	-	-	-	-	-	-	-	-	-	-	-	-	-	-	-	-	-	-	-	-	-	-	-
129	7	6		GO:0055082	cellular chemical homeostasis	BP	-	X	-	-	-	-	X	X	X	-	-	-	-	-		-	-	-	-	-	-	-	-	-	-	-	-	-	-	-	-	-	-	-	-	-	-	-	-	-	-	-	-
130	7	7		GO:0055080	cation homeostasis	BP	-	X	-	-	-	-	X	X	X	-	-	-	-	-		-	-	-	-	-	-	-	-	-	-	-	-	-	-	-	-	-	-	-	-	-	-	-	-	-	-	-	-
131	7	7		GO:0098771	inorganic ion homeostasis	BP	-	X	-	-	-	-	X	X	X	-	-	-	-	-		-	-	-	-	-	-	-	-	-	-	-	-	-	-	-	-	-	-	-	-	-	-	-	-	-	-	-	-
132	7	9		GO:0055076	transition metal ion homeostasis	BP	-	X	-	X	-	-	X	X	X	-	-	-	-	-		-	-	-	-	-	-	-	-	-	-	-	-	-	-	-	-	-	-	-	-	X	-	X	-	-	-	-	-
133	7	10		GO:0046916	cellular transition metal ion homeostasis	BP	-	X	-	-	-	-	-	X	X	-	-	-	-	-		-	-	-	-	-	-	-	-	-	-	-	-	-	-	-	-	-	-	-	-	-	-	-	-	-	-	-	-
134	7	10		GO:0055072	iron ion homeostasis	BP	-	X	-	-	-	-	X	X	X	-	-	-	-	-		-	-	-	-	-	-	-	-	-	-	-	-	-	-	-	-	-	-	-	-	X	-	X	-	-	-	-	-
135	7	11		GO:0006879	cellular iron ion homeostasis	BP	-	X	-	-	-	-	-	X	X	-	-	-	-	-		-	-	-	-	-	-	-	-	-	-	-	-	-	-	-	-	-	-	-	-	X	-	-	-	-	-	-	-
136	8	3	Cytoskeleton - BP	GO:0007017	microtubule-based process	BP	X	-	X	X	X	X	-	-	-	-	-	-	-	-		-	-	-	-	-	-	-	-	-	-	-	-	-	-	-	-	-	-	-	-	-	X	-	-	X	X	X	X
137	8	3		GO:0006928	movement of cell or subcellular component	BP	X	-	X	X	X	X	-	-	-	-	-	-	-	-		-	-	-	-	-	-	-	-	-	-	-	-	-	-	-	-	-	-	-	-	-	X	-	-	X	X	X	X
138	8	4		GO:0007018	microtubule-based movement	BP	X	-	X	X	X	X	-	-	-	-	-	-	-	-		-	-	-	-	-	-	-	-	-	-	-	-	-	-	-	-	-	-	-	-	-	X	-	-	X	X	X	X
139	9	3	Cell cycle	GO:0007049	cell cycle	BP	X	-	X	X	X	-	-	-	-	-	-	-	-	-		-	-	-	-	-	-	-	-	-	-	-	-	-	-	-	-	-	-	-	-	-	-	-	-	X	X	X	X
140	9	4		GO:0022402	cell cycle process	BP	-	-	X	X	X	-	-	-	-	-	-	-	-	-		-	-	-	-	-	-	-	-	-	-	-	-	-	-	-	-	-	-	-	-	-	-	-	-	X	X	X	X
141	9	7		GO:0006260	DNA replication	BP	X	-	X	X	X	-	-	-	-	-	-	-	-	-		-	-	-	-	-	-	-	-	-	-	-	-	-	-	-	-	-	-	-	-	-	-	-	-	X	X	X	X
142	9	8		GO:0006261	DNA-dependent DNA replication	BP	X	-	X	X	X	-	-	-	-	-	-	-	-	-		-	-	-	-	-	-	-	-	-	-	-	-	-	-	-	-	-	-	-	-	-	-	-	-	X	X	X	X
146	9	8		GO:0006259	DNA metabolic process	BP	X	-	X	-	X	-	-	-	-	-	-	-	-	-		-	-	-	-	-	-	-	-	-	-	-	-	-	-	-	-	-	-	-	-	-	-	-	-	X	X	X	-
147	9	8		GO:0006270	DNA replication initiation	BP	X	-	X	X	X	-	-	-	-	-	-	-	-	-		-	-	-	-	-	-	-	-	-	-	-	-	-	-	-	-	-	-	-	-	-	-	-	-	X	X	X	X
143	10	7	Cellularisation	GO:0007349	cellularization	BP	X	-	-	-	X	-	-	-	-	-	-	-	-	-		-	-	-	-	-	-	-	-	-	-	-	-	-	-	-	-	-	-	-	-	-	-	-	-	-	-	X	-
144	10	8		GO:0009558	embryo sac cellularization	BP	X	-	-	-	X	-	-	-	-	-	-	-	-	-		-	-	-	-	-	-	-	-	-	-	-	-	-	-	-	-	-	-	-	-	-	-	-	-	-	-	X	-
145	11	8	Negative regulation of peptidase activity	GO:0051346	negative regulation of hydrolase activity	BP	-	-	-	-	-	X	X	X	X	-	-	-	-	-		-	-	-	-	-	-	-	-	-	-	-	-	-	-	-	-	-	-	-	-	-	-	-	-	-	-	-	-
148	11	9		GO:0045861	negative regulation of proteolysis	BP	-	X	-	-	-	-	X	X	X	X	-	-	-	-		-	-	-	-	-	-	-	-	-	-	-	-	-	-	-	-	-	-	-	-	-	-	-	-	-	-	-	-
149	11	9		GO:0052547	regulation of peptidase activity	BP	-	X	-	-	-	-	X	X	X	X	-	-	-	-		-	-	-	-	-	-	-	-	-	-	-	-	-	-	-	-	-	-	-	-	-	-	-	-	-	-	-	-
150	11	10		GO:0010466	negative regulation of peptidase activity	BP	-	X	-	-	-	-	X	X	X	X	-	-	-	-		-	-	-	-	-	-	-	-	-	-	-	-	-	-	-	-	-	-	-	-	-	-	-	-	-	-	-	-
151	11	10		GO:0052548	regulation of endopeptidase activity	BP	-	X	-	-	-	-	X	X	X	X	-	-	-	-		-	-	-	-	-	-	-	-	-	-	-	-	-	-	-	-	-	-	-	-	-	-	-	-	-	-	-	-
152	11	11		GO:0010951	negative regulation of endopeptidase activity	BP	-	X	-	-	-	-	X	X	X	X	-	-	-	-		-	-	-	-	-	-	-	-	-	-	-	-	-	-	-	-	-	-	-	-	-	-	-	-	-	-	-	-
153	z	2	BP ungrouped	GO:0008152	metabolic process	BP	-	X	-	-	-	-	-	X	X	X	-	-	-	-		-	-	-	-	-	-	-	-	-	-	-	-	-	-	-	-	-	-	-	-	-	-	-	-	-	-	X	-
155	z	2		GO:0009987	cellular process	BP	-	X	-	-	-	-	-	-	-	-	-	-	-	-		-	-	-	-	-	-	-	-	-	-	-	-	-	-	-	-	-	-	-	-	-	-	-	-	-	-	-	-
156	z	3		GO:0055114	oxidation-reduction process	BP	X	-	X	X	X	X	X	X	X	X	-	-	-	-		-	-	-	-	-	-	-	-	-	-	-	X	-	X	-	X	-	-	-	-	X	X	-	X	X	X	X	X
157	z	3		GO:0044237	cellular metabolic process	BP	X	X	X	X	X	X	X	X	X	X	-	-	-	-		-	-	-	-	-	-	-	-	-	-	-	X	-	-	-	X	-	-	-	-	X	X	X	X	X	X	X	X
158	z	3		GO:0044281	small molecule metabolic process	BP	-	X	X	X	X	X	X	X	X	X	-	-	-	-		-	-	-	-	-	-	-	-	-	-	-	-	-	X	-	X	-	-	-	-	X	X	X	X	X	-	X	-
159	z	3		GO:0071704	organic substance metabolic process	BP	X	-	X	X	X	X	-	-	X	X	-	-	-	-		-	-	-	-	-	-	-	-	-	-	-	X	-	-	-	X	-	-	-	-	-	X	-	X	X	X	X	X
160	z	3		GO:0044238	primary metabolic process	BP	X	-	X	X	X	X	-	X	X	X	-	-	-	-		-	-	-	-	-	-	-	-	-	-	-	-	-	X	-	X	-	X	-	-	X	X	-	-	X	X	X	X
161	z	3		GO:0006807	nitrogen compound metabolic process	BP	X	-	X	X	X	X	-	-	X	X	-	-	-	-		-	-	-	-	-	-	-	-	-	-	-	X	-	-	-	X	-	-	-	-	-	-	-	-	X	X	X	X
162	z	3		GO:0009056	catabolic process	BP	X	-	X	X	X	X	-	-	X	-	-	-	-	-		-	-	-	-	-	-	-	-	-	-	-	-	-	-	-	X	-	-	-	-	-	-	-	-	X	X	X	X
163	z	4		GO:0044248	cellular catabolic process	BP	-	-	X	X	X	X	-	-	-	-	-	-	-	-		-	-	-	-	-	-	-	-	-	-	-	X	-	-	-	-	-	-	-	-	-	-	-	-	X	X	X	X
164	z	6		GO:0000911	cytokinesis by cell plate formation	BP	X	-	X	-	X	X	-	-	-	-	-	-	-	-		-	-	-	-	-	-	-	-	-	-	-	-	-	-	-	X	-	-	-	-	-	-	X	X	X	-	X	-
165	z	4		GO:0006091	generation of precursor metabolites and energy	BP	X	-	X	-	X	X	-	-	-	-	-	-	-	-		-	-	-	-	-	-	-	-	-	-	-	-	-	-	-	X	-	-	-	-	-	-	X	X	X	-	-	-
166	x	7		GO:0044572	[4Fe-4S] cluster assembly	BP	X	-	-	-	X	-	-	-	-	-	-	-	-	-		-	-	-	-	-	-	-	-	-	-	-	-	-	-	-	-	-	-	-	-	-	-	-	-	-	-	X	-
167	13	3	Cell wall and extracrellular region	GO:0005576	extracellular region	CC	X	-	X	X	X	X	-	X	-	X	-	-	-	-		-	-	-	-	-	-	-	-	-	-	-	-	-	X	-	X	-	-	-	-	X	X	X	X	X	-	X	X
168	13	4		GO:0030312	external encapsulating structure	CC	X	-	X	X	X	X	-	-	-	-	-	-	-	-		-	-	-	-	-	-	-	-	-	-	-	-	-	-	-	X	-	-	-	-	X	X	X	X	X	-	X	X
169	13	5		GO:0005618	cell wall	CC	X	-	X	X	X	X	-	-	-	-	-	-	-	-		-	-	-	-	-	-	-	-	-	-	-	-	-	-	-	X	-	-	-	-	X	X	X	X	X	-	X	X
170	13	6		GO:0009505	plant-type cell wall	CC	X	-	X	X	X	X	-	-	-	-	-	-	-	-		-	-	-	-	-	-	-	-	-	-	-	-	-	-	-	-	-	-	-	-	-	X	X	X	X	-	X	X
171	14	3	Cell periphery	GO:0071944	cell periphery	CC	X	X	X	X	X	X	X	X	X	X	-	-	-	-		-	-	-	-	-	-	-	-	-	-	-	-	-	X	-	X	-	-	-	-	X	X	X	X	X	X	X	X
172	14	3		GO:0016020	membrane	CC	-	X	X	X	X	X	X	X	X	X	-	-	-	-		-	-	-	-	-	-	-	-	-	-	-	-	-	-	-	X	-	-	-	-	X	-	-	X	X	-	X	X
173	14	4		GO:0005886	plasma membrane	CC	X	X	X	X	X	X	X	X	X	X	-	-	-	-		-	-	-	-	-	-	-	-	-	-	-	-	-	X	-	X	-	-	-	-	X	-	X	X	X	X	X	X
174	14	4		GO:0031224	intrinsic component of membrane	CC	-	X	X	X	X	X	X	X	X	X	-	-	-	-		-	-	-	-	-	-	-	-	-	-	-	-	-	-	-	X	-	-	-	-	X	X	X	X	X	-	-	-
175	14	5		GO:0016021	integral component of membrane	CC	-	X	X	X	X	X	X	X	X	X	-	-	-	-		-	-	-	-	-	-	-	-	-	-	-	-	-	-	-	X	-	-	-	-	X	-	X	X	X	-	-	-
176	14	5		GO:0031226	intrinsic component of plasma membrane	CC	-	X	X	X	X	X	X	X	X	X	-	-	-	-		-	-	-	-	-	-	-	-	-	-	-	-	-	X	-	X	-	-	-	-	X	X	X	X	-	-	-	-
177	14	5		GO:0031225	anchored component of membrane	CC	-	-	X	-	-	X	-	X	X	-	-	-	-	-		-	-	-	-	-	-	-	-	-	-	-	-	-	-	-	X	-	-	-	-	X	-	-	X	-	-	-	-
178	14	6		GO:0005887	integral component of plasma membrane	CC	-	X	-	X	-	X	X	X	X	X	-	-	-	-		-	-	-	-	-	-	-	-	-	-	-	-	-	-	-	-	-	-	-	-	-	-	-	-	-	-	-	-
179	14	6		GO:0046658	anchored component of plasma membrane	CC	-	-	X	-	-	X	-	X	X	-	-	-	-	-		-	-	-	-	-	-	-	-	-	-	-	-	-	-	-	X	-	-	-	-	X	-	-	X	-	-	-	-
180	15	3	Cell-cell junctions	GO:0030054	cell junction	CC	X	-	X	X	X	X	-	-	-	-	-	-	-	-		-	-	-	-	-	-	-	-	-	-	-	-	-	-	-	-	-	-	-	-	-	-	-	X	X	X	X	-
181	15	4		GO:0070161	anchoring junction	CC	X	-	X	X	X	X	-	-	-	-	-	-	-	-		-	-	-	-	-	-	-	-	-	-	-	-	-	-	-	-	-	-	-	-	-	-	-	X	X	X	X	-
182	15	4		GO:0055044	symplast	CC	X	-	X	X	X	X	-	-	-	-	-	-	-	-		-	-	-	-	-	-	-	-	-	-	-	-	-	-	-	-	-	-	-	-	-	-	-	X	X	X	X	-
183	15	5		GO:0005911	cell-cell junction	CC	X	-	X	X	X	X	-	-	-	-	-	-	-	-		-	-	-	-	-	-	-	-	-	-	-	-	-	-	-	-	-	-	-	-	-	-	-	X	X	X	X	-
184	15	6		GO:0009506	plasmodesma	CC	X	-	X	X	X	X	-	-	-	-	-	-	-	-		-	-	-	-	-	-	-	-	-	-	-	-	-	-	-	-	-	-	-	-	-	-	-	X	X	X	X	-
185	16	3	Cytoskeleton - CC	GO:0099080	supramolecular complex	CC	X	-	X	X	X	X	-	-	-	-	-	-	-	-		-	-	-	-	-	-	-	-	-	-	-	-	-	-	-	-	-	-	-	-	-	-	-	-	X	X	X	X
186	16	3		GO:0042555	MCM complex	CC	X	-	X	X	X	X	-	-	-	-	-	-	-	-		-	-	-	-	-	-	-	-	-	-	-	-	-	-	-	-	-	-	-	-	-	-	-	-	X	X	X	X
187	16	4		GO:0099081	supramolecular polymer	CC	X	-	X	X	X	X	-	-	-	-	-	-	-	-		-	-	-	-	-	-	-	-	-	-	-	-	-	-	-	-	-	-	-	-	-	X	-	-	X	X	X	X
188	16	6		GO:0099512	supramolecular fiber	CC	X	-	X	X	X	X	-	-	-	-	-	-	-	-		-	-	-	-	-	-	-	-	-	-	-	-	-	-	-	-	-	-	-	-	-	X	-	-	X	X	X	X
189	16	6		GO:0005856	cytoskeleton	CC	X	-	X	X	X	X	-	-	-	-	-	-	-	-		-	-	-	-	-	-	-	-	-	-	-	-	-	-	-	-	-	-	-	-	-	-	-	-	X	X	X	X
190	16	7		GO:0045298	tubulin complex	CC	X	-	X	X	X	X	-	-	-	-	-	-	-	-		-	-	-	-	-	-	-	-	-	-	-	-	-	-	-	-	-	-	-	-	-	X	-	-	X	X	X	X
191	16	7		GO:0099513	polymeric cytoskeletal fiber	CC	X	-	X	X	X	X	-	-	-	-	-	-	-	-		-	-	-	-	-	-	-	-	-	-	-	-	-	-	-	-	-	-	-	-	-	X	-	-	X	X	X	X
192	16	7		GO:0015630	microtubule cytoskeleton	CC	X	-	X	X	X	X	-	-	-	-	-	-	-	-		-	-	-	-	-	-	-	-	-	-	-	-	-	-	-	-	-	-	-	-	-	-	-	-	X	X	X	X
193	16	7		GO:0000347	THO complex	CC	X	-	X	X	X	-	-	-	-	-	-	-	-	-		-	-	-	-	-	-	-	-	-	-	-	-	-	-	-	-	-	-	-	-	-	-	-	-	X	X	X	-
194	16	8		GO:0005874	microtubule	CC	X	-	X	X	X	X	-	-	-	-	-	-	-	-		-	-	-	-	-	-	-	-	-	-	-	-	-	-	-	-	-	-	-	-	-	X	-	-	X	X	X	X
195	16	8		GO:0005875	microtubule associated complex	CC	X	-	X	X	X	X	-	-	-	-	-	-	-	-		-	-	-	-	-	-	-	-	-	-	-	-	-	-	-	-	-	-	-	-	-	X	-	-	X	X	X	X
196	16	9		GO:0005871	kinesin complex	CC	X	-	X	X	X	X	-	-	-	-	-	-	-	-		-	-	-	-	-	-	-	-	-	-	-	-	-	-	-	-	-	-	-	-	-	X	-	-	X	X	X	X
197	17	3	Organelle	GO:0005622	intracellular	CC	-	-	X	-	X	-	-	-	-	X	-	-	-	-		-	-	-	-	-	-	-	-	-	-	-	-	-	-	-	-	-	-	-	-	-	-	-	-	X	X	X	-
198	17	3		GO:0043226	organelle	CC	-	-	X	-	X	-	-	-	-	-	-	-	-	-		-	-	-	-	-	-	-	-	-	-	-	-	-	-	-	-	-	-	-	-	-	-	-	-	X	X	X	-
199	17	4		GO:0043229	intracellular organelle	CC	-	-	X	-	X	-	-	-	-	-	-	-	-	-		-	-	-	-	-	-	-	-	-	-	-	-	-	-	-	-	-	-	-	-	-	-	-	-	X	X	X	-
200	17	4		GO:0043228	non-membrane-bounded organelle	CC	X	-	X	X	X	-	-	-	-	-	-	-	-	-		-	-	-	-	-	-	-	-	-	-	-	-	-	-	-	-	-	-	-	-	-	-	-	-	X	X	X	X
201	17	5		GO:0043232	intracellular non-membrane-bounded organelle	CC	X	-	X	X	X	-	-	-	-	-	-	-	-	-		-	-	-	-	-	-	-	-	-	-	-	-	-	-	-	-	-	-	-	-	-	-	-	-	X	X	X	X
202	17	6		GO:0005694	chromosome	CC	-	-	X	-	X	-	-	-	-	-	-	-	-	-		-	-	-	-	-	-	-	-	-	-	-	-	-	-	-	-	-	-	-	-	-	-	-	-	X	X	X	X
203	z	2	CC - Ungrouped	GO:0110165	cellular anatomical entity	CC	X	X	X	X	X	X	X	X	X	X	-	-	-	-		-	-	-	-	-	-	-	-	-	-	-	X	-	-	-	X	-	-	-	-	X	X	X	X	X	X	X	X
204	z	4		GO:0009524	phragmoplast	CC	X	-	X	-	X	X	-	-	-	-	-	-	-	-		-	-	-	-	-	-	-	-	-	-	-	-	-	-	-	-	-	-	-	-	-	-	-	-	X	-	X	X
205	z	6		GO:0005773	vacuole	CC	-	-	X	-	X	-	X	X	-	X	-	-	-	-		-	-	-	-	-	-	-	-	-	-	-	-	-	-	-	-	-	-	-	-	-	-	-	-	X	X	X	-
206	z	6		GO:0009333	cysteine synthase complex	CC	X	-	-	-	-	-	-	-	-	-	-	-	-	-		-	-	-	-	-	-	-	-	-	-	-	-	-	-	-	-	-	-	-	-	-	-	-	-	-	-	-	-
207	18	3	Phosphotransferase activity	GO:0016740	transferase activity	MF	X	-	X	X	X	X	-	-	X	X	-	-	-	-		-	-	-	-	-	-	-	-	-	-	-	X	-	-	-	X	-	-	-	-	-	-	-	-	X	X	X	X
208	18	4		GO:0016772	transferase activity, transferring phosphorus-containing groups	MF	X	-	X	X	X	X	-	-	X	-	-	-	-	-		-	-	-	-	-	-	-	-	-	-	-	-	-	-	-	X	-	-	-	-	X	X	-	-	X	X	X	X
209	18	5		GO:0140096	catalytic activity, acting on a protein	MF	-	-	X	X	X	X	-	-	-	-	-	-	-	-		-	-	-	-	-	-	-	-	-	-	-	-	-	-	-	-	-	-	-	-	-	-	-	-	X	X	X	X
210	18	7		GO:0016773	phosphotransferase activity, alcohol group as acceptor	MF	X	-	X	X	X	X	-	-	X	-	-	-	-	-		-	-	-	-	-	-	-	-	-	-	-	-	-	-	-	X	-	-	-	-	X	X	-	-	X	X	X	X
211	18	7		GO:0016301	kinase activity	MF	X	-	X	X	X	X	-	-	X	-	-	-	-	-		-	-	-	-	-	-	-	-	-	-	-	-	-	-	-	X	-	-	-	-	X	X	-	-	X	X	X	X
212	18	7		GO:0102092	5-diphosphoinositol pentakisphosphate 3-kinase activity	MF	X	-	-	-	X	-	-	-	-	-	-	-	-	-		-	-	-	-	-	-	-	-	-	-	-	-	-	-	-	-	-	-	-	-	-	-	-	-	-	-	X	-
213	18	9		GO:0004672	protein kinase activity	MF	X	-	X	X	X	X	-	-	X	-	-	-	-	-		-	-	-	-	-	-	-	-	-	-	-	-	-	-	-	X	-	-	-	-	X	X	-	-	X	X	X	X
214	18	10		GO:0004674	protein serine/threonine kinase activity	MF	X	-	X	X	X	X	-	-	X	-	-	-	-	-		-	-	-	-	-	-	-	-	-	-	-	-	-	-	-	X	-	-	-	-	-	-	-	-	X	X	X	X
215	19	4	Cytoskeleton- MF	GO:0016817	hydrolase activity, acting on acid anhydrides	MF	X	-	X	X	X	-	-	-	-	-	-	-	-	-		-	-	-	-	-	-	-	-	-	-	-	-	-	-	-	-	-	-	-	-	-	-	-	-	X	X	X	X
216	19	4		GO:0008092	cytoskeletal protein binding	MF	X	-	X	X	X	X	-	-	-	-	-	-	-	-		-	-	-	-	-	-	-	-	-	-	-	-	-	-	-	-	-	-	-	-	-	X	-	-	X	X	X	X
217	19	5		GO:0015631	tubulin binding	MF	X	-	X	X	X	X	-	-	-	-	-	-	-	-		-	-	-	-	-	-	-	-	-	-	-	-	-	-	-	-	-	-	-	-	-	X	-	-	X	X	X	X
218	19	5		GO:0016818	hydrolase activity, acting on acid anhydrides, in phosphorus-containing anhydrides	MF	X	-	X	X	X	-	-	-	-	-	-	-	-	-		-	-	-	-	-	-	-	-	-	-	-	-	-	-	-	-	-	-	-	-	-	-	-	-	X	X	X	X
219	19	6		GO:0008017	microtubule binding	MF	X	-	X	X	X	X	-	-	-	-	-	-	-	-		-	-	-	-	-	-	-	-	-	-	-	-	-	-	-	-	-	-	-	-	-	X	-	-	X	X	X	X
220	19	6		GO:0016462	pyrophosphatase activity	MF	X	-	X	X	X	-	-	-	-	-	-	-	-	-		-	-	-	-	-	-	-	-	-	-	-	-	-	-	-	-	-	-	-	-	-	-	-	-	X	X	X	X
221	19	7		GO:0017111	nucleoside-triphosphatase activity	MF	X	-	X	X	X	-	-	-	-	-	-	-	-	-		-	-	-	-	-	-	-	-	-	-	-	-	-	-	-	-	-	-	-	-	-	-	-	-	X	X	X	X
222	19	8		GO:0003774	motor activity	MF	X	-	X	X	X	X	-	-	-	-	-	-	-	-		-	-	-	-	-	-	-	-	-	-	-	-	-	-	-	-	-	-	-	-	-	X	-	-	X	X	X	X
223	19	8		GO:0016887	ATPase activity	MF	X	-	X	X	X	-	-	-	-	-	-	-	-	-		-	-	-	-	-	-	-	-	-	-	-	-	-	-	-	-	-	-	-	-	-	-	-	-	X	X	X	X
224	19	9		GO:0003777	microtubule motor activity	MF	X	-	X	X	X	X	-	-	-	-	-	-	-	-		-	-	-	-	-	-	-	-	-	-	-	-	-	-	-	-	-	-	-	-	-	X	-	-	X	X	X	X
225	19	10		GO:1990939	ATP-dependent microtubule motor activity	MF	X	-	X	X	X	X	-	-	-	-	-	-	-	-		-	-	-	-	-	-	-	-	-	-	-	-	-	-	-	-	-	-	-	-	-	-	-	-	X	X	X	X
226	19	11		GO:0008574	ATP-dependent microtubule motor activity, plus-end-directed	MF	X	-	X	X	X	X	-	-	-	-	-	-	-	-		-	-	-	-	-	-	-	-	-	-	-	-	-	-	-	-	-	-	-	-	-	-	-	-	X	X	X	X
227	20	3	Nucleotide binding	GO:1901363	heterocyclic compound binding	MF	X	-	X	X	X	X	-	-	X	X	-	-	-	-		-	-	-	-	-	-	-	-	-	-	-	-	-	X	-	X	-	-	-	-	X	X	-	-	X	X	X	X
228	20	3		GO:0097159	organic cyclic compound binding	MF	X	-	X	X	X	X	-	-	X	X	-	-	-	-		-	-	-	-	-	-	-	-	-	-	-	-	-	X	-	X	-	-	-	-	X	X	-	-	X	X	X	X
229	20	3		GO:0036094	small molecule binding	MF	X	-	X	X	X	X	-	-	X	-	-	-	-	-		-	-	-	-	-	-	-	-	-	-	-	-	-	X	-	X	-	-	-	-	X	X	-	-	X	X	X	X
230	20	3		GO:0097367	carbohydrate derivative binding	MF	X	-	X	X	X	X	-	-	X	-	-	-	-	-		-	-	-	-	-	-	-	-	-	-	-	-	-	-	-	X	-	-	-	-	-	X	-	-	X	X	X	X
231	20	4		GO:1901265	nucleoside phosphate binding	MF	X	-	X	X	X	X	-	-	X	-	-	-	-	-		-	-	-	-	-	-	-	-	-	-	-	-	-	-	-	X	-	-	-	-	X	X	-	-	X	X	X	X
232	20	4		GO:0043168	anion binding	MF	X	-	X	X	X	X	-	-	X	-	-	-	-	-		-	-	-	-	-	-	-	-	-	-	-	-	-	X	-	X	-	-	-	-	X	X	-	-	X	X	X	X
234	20	5		GO:0003677	DNA binding	MF	-	-	X	X	X	X	-	-	X	-	-	-	-	-		-	-	-	-	-	-	-	-	-	-	-	-	-	-	-	-	-	-	-	-	-	-	-	-	X	X	X	-
235	20	5		GO:0000166	nucleotide binding	MF	X	-	X	X	X	X	-	-	X	-	-	-	-	-		-	-	-	-	-	-	-	-	-	-	-	-	-	-	-	X	-	-	-	-	X	X	-	-	X	X	X	X
236	20	6		GO:0017076	purine nucleotide binding	MF	X	-	X	X	X	X	-	-	-	-	-	-	-	-		-	-	-	-	-	-	-	-	-	-	-	-	-	-	-	X	-	-	-	-	-	X	-	-	X	X	X	X
237	20	6		GO:0032553	ribonucleotide binding	MF	X	-	X	X	X	X	-	-	X	-	-	-	-	-		-	-	-	-	-	-	-	-	-	-	-	-	-	-	-	X	-	-	-	-	-	X	-	-	X	X	X	X
238	20	7		GO:0030554	adenyl nucleotide binding	MF	X	-	X	X	X	X	-	-	X	-	-	-	-	-		-	-	-	-	-	-	-	-	-	-	-	-	-	-	-	X	-	-	-	-	-	X	-	-	X	X	X	X
239	20	7		GO:0035639	purine ribonucleoside triphosphate binding	MF	X	-	X	X	X	X	-	-	X	-	-	-	-	-		-	-	-	-	-	-	-	-	-	-	-	-	-	-	-	X	-	-	-	-	-	X	-	-	X	X	X	X
240	20	7		GO:0032555	purine ribonucleotide binding	MF	X	-	X	X	X	X	-	-	-	-	-	-	-	-		-	-	-	-	-	-	-	-	-	-	-	-	-	-	-	X	-	-	-	-	-	X	-	-	X	X	X	X
241	20	8		GO:0032559	adenyl ribonucleotide binding	MF	X	-	X	X	X	X	-	-	X	-	-	-	-	-		-	-	-	-	-	-	-	-	-	-	-	-	-	-	-	X	-	-	-	-	-	X	-	-	X	X	X	X
242	20	9		GO:0005524	ATP binding	MF	X	-	X	X	X	X	-	-	X	-	-	-	-	-		-	-	-	-	-	-	-	-	-	-	-	-	-	-	-	X	-	-	-	-	-	X	-	-	X	X	X	X
243	20	9		GO:0043531	ADP binding	MF	-	-	X	X	X	X	-	-	-	-	-	-	-	-		-	-	-	-	-	-	-	-	-	-	-	-	-	-	-	-	-	-	-	-	-	-	-	-	X	X	X	X
244	20	10		GO:0000978	RNA polymerase II cis-regulatory region sequence-specific DNA binding	MF	-	X	-	-	-	-	X	X	X	X	-	-	-	-		-	-	-	-	-	-	-	-	-	-	-	-	-	-	-	-	-	-	-	-	-	-	-	-	-	-	-	-
245	21	3	Ion binding	GO:0043167	ion binding	MF	X	-	X	X	X	X	X	X	X	X	-	-	-	-		-	-	-	-	-	-	-	-	-	-	-	-	X	X	-	X	-	-	-	-	X	X	X	X	X	X	X	X
246	21	4		GO:0043169	cation binding	MF	X	-	X	X	X	X	X	X	X	X	-	-	-	-		-	-	-	-	-	-	-	-	-	-	-	-	-	X	-	X	-	-	-	-	X	X	X	X	X	X	X	-
247	21	5		GO:0046872	metal ion binding	MF	X	-	X	X	X	X	X	X	X	X	-	-	-	-		-	-	-	-	-	-	-	-	-	-	-	-	-	X	-	X	-	-	-	-	X	X	X	X	X	X	X	-
248	21	6		GO:0046914	transition metal ion binding	MF	X	-	-	X	X	X	X	-	X	X	-	-	-	-		-	-	-	-	-	-	-	-	-	-	-	-	-	-	-	X	-	-	-	-	X	X	X	-	-	-	-	-
249	21	7		GO:0005506	iron ion binding	MF	-	X	-	-	-	X	X	X	X	X	-	-	-	-		-	-	-	-	-	-	-	-	-	-	-	-	-	-	-	-	-	-	-	-	-	-	-	-	-	-	-	-
250	21	7		GO:0030145	manganese ion binding	MF	X	-	X	X	X	X	-	-	-	-	-	-	-	-		-	-	-	-	-	-	-	-	-	-	-	-	-	-	-	X	-	-	-	-	X	X	X	-	-	X	-	-
251	21	8		GO:0008198	ferrous iron binding	MF	-	X	-	-	-	-	X	-	-	-	-	-	-	-		-	-	-	-	-	-	-	-	-	-	-	-	-	-	-	-	-	-	-	-	-	-	-	-	-	-	-	-
252	22	4	Transferase activity	GO:0016757	transferase activity, transferring glycosyl groups	MF	-	X	X	-	-	-	X	X	X	X	-	-	-	-		-	-	-	-	-	-	-	-	-	-	-	-	-	-	-	-	-	-	-	-	-	-	-	-	X	-	-	-
253	22	5		GO:0016758	transferase activity, transferring hexosyl groups	MF	-	X	X	-	-	X	X	X	X	X	-	-	-	-		-	-	-	-	-	-	-	-	-	-	-	-	-	-	-	-	-	-	-	-	-	-	-	-	-	-	-	-
254	22	5		GO:0008194	UDP-glycosyltransferase activity	MF	-	X	-	-	-	-	X	X	X	X	-	-	-	-		-	-	-	-	-	-	-	-	-	-	-	-	-	-	-	-	-	-	-	-	-	-	-	-	-	-	-	-
255	22	6		GO:0046527	glucosyltransferase activity	MF	-	-	-	-	-	X	X	X	X	X	-	-	-	-		-	-	-	-	-	-	-	-	-	-	-	-	-	-	-	X	-	-	-	-	-	-	-	-	-	-	-	-
256	22	7		GO:0035251	UDP-glucosyltransferase activity	MF	-	-	-	-	-	X	X	X	X	-	-	-	-	-		-	-	-	-	-	-	-	-	-	-	-	-	-	-	-	X	-	-	-	-	-	-	-	-	-	-	-	-
257	23	6	Antioxidant activity	GO:0016639	oxidoreductase activity, acting on the CH-NH2 group of donors, NAD or NADP as acceptor	MF	X	-	-	-	-	-	-	-	-	-	-	-	-	-		-	-	-	-	-	-	-	-	-	-	-	-	-	-	-	-	-	-	-	-	-	-	X	-	-	-	-	-
258	23	7		GO:0016684	oxidoreductase activity, acting on peroxide as acceptor	MF	X	-	X	X	X	X	-	-	-	-	-	-	-	-		-	-	-	-	-	-	-	-	-	-	-	-	-	X	-	X	-	-	-	-	X	X	X	X	X	-	X	X
259	23	7		GO:0051903	S-(hydroxymethyl)glutathione dehydrogenase activity	MF	X	-	-	X	X	X	-	-	-	-	-	-	-	-		-	-	-	-	-	-	-	-	-	-	-	-	-	-	-	X	-	-	-	-	-	-	X	-	-	-	-	-
260	23	8		GO:0016209	antioxidant activity	MF	X	-	X	X	X	X	-	-	-	-	-	-	-	-		-	-	-	-	-	-	-	-	-	-	-	-	-	X	-	X	-	-	-	-	X	X	X	X	X	-	X	X
261	23	9		GO:0004601	peroxidase activity	MF	X	-	X	X	X	X	-	-	-	-	-	-	-	-		-	-	-	-	-	-	-	-	-	-	-	-	-	X	-	X	-	-	-	-	X	X	X	X	X	-	X	X
262	24	4	Oxidoreductase activity	GO:0016491	oxidoreductase activity	MF	X	X	X	X	X	X	X	X	X	X	-	-	-	-		-	-	-	-	-	-	-	-	-	-	-	-	-	X	-	X	-	-	-	-	X	X	X	X	X	-	X	-
263	24	5		GO:0016705	oxidoreductase activity, acting on paired donors, with incorporation or reduction of molecular oxygen	MF	-	-	-	-	-	-	X	X	X	X	-	-	-	-		-	-	-	-	-	-	-	-	-	-	-	-	-	-	-	-	-	-	-	-	-	-	-	-	-	-	-	-
264	24	5		GO:0004497	monooxygenase activity	MF	-	X	-	-	-	-	X	X	X	X	-	-	-	-		-	-	-	-	-	-	-	-	-	-	-	-	-	-	-	-	-	-	-	-	-	-	-	-	-	-	-	-
265	24	5		GO:0051213	dioxygenase activity	MF	-	-	-	X	-	X	X	X	X	-	-	-	-	-		-	-	-	X	-	-	-	-	-	-	-	-	-	-	-	-	-	-	-	-	-	-	-	-	-	-	-	-
266	24	5		GO:0016667	oxidoreductase activity, acting on a sulfur group of donors	MF	-	X	-	-	-	-	X	-	-	X	-	-	-	-		-	-	-	-	-	-	-	-	-	-	-	-	-	-	-	-	-	-	-	-	-	-	-	-	-	-	-	-
267	24	6		GO:0016709	oxidoreductase activity, acting on paired donors, with incorporation or reduction of molecular oxygen, NAD(P)H as one donor, and incorporation of one atom of oxygen	MF	-	X	-	-	-	-	X	X	X	X	-	-	-	-		-	-	-	-	-	-	-	-	-	-	-	-	-	-	-	-	-	-	-	-	-	-	-	-	-	-	-	-
268	25	4	Transmembrane transporter activity	GO:0005215	transporter activity	MF	-	X	-	X	X	X	X	X	X	X	-	-	-	-		-	-	-	-	-	-	-	-	-	-	-	-	-	-	-	-	-	-	-	-	X	-	X	-	-	X	-	-
269	25	6		GO:0022857	transmembrane transporter activity	MF	-	X	-	X	X	X	X	X	X	X	-	-	-	-		-	-	-	-	-	-	-	-	-	-	-	-	-	-	-	-	-	-	-	-	X	-	X	-	-	-	-	-
270	25	7		GO:0015075	ion transmembrane transporter activity	MF	-	X	-	-	-	-	X	X	X	X	-	-	-	-		-	-	-	-	-	-	-	-	-	-	-	-	-	-	-	-	-	-	-	-	-	-	X	-	-	-	-	-
271	25	7		GO:0022804	active transmembrane transporter activity	MF	-	X	-	-	-	-	X	X	X	X	-	-	-	-		-	-	-	-	-	-	-	-	-	-	-	-	-	-	-	-	-	-	-	-	-	-	-	-	-	-	-	-
272	25	8		GO:0015318	inorganic molecular entity transmembrane transporter activity	MF	-	X	-	-	-	-	X	X	X	X	-	-	-	X		-	-	-	-	-	-	-	-	-	-	-	-	-	-	-	-	-	-	-	-	-	-	-	-	-	-	-	-
273	25	8		GO:0015291	secondary active transmembrane transporter activity	MF	-	X	-	-	-	-	X	X	X	X	-	-	-	X		-	-	-	-	-	-	-	-	-	-	-	-	-	-	-	-	-	-	-	-	-	-	-	-	-	-	-	-
274	25	8		GO:0008324	cation transmembrane transporter activity	MF	-	X	-	-	-	-	X	X	X	X	-	-	-	-		-	-	-	-	-	-	-	-	-	-	-	-	-	-	-	-	-	-	-	-	-	-	-	-	-	-	-	-
275	25	8		GO:0015144	carbohydrate transmembrane transporter activity	MF	-	X	-	-	-	-	X	X	X	X	-	-	-	-		-	-	-	-	-	-	-	-	-	-	-	-	-	-	-	-	-	-	-	-	-	-	-	-	-	-	-	-
276	25	8		GO:0008509	anion transmembrane transporter activity	MF	-	X	-	-	-	-	X	X	X	X	-	-	-	-		-	-	-	-	-	-	-	-	-	-	-	-	-	-	-	-	-	-	-	-	-	-	-	-	-	-	-	-
277	25	9		GO:0015293	symporter activity	MF	-	X	-	-	-	-	X	X	X	X	-	-	-	X		-	-	-	-	-	-	-	-	-	-	-	-	-	-	-	-	-	-	-	-	-	-	-	-	-	-	-	-
278	25	9		GO:0022890	inorganic cation transmembrane transporter activity	MF	-	X	-	-	-	-	X	X	X	X	-	-	-	-		-	-	-	-	-	-	-	-	-	-	-	-	-	-	-	-	-	-	-	-	-	-	-	-	-	-	-	-
279	25	9		GO:0051119	sugar transmembrane transporter activity	MF	-	X	-	-	-	-	X	X	X	X	-	-	-	-		-	-	-	-	-	-	-	-	-	-	-	-	-	-	-	-	-	-	-	-	-	-	-	-	-	-	-	-
280	25	9		GO:0005342	organic acid transmembrane transporter activity	MF	-	X	-	-	-	-	X	X	X	X	-	-	-	-		-	-	-	-	-	-	-	-	-	-	-	-	-	-	-	-	-	-	-	-	-	-	-	-	-	-	-	-
281	25	9		GO:0008514	organic anion transmembrane transporter activity	MF	-	X	-	-	-	-	X	X	X	X	-	-	-	-		-	-	-	-	-	-	-	-	-	-	-	-	-	-	-	-	-	-	-	-	-	-	-	-	-	-	-	-
282	25	9		GO:0022853	active ion transmembrane transporter activity	MF	-	X	-	-	-	-	X	X	X	X	-	-	-	-		-	-	-	-	-	-	-	-	-	-	-	-	-	-	-	-	-	-	-	-	-	-	-	-	-	-	-	-
283	25	10		GO:0015077	monovalent inorganic cation transmembrane transporter activity	MF	-	X	-	-	-	-	X	X	X	X	-	-	-	X		-	-	-	-	-	-	-	-	-	-	-	-	-	-	-	-	-	-	-	-	-	-	-	-	-	-	-	-
284	25	10		GO:0015294	solute:cation symporter activity	MF	-	X	-	-	-	-	X	X	X	X	-	-	-	X		-	-	-	-	-	-	-	-	-	-	-	-	-	-	-	-	-	-	-	-	-	-	-	-	-	-	-	-
285	25	10		GO:0046943	carboxylic acid transmembrane transporter activity	MF	-	X	-	-	-	-	X	X	X	X	-	-	-	-		-	-	-	-	-	-	-	-	-	-	-	-	-	-	-	-	-	-	-	-	-	-	-	-	-	-	-	-
286	25	10		GO:0061134	peptidase regulator activity	MF	-	-	-	-	-	-	X	X	X	X	-	-	-	-		-	-	-	-	-	-	-	-	-	-	-	-	-	-	-	-	-	-	-	-	-	-	-	-	-	-	-	-
287	25	11		GO:0015171	amino acid transmembrane transporter activity	MF	-	X	-	-	-	-	X	X	X	X	-	-	-	-		-	-	-	-	-	-	-	-	-	-	-	-	-	-	-	-	-	-	-	-	-	-	-	-	-	-	-	-
288	25	11		GO:0015078	proton transmembrane transporter activity	MF	-	X	-	-	-	-	X	X	X	X	-	-	-	-		-	-	-	-	-	-	-	-	-	-	-	-	-	-	-	-	-	-	-	-	-	-	-	-	-	-	-	-
289	25	11		GO:0030414	peptidase inhibitor activity	MF	-	-	-	-	-	-	X	X	X	X	-	-	-	-		-	-	-	-	-	-	-	-	-	-	-	-	-	-	-	-	-	-	-	-	-	-	-	-	-	-	-	-
290	25	11		GO:0061135	endopeptidase regulator activity	MF	-	X	-	-	-	-	X	X	X	X	-	-	-	-		-	-	-	-	-	-	-	-	-	-	-	-	-	-	-	-	-	-	-	-	-	-	-	-	-	-	-	-
291	25	11		GO:0015079	potassium ion transmembrane transporter activity	MF	-	X	-	-	-	-	X	-	X	-	-	-	-	-		-	-	-	-	-	-	-	-	-	-	-	-	-	-	-	-	-	-	-	-	-	-	-	-	-	-	-	-
292	25	12		GO:0015295	solute:proton symporter activity	MF	-	X	-	-	-	-	X	X	X	X	-	-	-	X		-	-	-	-	-	-	-	-	-	-	-	-	-	-	-	-	-	-	-	-	-	-	-	-	-	-	-	-
293	25	12		GO:0005402	carbohydrate:cation symporter activity	MF	-	X	-	-	-	-	X	X	X	X	-	-	-	-		-	-	-	-	-	-	-	-	-	-	-	-	-	-	-	-	-	-	-	-	-	-	-	-	-	-	-	-
294	25	12		GO:0004866	endopeptidase inhibitor activity	MF	-	X	-	-	-	-	X	X	X	X	-	-	-	-		-	-	-	-	-	-	-	-	-	-	-	-	-	-	-	-	-	-	-	-	-	-	-	-	-	-	-	-
295	25	13		GO:0005351	carbohydrate:proton symporter activity	MF	-	X	-	-	-	-	X	X	X	X	-	-	-	-		-	-	-	-	-	-	-	-	-	-	-	-	-	-	-	-	-	-	-	-	-	-	-	-	-	-	-	-
296	25	13		GO:0004867	serine-type endopeptidase inhibitor activity	MF	-	X	-	-	-	-	X	X	X	X	-	-	-	-		-	-	-	-	-	-	-	-	-	-	-	-	-	-	-	-	-	-	-	-	-	-	-	-	-	-	-	-
297	26	4	heme binding	GO:0046906	tetrapyrrole binding	MF	X	-	X	X	X	X	X	X	X	X	-	-	-	-		-	-	-	-	-	-	-	-	-	-	-	-	-	X	-	X	-	-	-	-	X	X	-	X	X	-	X	-
298	26	4		GO:0020037	heme binding	MF	X	-	X	X	X	X	X	X	X	X	-	-	-	-		-	-	-	-	-	-	-	-	-	-	-	-	-	X	-	X	-	-	-	-	X	X	-	X	X	-	X	-
299	27	4	glycosyl hydrolase activity	GO:0016798	hydrolase activity, acting on glycosyl bonds	MF	-	X	X	X	X	X	-	X	X	X	-	-	-	-		-	-	-	-	-	-	-	-	-	-	-	-	-	-	-	X	-	-	-	-	X	X	-	X	X	-	X	-
300	27	5		GO:0004553	hydrolase activity, hydrolyzing O-glycosyl compounds	MF	-	X	X	X	X	X	-	X	-	X	-	-	-	-		-	-	-	-	-	-	-	-	-	-	-	-	-	-	-	X	-	-	-	-	X	X	-	X	X	-	X	-
301	28	6	DNA binding	GO:0043565	sequence-specific DNA binding	MF	-	X	X	-	-	-	X	-	X	-	-	-	-	-		-	-	-	-	-	-	-	-	-	-	-	-	-	-	-	-	-	-	-	-	-	-	-	-	X	-	-	-
302	28	6		GO:0001067	regulatory region nucleic acid binding	MF	-	X	-	-	-	-	-	-	X	X	-	-	-	-		-	-	-	-	-	-	-	-	-	-	-	-	-	-	-	-	-	-	-	-	-	-	-	-	-	-	-	-
303	28	7		GO:1990837	sequence-specific double-stranded DNA binding	MF	-	X	-	-	-	-	-	-	X	-	-	-	-	-		-	-	-	-	-	-	-	-	-	-	-	-	-	-	-	-	-	-	-	-	-	-	-	-	-	-	-	-
304	28	8		GO:0000976	transcription regulatory region sequence-specific DNA binding	MF	-	X	-	-	-	-	-	-	X	X	-	-	-	-		-	-	-	-	-	-	-	-	-	-	-	-	-	-	-	-	-	-	-	-	-	-	-	-	-	-	-	-
305	28	9		GO:0000987	cis-regulatory region sequence-specific DNA binding	MF	-	X	-	-	-	-	X	-	X	X	-	-	-	-		-	-	-	-	-	-	-	-	-	-	-	-	-	-	-	-	-	-	-	-	-	-	-	-	-	-	-	-
306	29	6	Phosphoric ester hydrolase activity	GO:0016795	phosphoric triester hydrolase activity	MF	X	-	-	-	X	-	-	-	-	-	-	-	-	-		-	-	-	-	-	-	-	-	-	-	-	-	-	-	-	-	-	-	-	-	-	-	-	-	-	-	-	-
307	29	7		GO:0047862	diisopropyl-fluorophosphatase activity	MF	X	-	-	-	X	-	-	-	-	-	-	-	-	-		-	-	-	-	-	-	-	-	-	-	-	-	-	-	-	-	-	-	-	-	-	-	-	-	-	-	-	-
308	30	8	inositol kinase activity	GO:0033857	diphosphoinositol-pentakisphosphate kinase activity	MF	X	-	-	-	X	-	-	-	-	-	-	-	-	-		-	-	-	-	-	-	-	-	-	-	-	-	-	-	-	-	-	-	-	-	-	-	-	-	-	-	X	-
309	30	8		GO:0000829	inositol heptakisphosphate kinase activity	MF	X	-	-	-	X	-	-	-	-	-	-	-	-	-		-	-	-	-	-	-	-	-	-	-	-	-	-	-	-	-	-	-	-	-	-	-	-	-	-	-	X	-
310	30	8		GO:0000828	inositol hexakisphosphate kinase activity	MF	X	-	-	-	X	-	-	-	-	-	-	-	-	-		-	-	-	-	-	-	-	-	-	-	-	-	-	-	-	-	-	-	-	-	-	-	-	-	-	-	X	-
311	30	9		GO:0052723	inositol hexakisphosphate 1-kinase activity	MF	X	-	-	-	X	-	-	-	-	-	-	-	-	-		-	-	-	-	-	-	-	-	-	-	-	-	-	-	-	-	-	-	-	-	-	-	-	-	-	-	X	-
312	30	9		GO:0052724	inositol hexakisphosphate 3-kinase activity	MF	X	-	-	-	X	-	-	-	-	-	-	-	-	-		-	-	-	-	-	-	-	-	-	-	-	-	-	-	-	-	-	-	-	-	-	-	-	-	-	-	X	-
313	30	9		GO:0000832	inositol hexakisphosphate 5-kinase activity	MF	X	-	-	-	X	-	-	-	-	-	-	-	-	-		-	-	-	-	-	-	-	-	-	-	-	-	-	-	-	-	-	-	-	-	-	-	-	-	-	-	X	-
316	31	7	Alcohol dehydrogenase activity	GO:0018455	alcohol dehydrogenase [NAD(P)+] activity	MF	X	-	-	X	X	X	-	-	-	-	-	-	-	-		-	-	-	-	-	-	-	-	-	-	-	-	-	-	-	X	-	-	-	-	-	-	X	-	-	-	-	-
317	31	8		GO:0004022	alcohol dehydrogenase (NAD+) activity	MF	X	-	-	X	X	X	-	-	-	-	-	-	-	-		-	-	-	-	-	-	-	-	-	-	-	-	-	-	-	X	-	-	-	-	-	-	X	-	-	-	-	-
318	31	9		GO:0004024	alcohol dehydrogenase activity, zinc-dependent	MF	X	-	-	X	X	X	-	-	-	-	-	-	-	-		-	-	-	-	-	-	-	-	-	-	-	-	-	-	-	X	-	-	-	-	-	-	X	-	-	-	-	-
319	32	5	Vitamin B6 binding	GO:0070279	vitamin B6 binding	MF	X	-	-	-	X	-	-	-	-	-	-	-	-	-		-	-	-	-	-	-	-	-	-	-	-	-	-	-	-	X	-	-	-	-	X	-	-	-	-	-	X	-
320	32	6		GO:0030170	pyridoxal phosphate binding	MF	X	-	-	-	X	-	-	-	-	-	-	-	-	-		-	-	-	-	-	-	-	-	-	-	-	-	-	-	-	X	-	-	-	-	X	-	-	-	-	-	X	-
321	z	2	MF ungrouped	GO:0003824	catalytic activity	MF	X	X	X	X	X	X	X	X	X	X	-	-	-	-		-	-	-	-	-	-	-	X	-	-	-	X	X	X	-	X	-	-	-	-	X	X	-	X	X	X	X	X
322	z	2		GO:0005488	binding	MF	X	-	X	X	X	X	X	-	X	X	-	-	-	-		-	-	-	-	-	-	-	-	-	-	-	-	-	X	-	X	-	-	-	-	X	X	X	-	X	X	X	X
323	z	2		GO:0045735	nutrient reservoir activity	MF	X	-	X	X	X	X	-	-	-	-	-	-	-	-		-	-	-	-	-	-	-	-	-	-	-	-	-	-	-	X	-	-	-	-	X	X	X	-	-	X	X	-
324	z	3		GO:0008144	drug binding	MF	-	-	X	X	X	X	-	-	X	-	-	-	-	-		-	-	-	-	-	-	-	-	-	-	-	-	-	-	-	X	-	-	-	-	X	X	-	-	X	X	X	X
325	z	3		GO:0016787	hydrolase activity	MF	X	-	X	X	X	X	-	-	-	-	-	-	-	-		-	-	-	-	-	-	-	-	-	-	-	-	-	-	-	-	-	-	-	-	-	X	-	-	X	X	X	X
326	z	3		GO:0030246	carbohydrate binding	MF	-	-	X	X	X	X	-	-	-	-	-	-	-	-		-	-	-	-	-	-	-	-	-	-	-	-	-	-	-	-	-	-	-	-	-	X	-	-	-	X	-	-
327	z	3		GO:1901681	sulfur compound binding	MF	-	-	-	-	-	X	X	X	X	X	-	-	-	-		-	-	-	-	-	-	-	-	-	-	-	-	-	-	-	-	-	-	-	-	-	-	-	-	-	-	-	-
233	20	4		GO:0008061	chitin binding	MF	-	X	-	-	-	-	X	X	-	X	-	-	-	-		-	-	-	-	-	-	-	-	-	-	-	-	-	-	-	-	-	-	-	-	-	-	-	-	-	-	-	-
328	z	5		GO:0004802	transketolase activity	MF	-	X	-	-	-	-	-	-	-	-	-	-	-	-		-	-	-	-	-	-	-	-	-	-	-	-	-	-	-	-	-	-	-	-	-	-	-	-	-	-	-	-
329	z	6		GO:0009055	electron transfer activity	MF	-	X	-	-	-	-	-	X	-	-	-	-	-	-		-	-	-	-	-	-	-	-	-	-	-	-	-	-	-	-	-	-	-	-	-	-	-	-	-	-	-	-
330	z	12		GO:0004124	cysteine synthase activity	MF	X	-	-	-	-	-	-	-	-	-	-	-	-	-		-	-	-	-	-	-	-	-	-	-	-	-	-	-	-	-	-	-	-	-	-	-	-	-	-	-	-	-
							#VALUE!
[truncated: 60 more columns]
