# Supplementary material for: A comparison of shared patterns of differential gene expression and gene ontologies in response to water-stress in roots and leaves of four diverse genotypes of Lolium and Festuca spp. temperate pasture grasses
Source: PLoS One. 2021 Apr 8;16(4):e0249636. doi: 10.1371/journal.pone.0249636 (PMC8031407; doi:10.1371/journal.pone.0249636)
Supplement: S7 Table — (XLSX) [file pone.0249636.s007.xlsx]

## Sheet: S7 Table
S7 Table. Differentially expressed genes (DEGs) contributing to the significant enrichment of the gene ontology (GO) terms GO:0043620 (regulation of DNA-templated transcription in response to stress), GO:0043618 (regulation of transcription from RNA polymerase II promoter in response to stress), GO:0036003 (positive regulation of transcription from RNA polymerase II promoter in response to stress…
	Root	Leaf	Gene	Annotation
Genotype(s)	12,99,11,194	12,99,11	maker-scaffold_16643|ref0040016-exonerate_est2genome-gene-0.1	predicted protein*
	12,99,11,194	99	maker-scaffold_22587|ref0038257-exonerate_est2genome-gene-0.0	heat stress transcription factor C-1b
	12,99,11,194	99,11	maker-scaffold_10734|ref0046517-exonerate_est2genome-gene-0.1	Heat stress transcription factor C-2b
	12,99,11,194	-	maker-scaffold_39234|ref0027345-exonerate_est2genome-gene-0.0	Heat stress transcription factor C-1a
	12,99,11,194	12	maker-scaffold_1734|ref0036757-exonerate_est2genome-gene-0.1	stem-specific protein TSJT1
	12,11,194	12,99,11	maker-scaffold_4363|ref0002971-exonerate_est2genome-gene-0.0	heat stress transcription factor A-6a
	12194	194	maker-scaffold_2446|ref0047428-exonerate_est2genome-gene-0.2	Heat stress transcription factor A-2b
	12194	12194	maker-scaffold_4386|ref0037319-exonerate_est2genome-gene-0.4	heat stress transcription factor B-2a
	11194	-	maker-scaffold_3304|ref0020202-exonerate_est2genome-gene-0.0	heat stress transcription factor B-2c
	12	12	maker-scaffold_5674|ref0034274-exonerate_est2genome-gene-0.1	heat stress transcription factor A-2a-like
	11	99	maker-scaffold_679|ref0020295-exonerate_est2genome-gene-0.0	heat stress transcription factor A-4d
	12	-	maker-scaffold_1149|ref0040345-exonerate_est2genome-gene-0.1	transcription factor E2FC
	-	194	maker-scaffold_8895|ref0021743-exonerate_est2genome-gene-0.0	heat stress transcription factor A-4b
*BLAST searches indicate similarity with a Brachypodium distachyon heat stress transcription factor C-2a (LOC100826451), mRNA
